# Supplementary material for: Tumor copy number alteration burden is a pan-cancer prognostic factor associated with recurrence and death
Source: eLife. 2018 Sep 4;7:e37294. doi: 10.7554/eLife.37294 (PMC6145837; doi:10.7554/eLife.37294)
Supplement: Supplementary file 4. [file elife-37294-supp4.csv]

Supplementary Table 4. TAPG1 conservative treatment primary prostate CNA cohort
patientid	percent_cna	age	age_c	basepsa	bxgg1	bxgg2	bxggcat	bxggs	clinstage	dead	diagstage	diagtype_bx	dod	gleason_c	hormonal	mets	percent_cna_five	percent_cna_log	percent_cna_ten	psa_c	stage_c	tapg	ttdead	ttdod	ttmets	capra	_1_capra	_1_stage_c	_2_capra	_2_stage_c	_3_capra	_3_stage_c	_4_capra	_4_stage_c	_5_capra	_5_stage_c	_6_capra	_6_stage_c	_7_capra	_7_stage_c	_8_capra	_8_stage_c	_9_capra	_9_stage_c	_10_capra	_10_stage_c	_mi_miss
6489	0.030000001	73.00753	1	3.9000001	3	3	6	6		0		0	0	0	0	0	0.006	0.029558804	0.003	0		16H950016884	5126	5126	4030		1	0	1	0	1	0	2	1	1	0	1	0	2	1	1	0	1	0	2	1	1
6564	1.48	69.138947	1	2.5	2	2	6	4	2	0	2	0	0	0	0	0	0.296	0.90825856	0.148	0	0	161189093	5937	5937	4841	1	1	0	1	0	1	0	1	0	1	0	1	0	1	0	1	0	1	0	1	0	0
6645	0	69.681038	1	1.9	3	4	7	7		1	5	0	0	1	0	0	0	0	0	0		161347494	3759	3759	3759		3	1	2	0	2	0	3	1	3	1	3	1	2	0	2	0	2	0	3	1	1
6836	0.01	66.5243	1	23.9	4	3	7	7		1	5	0	1	3	1	1	0.002	0.009950331	0.001	3		28283196	4826	4826	4826		7	0	7	0	7	0	7	0	7	0	7	0	7	0	8	1	8	1	8	1	1
6848	17.6	75.556465	1	68.800003	5	4	8	9	3	1	3	0	1	3	1	1	3.52	2.9231615	1.76	4	1	16S1109493	1579	1579	1579	9	9	1	9	1	9	1	9	1	9	1	9	1	9	1	9	1	9	1	9	1	0
6888	0.050000001	75.986313	1	41	3	4	7	7		1	5	0	1	1	1	1	0.01	0.048790164	0.005	4		4H963925	1642	1642	1592		6	0	6	0	6	0	6	0	6	0	7	1	6	0	6	0	6	0	6	0	1
6909	0.089999996	72.22998	1	9.8999996	4	5	8	9		1		0	1	3	0	1	0.017999999	0.086177692	0.009	1		33H1069795	279	279	279		5	0	5	0	5	0	5	0	5	0	6	1	5	0	5	0	6	1	5	0	1
7033	33.919998	69.456535	1	12.7	4	5	8	9	1	1	3	0	1	3	1	1	6.7839994	3.5530596	3.392	2	0	16S1093694	583	583	352	6	6	0	6	0	6	0	6	0	6	0	6	0	6	0	6	0	6	0	6	0	0
7111	0.31	70.735115	1	21	3	3	6	6	1	0	3	0	0	0	0	0	0.061999999	0.27002713	0.031000001	3	0	3S9310423N	5907	5907	4811	4	4	0	4	0	4	0	4	0	4	0	4	0	4	0	4	0	4	0	4	0	0
7114	0.30000001	61.459274	1	2.7	3	3	6	6		0	5	0	0	0	0	0	0.060000002	0.26236427	0.030000001	0		39HOO540396	5011	5011	3915		1	0	1	0	1	0	1	0	2	1	1	0	1	0	1	0	1	0	1	0	1
7142	4.1300001	72.73922	1	12.8	4	5	8	9	3	1	1	0	0	3	0	1	0.82600003	1.6351057	0.41299999	2	1	16H987192	1247	1247	950	7	7	1	7	1	7	1	7	1	7	1	7	1	7	1	7	1	7	1	7	1	0
7191	0.060000002	62.127312	1	5.5	2	2	6	4		0		0	0	0	0	0	0.012	0.058268912	0.006	0		22H954194	5622	5622	4526		1	0	1	0	1	0	1	0	2	1	1	0	1	0	2	1	2	1	1	0	1
7193	10.05	71.529091	1	34	4	5	8	9		1		0	1	3	0	1	2.01	2.4024305	1.005	4		24H936078	1747	1747	912		9	1	8	0	8	0	9	1	8	0	8	0	8	0	8	0	8	0	9	1	1
7209	0	72.010948	1	4	3	3	6	6	1	0	1	0	0	0	0	0	0	0	0	0	0	24H955220	5334	5334	4238	1	1	0	1	0	1	0	1	0	1	0	1	0	1	0	1	0	1	0	1	0	0
7214	2.3499999	70.680359	1	56.099998	4	4	8	8	3	1	3	1	0	3	1	0	0.46999997	1.2089603	0.23499998	4	1	16S957894	3695	3695	3695	9	9	1	9	1	9	1	9	1	9	1	9	1	9	1	9	1	9	1	9	1	0
7281	14.38	73.357971	1	3.3	4	4	8	8	2	1	2	0	1	3	0	1	2.8759999	2.733068	1.4380001	0	0	16H329792	1272	1272	433	4	4	0	4	0	4	0	4	0	4	0	4	0	4	0	4	0	4	0	4	0	0
7316	7.5099998	69.623543	1	46.200001	5	4	8	9	2	1	2	0	0	3	1	0	1.502	2.141242	0.75099999	4	0	28970696	4146	4146	3709	8	8	0	8	0	8	0	8	0	8	0	8	0	8	0	8	0	8	0	8	0	0
7326	5.7799997	74.902122	1	26	3	3	6	6		1		0	0	0	0	0	1.1559999	1.913977	0.57800001	3		33H399994	3075	3075	3075		5	1	5	1	4	0	4	0	5	1	4	0	4	0	4	0	4	0	4	0	1
7369	0.40000001	65.338806	1	12.3	3	4	7	7	1	0	1	0	0	1	0	0	0.079999998	0.33647224	0.040000003	2	0	2607521H96	4896	4896	3800	4	4	0	4	0	4	0	4	0	4	0	4	0	4	0	4	0	4	0	4	0	0
7525	0.02	69.20192	1	1	3	3	6	6	1	1	1	0	0	0	0	0	0.004	0.019802626	0.002	0	0	3S9510375F	5234	5234	4132	1	1	0	1	0	1	0	1	0	1	0	1	0	1	0	1	0	1	0	1	0	0
7538	5.7599998	73.31691	1	26.1	4	4	8	8	3	1	2	0	0	3	1	0	1.152	1.9110229	0.57599998	3	1	16H162095	3779	3779	3779	8	8	1	8	1	8	1	8	1	8	1	8	1	8	1	8	1	8	1	8	1	0
7661	37.23	73.147156	1	26.4	3	3	6	6		1		0	0	0	0	0	7.4460001	3.6436205	3.723	3		33H964895	1338	1338	1338		4	0	4	0	4	0	4	0	4	0	5	1	4	0	4	0	4	0	4	0	1
7757	0.30000001	62.710472	1	5.0999999	4	4	8	8	2	0	2	0	0	3	0	1	0.060000002	0.26236427	0.030000001	0	0	16S842496	5078	5078	743	4	4	0	4	0	4	0	4	0	4	0	4	0	4	0	4	0	4	0	4	0	0
7862	2.8599999	66.078026	1	37.400002	3	3	6	6	3	1	3	0	1	0	0	1	0.57199997	1.3506671	0.28600001	4	1	39935290	4997	4997	4997	6	6	1	6	1	6	1	6	1	6	1	6	1	6	1	6	1	6	1	6	1	0
7985	0	56.366871	1	5.0999999	3	3	6	6	1	1	1	0	1	0	0	1	0	0	0	0	0	28H00014991	5180	5180	5180	1	1	0	1	0	1	0	1	0	1	0	1	0	1	0	1	0	1	0	1	0	0
8060	0.14	61.292267	1	7.3000002	3	4	7	7	2	0	2	0	0	1	0	0	0.028000001	0.13102826	0.014	1	0	2590880	7253	7253	6157	3	3	0	3	0	3	0	3	0	3	0	3	0	3	0	3	0	3	0	3	0	0
8129	10.48	74.828201	1	21.200001	4	4	8	8		1		0	0	3	0	0	2.0960002	2.4406064	1.048	3		16H1088893	1475	1475	1475		8	1	7	0	7	0	7	0	8	1	7	0	8	1	7	0	7	0	7	0	1
8153	0.02	73.664612	1	6.8000002	4	3	7	7		1		0	0	3	0	0	0.004	0.019802626	0.002	1		33H579794	4605	4605	4604		5	0	6	1	6	1	5	0	5	0	6	1	6	1	6	1	6	1	5	0	1
8200	10.8	66.09993	1	5	3	3	6	6	2	1	2	0	0	0	0	0	2.1600001	2.4680996	1.08	0	0	3S9304462X	415	415	415	1	1	0	1	0	1	0	1	0	1	0	1	0	1	0	1	0	1	0	1	0	0
8502	8.4799995	72.235458	1	9	4	3	7	7		1		0	0	3	1	0	1.6959999	2.2491844	0.84799999	1		24925688	1074	1074	1074		5	0	5	0	5	0	5	0	5	0	5	0	5	0	6	1	5	0	5	0	1
8556	0.25999999	62.453114	1	1.3	3	2	6	5	1	0	1	0	0	0	0	0	0.051999997	0.23111172	0.026000001	0	0	28467496	4957	4957	3861	1	1	0	1	0	1	0	1	0	1	0	1	0	1	0	1	0	1	0	1	0	0
8635	0.86000001	62.50787	1	57.700001	5	4	8	9		1	5	0	1	3	1	1	0.17200001	0.6205765	0.086000003	4		28156596	4996	4996	4996		9	1	8	0	9	1	8	0	8	0	8	0	8	0	8	0	8	0	8	0	1
8642	0.20999999	66.458588	1	33.700001	4	5	8	9		1	5	0	1	3	0	1	0.041999999	0.19062035	0.021	4		2604705H96	1140	1140	1140		8	0	8	0	8	0	8	0	8	0	8	0	8	0	8	0	9	1	9	1	1
8653	0.01	60.602325	1	61	4	5	8	9		1		0	1	3	0	1	0.002	0.009950331	0.001	4		1B960667	2103	2103	2103		9	1	8	0	9	1	8	0	8	0	8	0	9	1	8	0	8	0	9	1	1
8700	0	67.57563	1	5.6999998	3	4	7	7		1		0	0	1	0	0	0	0	0	0		33H467794	3262	3262	3262		3	1	2	0	2	0	3	1	3	1	2	0	2	0	2	0	2	0	2	0	1
8703	0.11	74.360031	1	9.1999998	3	3	6	6		0		0	0	0	0	0	0.022	0.10436001	0.011	1		33H=941894	5624	5624	4528		2	0	2	0	2	0	2	0	2	0	2	0	2	0	3	1	3	1	3	1	1
8755	8.4899998	70.127312	1	37.299999	3	4	7	7	1	1	2	0	1	1	1	1	1.698	2.2502387	0.84899998	4	0	251993H1000536	3166	3166	1781	6	6	0	6	0	6	0	6	0	6	0	6	0	6	0	6	0	6	0	6	0	0
8895	20.389999	61.032169	1	98.300003	5	4	8	9	3	1	3	0	1	3	0	1	4.0780001	3.0629234	2.039	4	1	16H216095	1078	1078	606	9	9	1	9	1	9	1	9	1	9	1	9	1	9	1	9	1	9	1	9	1	0
8930	0.039999999	71.849419	1	5.0999999	3	4	7	7		1	5	0	0	1	0	0	0.007999999	0.039220713	0.004	0		2603647H94	5403	5403	4636		2	0	2	0	2	0	2	0	2	0	2	0	2	0	2	0	2	0	2	0	1
8976	3.5700002	68.766602	1	0.80000001	3	3	6	6	1	0	1	0	0	0	0	0	0.71400005	1.5195132	0.35699999	0	0	2610471H95	5207	5207	4111	1	1	0	1	0	1	0	1	0	1	0	1	0	1	0	1	0	1	0	1	0	0
9117	0.17	74.757019	1	18	3	3	6	6	3	1	3	0	1	0	1	1	0.034000002	0.15700375	0.017000001	2	1	1B960683	2467	2467	2467	4	4	1	4	1	4	1	4	1	4	1	4	1	4	1	4	1	4	1	4	1	0
9274	4.1599998	74.79808	1	10.1	3	3	6	6	1	1	1	0	0	0	0	0	0.83199996	1.6409365	0.41600001	2	0	16S196891	3927	3927	3927	3	3	0	3	0	3	0	3	0	3	0	3	0	3	0	3	0	3	0	3	0	0
9275	0.060000002	64.898018	1	10.1	3	4	7	7		1		0	1	1	0	1	0.012	0.058268912	0.006	2		33H467894	3547	3547	3547		4	0	4	0	4	0	5	1	4	0	4	0	4	0	4	0	5	1	4	0	1
9301	1.49	69.566048	1	34.799999	3	4	7	7		1		0	1	1	0	1	0.29800001	0.91228271	0.149	4		22H421593	1747	1747	1614		7	1	6	0	6	0	6	0	6	0	6	0	6	0	6	0	6	0	6	0	1
9315	0.44	69.300476	1	8	4	4	8	8		1		0	1	3	0	1	0.088	0.36464313	0.044	1		24H925443	3099	3099	2557		6	1	5	0	5	0	6	1	5	0	5	0	6	1	6	1	5	0	6	1	1
9332	1.52	75.887749	1	2.6500001	3	3	6	6		1		0	0	0	0	0	0.30399999	0.92425889	0.15200001	0		16S1626196	3336	3336	3336		2	1	1	0	2	1	1	0	1	0	1	0	1	0	2	1	1	0	2	1	1
9463	14.759999	75.811089	1	54	4	4	8	8	3	1	3	0	0	3	1	0	2.9519999	2.7574751	1.476	4	1	3S9303753D	1143	1143	1143	9	9	1	9	1	9	1	9	1	9	1	9	1	9	1	9	1	9	1	9	1	0
9479	3.52	75.143051	1	0.89999998	3	3	6	6	1	0	1	0	0	0	0	0	0.704	1.508512	0.352	0	0	16H960016649	4828	4828	3732	1	1	0	1	0	1	0	1	0	1	0	1	0	1	0	1	0	1	0	1	0	0
9481	9.3500004	75.115677	1	57.400002	4	4	8	8	2	1	2	0	1	3	1	1	1.8700001	2.3369865	0.93500006	4	0	28572695	610	610	590	8	8	0	8	0	8	0	8	0	8	0	8	0	8	0	8	0	8	0	8	0	0
9590	11.02	69.995895	1	19.9	4	4	8	8	3	1	2	0	1	3	1	1	2.204	2.486572	1.102	2	1	16H122881994	4533	4533	4533	7	7	1	7	1	7	1	7	1	7	1	7	1	7	1	7	1	7	1	7	1	0
9723	0.060000002	75.471596	1	1.2	3	2	6	5	1	1	1	0	0	0	0	0	0.012	0.058268912	0.006	0	0	16H960004568	5089	5089	3930	1	1	0	1	0	1	0	1	0	1	0	1	0	1	0	1	0	1	0	1	0	0
9735	20.41	58.767967	1	68.599998	5	5	8	10	2	1	2	0	1	3	1	1	4.0819998	3.063858	2.0409999	4	0	16H188491	770	770	619	8	8	0	8	0	8	0	8	0	8	0	8	0	8	0	8	0	8	0	8	0	0
9918	8.4499998	74.891167	1	34.700001	4	3	7	7	2	1	2	0	1	3	0	1	1.6899999	2.2460148	0.84500003	4	0	39H01676196	4562	4562	4562	8	8	0	8	0	8	0	8	0	8	0	8	0	8	0	8	0	8	0	8	0	0
10011	26.859999	66.973305	1	22.700001	5	4	8	9	2	1	2	0	1	3	1	1	5.3719997	3.3271918	2.6859999	3	0	28463196	634	634	496	7	7	0	7	0	7	0	7	0	7	0	7	0	7	0	7	0	7	0	7	0	0
10045	3.01	75.096512	1	4.1999998	3	3	6	6		1		0	0	0	0	0	0.602	1.3887912	0.301	0		33H607395	1658	1658	1658		1	0	1	0	1	0	1	0	1	0	1	0	1	0	1	0	1	0	1	0	1
10186	9.0899992	71.611229	1	28.6	3	4	7	7	2	1	2	0	1	1	0	1	1.8179998	2.3115447	0.90899998	3	0	16S1210694	2171	2171	1258	5	5	0	5	0	5	0	5	0	5	0	5	0	5	0	5	0	5	0	5	0	0
10252	9.8299999	71.989052	1	10.5	4	4	8	8	2	0	2	0	0	3	1	0	1.966	2.3823202	0.98300004	2	0	16H1566094	5525	5525	4429	6	6	0	6	0	6	0	6	0	6	0	6	0	6	0	6	0	6	0	6	0	0
10254	0.2	60.763859	1	36.099998	4	4	8	8	2	1	2	0	1	3	0	1	0.039999999	0.18232156	0.020000001	4	0	16H1610094	1971	1971	419	8	8	0	8	0	8	0	8	0	8	0	8	0	8	0	8	0	8	0	8	0	0
10822	0.1	75.446953	1	37.099998	4	4	8	8	1	1	1	0	0	3	0	0	0.02	0.095310181	0.010000001	4	0	16S1199393	3736	3736	3736	8	8	0	8	0	8	0	8	0	8	0	8	0	8	0	8	0	8	0	8	0	0
10942	0	68.484596	1	9.1000004	3	2	6	5	1	1	1	0	0	0	0	0	0	0	0	1	0	251996H1007072	3255	3255	3255	2	2	0	2	0	2	0	2	0	2	0	2	0	2	0	2	0	2	0	2	0	0
11001	14.059999	74.439423	1	22	5	4	8	9	2	1	3	0	0	3	0	0	2.8119998	2.7120421	1.4059999	3	0	3S9104817S	872	872	872	7	7	0	7	0	7	0	7	0	7	0	7	0	7	0	7	0	7	0	7	0	0
11050	0	64.22998	1	17.6	3	4	7	7		1	5	0	1	1	0	1	0	0	0	2		91290194	2526	2526	2526		4	0	4	0	4	0	4	0	4	0	4	0	4	0	4	0	5	1	4	0	1
11150	2.8799999	73.719368	1	6.5	4	5	8	9	2	1	2	0	1	3	1	1	0.57599998	1.3558351	0.28799999	1	0	28535393	2258	2258	2258	5	5	0	5	0	5	0	5	0	5	0	5	0	5	0	5	0	5	0	5	0	0
11167	0.030000001	63.266254	1	4	3	3	6	6	1	1	1	0	0	0	0	0	0.006	0.029558804	0.003	0	0	28038196	3996	3996	3996	1	1	0	1	0	1	0	1	0	1	0	1	0	1	0	1	0	1	0	1	0	0
11205	8.3299999	71.055443	1	6	3	3	6	6		1		0	0	0	0	0	1.666	2.2332351	0.833	0		24H931490	5138	5138	5072		2	1	1	0	2	1	1	0	1	0	2	1	2	1	1	0	1	0	1	0	1
11234	0.02	75.331963	1	14	4	3	7	7		1	5	0	0	3	1	0	0.004	0.019802626	0.002	2		4H94371	1983	1983	1983		6	0	7	1	7	1	6	0	6	0	6	0	6	0	6	0	7	1	6	0	1
11456	27.140001	71.159477	1	52.5	4	4	8	8	2	1	2	0	0	3	0	0	5.4280005	3.3371921	2.714	4	0	16S640696	910	910	910	8	8	0	8	0	8	0	8	0	8	0	8	0	8	0	8	0	8	0	8	0	0
11479	0	71.077347	1	1.2	3	3	6	6		1		0	0	0	1	0	0	0	0	0		16H960003863	5030	5030	3940		1	0	1	0	2	1	1	0	2	1	1	0	2	1	2	1	1	0	2	1	1
11483	1.4399999	75.123886	1	3	4	4	8	8		1		0	0	3	0	0	0.28799999	0.89199799	0.14399999	0		33H1529795	389	389	389		4	0	4	0	4	0	5	1	4	0	4	0	4	0	4	0	4	0	4	0	1
11604	20.32	68.966461	1	8.3000002	4	5	8	9	2	1	2	0	1	3	0	1	4.0640001	3.0596457	2.0320001	1	0	16H758692	794	794	399	5	5	0	5	0	5	0	5	0	5	0	5	0	5	0	5	0	5	0	5	0	0
11651	3.7300003	73.74675	1	21	4	5	8	9		1		0	1	3	1	1	0.74600005	1.5539253	0.37300003	3		22H1708696	763	763	763		7	0	7	0	7	0	7	0	8	1	7	0	7	0	7	0	7	0	7	0	1
11740	0.079999998	65.27858	1	76.400002	3	4	7	7	1	1	1	0	1	1	1	1	0.015999999	0.07696104	0.007999999	4	0	22H504596	2375	2375	2217	6	6	0	6	0	6	0	6	0	6	0	6	0	6	0	6	0	6	0	6	0	0
11774	0.38999999	68.659821	1	3	3	4	7	7	1	1	1	0	0	1	0	0	0.077999994	0.32930374	0.038999997	0	0	3S9408376K	1499	1499	1499	2	2	0	2	0	2	0	2	0	2	0	2	0	2	0	2	0	2	0	2	0	0
11820	0.01	64.295685	1	28.5	4	4	8	8	3	1	3	0	0	3	1	0	0.002	0.009950331	0.001	3	1	28334294	5325	5325	4584	8	8	1	8	1	8	1	8	1	8	1	8	1	8	1	8	1	8	1	8	1	0
11845	0	72.35318	1	2.8	3	3	6	6		1		0	0	0	0	0	0	0	0	0		24H959260	1916	1916	1916		2	1	2	1	2	1	1	0	2	1	2	1	1	0	1	0	1	0	1	0	1
11944	3.3	71.600273	1	28.9	4	4	8	8		1		0	1	3	1	1	0.65999997	1.4586151	0.32999998	3		22H748192	2384	2384	2384		7	0	7	0	7	0	8	1	7	0	7	0	7	0	7	0	7	0	7	0	1
11976	0.22	72.824097	1	10.6	3	4	7	7	3	1	1	0	0	1	0	0	0.044	0.19885086	0.022	2	1	16H712093	3757	3757	3757	5	5	1	5	1	5	1	5	1	5	1	5	1	5	1	5	1	5	1	5	1	0
12030	0.07	67.389458	1	8.5	4	3	7	7	2	1	2	0	0	3	0	0	0.014	0.067658648	0.007	1	0	16H950014967	1721	1721	1721	5	5	0	5	0	5	0	5	0	5	0	5	0	5	0	5	0	5	0	5	0	0
12051	0	67.241615	1	1	3	3	6	6		0	5	0	0	0	0	0	0	0	0	0		2604115H94	5718	5718	4622		1	0	1	0	1	0	1	0	2	1	1	0	2	1	1	0	2	1	1	0	1
12053	6.6900001	70.179329	1	8.3000002	5	3	8	8	2	1	2	0	0	3	0	0	1.3380001	2.0399208	0.66900003	1	0	16H1067391	2018	2018	2018	5	5	0	5	0	5	0	5	0	5	0	5	0	5	0	5	0	5	0	5	0	0
12059	11.3	74.064339	1	26	5	4	8	9	2	1	2	0	1	3	1	1	2.26	2.5095992	1.13	3	0	4H943462	613	613	608	7	7	0	7	0	7	0	7	0	7	0	7	0	7	0	7	0	7	0	7	0	0
12072	7.1099997	75.518135	1	23.299999	3	3	6	6	3	1	2	0	0	0	0	0	1.4219999	2.0930979	0.71099997	3	1	16S751393	282	282	282	5	5	1	5	1	5	1	5	1	5	1	5	1	5	1	5	1	5	1	5	1	0
12526	3.4499998	74.444901	1	36.200001	3	3	6	6	1	0	1	0	0	0	1	0	0.68999994	1.4929041	0.345	4	0	2608728H94	5582	5582	4486	5	5	0	5	0	5	0	5	0	5	0	5	0	5	0	5	0	5	0	5	0	0
12572	4.5599999	68.668037	1	2.4000001	4	4	8	8	2	1	2	0	0	3	0	1	0.912	1.7155981	0.456	0	0	16S32495	2246	2246	2180	4	4	0	4	0	4	0	4	0	4	0	4	0	4	0	4	0	4	0	4	0	0
12614	0.01	68.095825	1	0.5	3	3	6	6	2	0	2	0	0	0	0	0	0.002	0.009950331	0.001	0	0	16H950015926	5146	5146	4050	1	1	0	1	0	1	0	1	0	1	0	1	0	1	0	1	0	1	0	1	0	0
12619	12.36	67.271729	1	75	3	3	6	6	1	1	1	0	1	0	0	1	2.4719999	2.5922651	1.2359999	4	0	16S213091	920	920	586	5	5	0	5	0	5	0	5	0	5	0	5	0	5	0	5	0	5	0	5	0	0
12791	0.079999998	73.177277	1	0.5	3	3	6	6		1		0	0	0	0	0	0.015999999	0.07696104	0.007999999	0		33H668191	3001	3001	3001		2	1	2	1	1	0	2	1	1	0	1	0	1	0	1	0	1	0	1	0	1
12822	0	67.408623	1	3.5	3	3	6	6		1		0	0	0	0	0	0	0	0	0		33H1014392	641	641	641		2	1	1	0	2	1	1	0	2	1	1	0	2	1	1	0	1	0	1	0	1
12902	5.7599998	73.897331	1	12	3	3	6	6		0		0	0	0	0	0	1.152	1.9110229	0.57599998	2		33H1694596	4788	4788	3692		4	1	3	0	3	0	3	0	3	0	3	0	3	0	3	0	4	1	3	0	1
12916	0.63	67.750854	1	66.5	3	5	8	8		1		0	1	1	1	1	0.126	0.48858002	0.063000001	4		22H834095	1880	1880	1541		6	0	6	0	7	1	6	0	6	0	6	0	6	0	7	1	6	0	6	0	1
12930	7.3700004	74.450378	1	22	3	4	7	7		1		0	1	1	0	1	1.4740001	2.1246538	0.73700005	3		24H929296	1724	1724	745		6	1	5	0	5	0	5	0	6	1	6	1	5	0	5	0	5	0	5	0	1
12980	20.039999	67.006157	1	24.299999	4	4	8	8		1		0	1	3	0	1	4.0079999	3.0464253	2.0039999	3		33H670196	1325	1325	1325		7	0	8	1	8	1	7	0	8	1	7	0	8	1	7	0	7	0	7	0	1
13026	0.19	66.822723	1	86.599998	4	3	7	7		1		0	1	3	0	1	0.037999999	0.17395331	0.019000001	4		267147H96	2963	2963	2963		8	0	8	0	9	1	8	0	9	1	8	0	8	0	8	0	9	1	9	1	1
13066	37.940002	69.782341	1	7	5	4	8	9	3	1	3	0	1	3	0	1	7.5880003	3.6620221	3.7940001	1	1	3S9111201X	1922	1922	1687	6	6	1	6	1	6	1	6	1	6	1	6	1	6	1	6	1	6	1	6	1	0
13074	0.030000001	56.763859	1	1.7	3	3	6	6	1	0	1	0	0	0	0	0	0.006	0.029558804	0.003	0	0	9PH004697V95	5361	5361	4265	1	1	0	1	0	1	0	1	0	1	0	1	0	1	0	1	0	1	0	1	0	0
13206	0.14	71.268997	1	4.8000002	3	3	6	6	2	1	2	0	0	0	0	0	0.028000001	0.13102826	0.014	0	0	16S487692	1942	1942	1942	1	1	0	1	0	1	0	1	0	1	0	1	0	1	0	1	0	1	0	1	0	0
13326	0.02	64.216293	1	2.5	3	4	7	7	2	1	2	0	0	1	0	0	0.004	0.019802626	0.002	0	0	28640093	2226	2226	2226	2	2	0	2	0	2	0	2	0	2	0	2	0	2	0	2	0	2	0	2	0	0
13386	7.6499996	73.16906	1	11	3	4	7	7		1		0	0	1	0	1	1.53	2.1575594	0.76499999	2		24H931519	1038	1038	309		4	0	4	0	4	0	4	0	5	1	4	0	5	1	4	0	4	0	4	0	1
13421	0	75.466118	1	9	4	3	7	7		1	5	0	0	3	1	0	0	0	0	1		4H939727	2577	2577	2577		5	0	5	0	5	0	5	0	5	0	6	1	5	0	5	0	5	0	5	0	1
13553	4.4000001	69.779602	1	40.599998	4	4	8	8	3	1	3	0	1	3	0	1	0.88	1.686399	0.44	4	1	16H1385391	3457	3457	3457	9	9	1	9	1	9	1	9	1	9	1	9	1	9	1	9	1	9	1	9	1	0
13887	0	69.0924	1	1.1	4	4	8	8		0		0	0	3	0	0	0	0	0	0		22H1109793	5916	5916	4820		4	0	5	1	5	1	4	0	4	0	4	0	4	0	5	1	4	0	4	0	1
13992	11.58	69.31691	1	31.299999	4	3	7	7		1		0	1	3	1	1	2.316	2.5321083	1.158	4		16H1247792	1829	1829	1553		8	0	9	1	8	0	8	0	8	0	8	0	8	0	9	1	8	0	8	0	1
14120	26.230001	62.160164	1	17.9	3	3	6	6		1	5	0	1	0	0	1	5.2460003	3.3043194	2.6230001	2		28589992	3054	3054	2714		3	0	3	0	3	0	3	0	4	1	3	0	4	1	3	0	3	0	4	1	1
14173	20.09	74.258728	1	12	4	5	8	9		1		0	1	3	1	1	4.0180001	3.048799	2.0090001	2		24H9511146	1553	1553	1553		6	0	6	0	6	0	6	0	6	0	6	0	6	0	6	0	7	1	6	0	1
14295	2.8699999	61.590691	1	4	3	3	6	6	2	1	2	0	0	0	0	0	0.574	1.3532544	0.287	0	0	16S974392	1081	1081	1081	1	1	0	1	0	1	0	1	0	1	0	1	0	1	0	1	0	1	0	1	0	0
14426	0.01	69.12252	1	11	4	4	8	8	3	1	3	0	1	3	0	1	0.002	0.009950331	0.001	2	1	3S9311842Y	1905	1905	1905	7	7	1	7	1	7	1	7	1	7	1	7	1	7	1	7	1	7	1	7	1	0
14577	0.039999999	72.640656	1	2.7	3	3	6	6		0		0	0	0	0	0	0.007999999	0.039220713	0.004	0		22H179996	5078	5078	3982		1	0	2	1	1	0	1	0	2	1	2	1	2	1	1	0	1	0	1	0	1
