# Supplementary material for: Tumor copy number alteration burden is a pan-cancer prognostic factor associated with recurrence and death
Source: eLife. 2018 Sep 4;7:e37294. doi: 10.7554/eLife.37294 (PMC6145837; doi:10.7554/eLife.37294)
Supplement: Supplementary file 5. [file elife-37294-supp5.csv]

Supplementary Table 5. MSK-IMPACT primary prostate tumor cohort annotation
paper_sample_ID	Overall_survival_event_0ALIVE_1DEAD	Overall_Survival_Time_Months	CNAburden_percent_genome_altered	MutationBurden_Count	Age_at_Diagnosis_Abida2017	Gleason_at_diagnosis_Abida2017	Gleason_sum_of_profiled_tumor_Abida2017	PSA_at_diagnosis_Abida2017	MYC_CNAgainORmut	ATM_CNAhethomlossORmut	BRCA1_CNAhethomlossORmut	BRCA2_CNAhethomlossORmut	PTEN_CNAhethomlossORmut	RB1_CNAhethomlossORmut	TP53_CNAhethomlossORmut
HH_IMPACT_PRADprimary_1	0	14	15.31025246	6	59	9	9	9.35	0	0	0	0	1	0	0
HH_IMPACT_PRADprimary_2	0	128	8.416904208	2	56	7	7	5.8	0	0	0	0	0	0	0
HH_IMPACT_PRADprimary_3	0	65	0.13145325		65	8	8	8	0	0	0	0	0	0	0
HH_IMPACT_PRADprimary_4	0	26	4.715229821	3	63	9	9	10.5	0	0	0	0	1	0	1
HH_IMPACT_PRADprimary_5	0	81	10.84835874	3	58	8	8	3.2	0	0	0	0	1	0	0
HH_IMPACT_PRADprimary_6	0	23	2.151477477	1	59	8	9	13.4	0	0	0	0	0	0	0
HH_IMPACT_PRADprimary_7	0	37	2.540478907	2	57	9	9	7.18	0	0	0	0	0	0	0
HH_IMPACT_PRADprimary_8	0	48	15.64267307	1	57	7	9	6.69	0	0	0	1	0	0	0
HH_IMPACT_PRADprimary_9	0	140	3.138023246	1	50	9	9	7	0	0	0	0	0	0	1
HH_IMPACT_PRADprimary_10	0	16	2.469398712	2	54	6	7	7.9	0	0	0	0	0	0	0
HH_IMPACT_PRADprimary_11	0	14	0.632411244	2	66	7	7	7.1	0	0	0	0	0	0	0
HH_IMPACT_PRADprimary_12	0	220	0.082859931	2	52	7	7	6.38	0	0	0	0	0	0	0
HH_IMPACT_PRADprimary_13	0	55	0.247188173	2	48	9	9	24.7	0	1	1	0	0	0	0
HH_IMPACT_PRADprimary_14	0	56	25.77347153	1	55	7	7	4.5	0	0	0	0	0	0	1
HH_IMPACT_PRADprimary_15	0	29	0.122799974	1	78	8	7	9.5	0	0	0	0	0	0	0
HH_IMPACT_PRADprimary_16	0	11	8.286457758	3	57	8	9	5.4	0	0	0	0	0	0	1
HH_IMPACT_PRADprimary_17	0	21	7.047487789	2	71	9	9	4.8	1	0	0	0	0	0	1
HH_IMPACT_PRADprimary_18	0	15	4.101033218	1	65	8	7	3.75	0	0	0	0	0	0	0
HH_IMPACT_PRADprimary_19	0	35	1.344794712	1	45	7	8	27.4	0	0	0	0	0	0	0
HH_IMPACT_PRADprimary_20	0	9	0.354276043		57	7	6	13.27	0	0	0	0	0	0	0
HH_IMPACT_PRADprimary_21	0	43	2.930641295	1	58	9	9	3.3	0	0	0	1	0	0	0
HH_IMPACT_PRADprimary_22	0	119	16.65538588	1	70		9	4.6	0	0	0	0	0	0	0
HH_IMPACT_PRADprimary_23	0	33	6.519649239	2	64	8	7	4.8	0	0	0	0	0	0	0
HH_IMPACT_PRADprimary_24	0	13	0.00278161		45	6		4.06	0	0	0	0	0	0	0
HH_IMPACT_PRADprimary_25	0	18	6.070584197	3	71	7	7	5.48	1	0	0	0	0	0	0
HH_IMPACT_PRADprimary_26	0	57	0.06368007	1	59	9	9	109.6	0	0	0	0	0	0	1
HH_IMPACT_PRADprimary_27	1	86	6.642432161	3	58	7	9	11.2	0	0	0	1	0	0	0
HH_IMPACT_PRADprimary_28	1	84	11.23548089	4	62	8	8	8.3	0	0	0	0	0	0	0
HH_IMPACT_PRADprimary_29	0	11	0.117506864	1	52	9	9	7	0	0	0	1	0	0	0
HH_IMPACT_PRADprimary_30	1	138	0.103884759	6	51	7	7	14.43	0	0	0	0	0	0	0
HH_IMPACT_PRADprimary_31	0	28	5.54666975	3	63	9	9	18.14	0	0	0	0	0	0	1
HH_IMPACT_PRADprimary_32	0	171	25.02468275	5	68	7	9	9.57	0	0	0	0	0	0	1
HH_IMPACT_PRADprimary_33	0	65	21.12227228	3	53	9	9	6.93	0	0	0	0	0	0	0
HH_IMPACT_PRADprimary_34	0	94	15.45771875	2	63	7	7	7	0	0	0	0	0	0	0
HH_IMPACT_PRADprimary_35	0	53	1.607564783	2	63	9	9	20.9	0	0	0	0	0	0	0
HH_IMPACT_PRADprimary_36	0	58	2.750490641	4	62	7	7	6.2	0	0	0	0	1	0	0
HH_IMPACT_PRADprimary_37	0	116	0.00014256	2	56	6	8	4.77	0	0	0	0	0	0	0
HH_IMPACT_PRADprimary_38	0	107	0	2	69	9	8	2.5	0	0	0	0	0	0	0
HH_IMPACT_PRADprimary_39	0	38	0.661115908	1	54	9	9	5.15	0	0	0	0	0	0	1
HH_IMPACT_PRADprimary_40	0	142	1.050452285		63	7	7	4.83	0	0	0	0	0	0	0
HH_IMPACT_PRADprimary_41	0	224	29.90339761	3	67	6	8	40	0	0	0	0	0	0	0
HH_IMPACT_PRADprimary_42	1	136	3.43029265	1	71	7	9	12.6	0	0	0	0	0	0	1
HH_IMPACT_PRADprimary_43	0	32	5.090207658	1	49	9	9	5.63	0	0	0	0	0	0	0
HH_IMPACT_PRADprimary_44	0	137	20.80745432	3	78	7	7	15.1	0	0	0	0	0	0	0
HH_IMPACT_PRADprimary_45	0	15	23.15881241	3	72	10	7	20.54	0	0	0	0	0	0	1
HH_IMPACT_PRADprimary_46	0	36	7.928084716	1	50	7	7	6.5	0	0	0	0	1	0	0
HH_IMPACT_PRADprimary_47	0	25	0.023047244		62	9	7	6.95	0	0	0	0	0	0	0
HH_IMPACT_PRADprimary_48	0	27	0		58	9	7	4.11	0	0	0	0	0	0	0
HH_IMPACT_PRADprimary_49	0	10	4.610233865	1	58	9	9	113	0	0	0	1	0	0	0
HH_IMPACT_PRADprimary_50	0	270	3.888759603	1	49	9	7	18.85	0	0	0	1	0	0	0
HH_IMPACT_PRADprimary_51	0	16	20.66803306		67	9	9	4.1	0	0	0	0	1	0	0
HH_IMPACT_PRADprimary_52	0	33	16.30854393	1	58	7	7	12.5	0	0	0	0	0	0	0
HH_IMPACT_PRADprimary_53	0	40	0.012584056	2	55	7	7	7.2	0	0	0	0	0	0	1
HH_IMPACT_PRADprimary_54	0	23	3.773057205	1	74	8	9	13.7	0	0	0	0	0	0	0
HH_IMPACT_PRADprimary_55	0	123	14.96040773	1	67	9	9	5.03	0	0	0	0	0	0	0
HH_IMPACT_PRADprimary_56	0	27	3.675489855	5	57	7	9	6.1	0	0	0	0	0	0	0
HH_IMPACT_PRADprimary_57	0	5	16.20975286	2	72	9	9	1.3	0	0	0	0	0	0	0
HH_IMPACT_PRADprimary_58	0	52	4.141301039		64	10	9	3.6	0	0	0	0	0	0	0
HH_IMPACT_PRADprimary_59	0	26	0.001736206	1	56	9	9	7.9	0	0	0	0	0	0	0
HH_IMPACT_PRADprimary_60	0	56	6.386338692		62	7	7	6.8	0	0	0	0	0	0	0
HH_IMPACT_PRADprimary_61	0	105	6.871541552	2	76	9	9	16.8	0	0	0	0	0	0	0
HH_IMPACT_PRADprimary_62	0	122	12.02175565	3	64	7	7	5.6	0	0	0	0	0	0	1
HH_IMPACT_PRADprimary_63	0	177	32.95076677		55	7	7	5.1	0	0	0	0	0	0	0
HH_IMPACT_PRADprimary_64	1	10	19.73912828	26	55			9.4	0	0	0	1	0	1	1
HH_IMPACT_PRADprimary_65	1	16	22.47695402	3	63	9	9	6.85	0	0	0	0	1	0	1
HH_IMPACT_PRADprimary_66	1	32	70.08600157	1	48	10	9	35.1	1	0	0	0	0	0	0
HH_IMPACT_PRADprimary_67	0	29	2.86733299	6	65	8	7	8.5	0	0	0	1	0	0	0
HH_IMPACT_PRADprimary_68	0	102	0.424912304		54	7	7	17.56	0	0	0	0	0	0	0
HH_IMPACT_PRADprimary_69	0	29	0.480751459	5	68	9	8	7.4	0	0	0	0	1	0	0
HH_IMPACT_PRADprimary_70	0	110	3.528496096		55	7	7	23.5	0	0	0	0	0	0	0
HH_IMPACT_PRADprimary_71	0	111	31.34408999	3	56	9	8	32	0	0	0	1	0	0	0
HH_IMPACT_PRADprimary_72	0	62	13.68137637	1	56	9	7	23	0	0	0	0	0	0	1
HH_IMPACT_PRADprimary_73	0	33	0.027771504	5	67	9	7	49	0	0	0	1	1	0	1
HH_IMPACT_PRADprimary_74	0	16	0.109108586	1	72	7	7	4.23	0	0	0	0	0	0	0
HH_IMPACT_PRADprimary_75	0	22	4.870431616	3	65	8	8	2.13	0	0	0	0	1	0	0
HH_IMPACT_PRADprimary_76	0	153	1.995034087	3	51	8	9	17.2	0	0	0	0	0	0	0
HH_IMPACT_PRADprimary_77	0	22	0.349298531	2	50	7	9	9.9	0	0	0	0	0	0	1
HH_IMPACT_PRADprimary_78	0	25	1.882804046	4	41	9	9	13.2	0	0	0	0	0	0	0
HH_IMPACT_PRADprimary_79	0	15	0.092940554	13	43	9	9	28.94	0	0	0	0	1	0	0
HH_IMPACT_PRADprimary_80	0	15	7.42192883	3	54	8	8	50	0	0	0	0	0	0	0
HH_IMPACT_PRADprimary_81	0	71	57.18579141	6	57	9	9	4.4	0	0	0	0	0	0	1
HH_IMPACT_PRADprimary_82	0	57	0.027007241	2	65	9	9	5.3	0	0	0	0	0	0	1
HH_IMPACT_PRADprimary_83	0	149	24.63782957	1	57	9	9	10.3	0	0	0	0	0	0	0
HH_IMPACT_PRADprimary_84	0	11	0.49004533	3	75	7	8	12.13	0	0	0	0	0	0	1
HH_IMPACT_PRADprimary_85	0	68	5.294430062	1	55	7	7	12.8	0	0	0	0	0	0	1
HH_IMPACT_PRADprimary_86	0	58	3.335157051	1	54	9	8	17.99	0	0	0	0	0	0	0
HH_IMPACT_PRADprimary_87	0	155	5.241042209	2	64	8	8	3.16	0	0	0	1	0	0	0
HH_IMPACT_PRADprimary_88	0	12	13.36457723	2	66	7	8	6.56	0	0	0	0	1	0	1
HH_IMPACT_PRADprimary_89	0	68	1.045034591	3	62	8	7	6.39	0	0	0	0	0	0	0
HH_IMPACT_PRADprimary_90	0	63	0.655890404	5	64	8	8	23.2	0	0	0	0	0	0	0
HH_IMPACT_PRADprimary_91	0	68	0.004101824	2	58	9	9	100	0	0	0	0	0	0	1
HH_IMPACT_PRADprimary_92	0	172	0	2	45	6	6	7.4	0	0	0	0	0	0	0
HH_IMPACT_PRADprimary_93	0	56	13.05480474	2	50	7	9	8	0	0	0	0	0	0	0
HH_IMPACT_PRADprimary_94	0	233	4.974737306	2	64	6	7	6.2	0	0	0	0	0	0	0
HH_IMPACT_PRADprimary_95	0	30	4.913001092		57	7	7	4.8	0	0	0	0	0	0	0
HH_IMPACT_PRADprimary_96	0	82	9.635137187	2	65		8	12	0	0	0	0	0	0	0
HH_IMPACT_PRADprimary_97	0	33	3.855384153	2	54	8	8	7.9	0	0	0	0	1	0	1
HH_IMPACT_PRADprimary_98	0	31	0.07573864	2	66	7	7	4.68	0	0	0	0	0	0	0
HH_IMPACT_PRADprimary_99	0	30	2.937614779	5	66	8	8	4.7	0	0	0	0	0	0	0
HH_IMPACT_PRADprimary_100	1	81	2.223420438	3	64	8	8	4.8	0	0	0	0	0	0	0
HH_IMPACT_PRADprimary_101	1	40	3.738167387	3	55	9	9	10.66	0	0	0	0	0	0	1
HH_IMPACT_PRADprimary_102	0	258	35.30073138	3	64	7	9	38	0	0	0	0	0	0	0
HH_IMPACT_PRADprimary_103	0	190	1.240812857	1	56	9	9	7.1	0	0	0	0	0	0	0
HH_IMPACT_PRADprimary_104	0	14	17.87397134	2	52	8	9	16.5	0	0	0	0	1	0	1
HH_IMPACT_PRADprimary_105	0	77	0.259052897	1	56	8	7	7.16	0	0	0	0	0	0	1
HH_IMPACT_PRADprimary_106	0	46	0.000162851	1	54	8	8	3.8	0	0	0	0	0	0	1
HH_IMPACT_PRADprimary_107	0	68	20.33066624	5	58	8	8	10.9	0	0	0	0	0	0	1
HH_IMPACT_PRADprimary_108	0	26	9.524829076	1	69	9	9	7.6	0	0	0	0	0	0	0
HH_IMPACT_PRADprimary_109	0	59	6.469772448		61	9	7	2.9	0	0	0	0	0	0	0
HH_IMPACT_PRADprimary_110	0	69	16.75753671	2	64	9	10	30.4	0	0	0	0	0	0	0
HH_IMPACT_PRADprimary_111	0	26	0.226295156	2	61	8	9	3.51	0	0	0	0	0	0	0
HH_IMPACT_PRADprimary_112	0	28	0.001043534	1	64	9	9	273.4	0	0	0	0	0	0	0
HH_IMPACT_PRADprimary_113	1	126	16.32638735	3	61	6	7	2.87	0	0	0	0	1	0	0
HH_IMPACT_PRADprimary_114	0	18	17.7546526	2	67	9	8	5.1	0	0	0	0	0	0	1
HH_IMPACT_PRADprimary_115	0	32	2.565450115	7	62	7	9	18.7	0	0	0	1	0	0	1
HH_IMPACT_PRADprimary_116	0	13	0	1	53	8	8	7.9	0	0	0	0	0	0	0
HH_IMPACT_PRADprimary_117	0	54	20.8292478	2	54	9	7	40.64	0	0	0	0	0	0	1
HH_IMPACT_PRADprimary_118	0	49	0.338360072		64	6	7	7.85	0	0	0	0	0	0	0
HH_IMPACT_PRADprimary_119	0	153	49.00781365	5	52	7	7	4.2	0	0	0	0	0	0	0
HH_IMPACT_PRADprimary_120	0	53	0.000114999	3	70	7	7	5.93	0	1	0	0	0	0	1
HH_IMPACT_PRADprimary_121	0	68	21.76266895	3	65	7	7	18.6	1	0	0	0	0	0	0
HH_IMPACT_PRADprimary_122	0	8	15.0366564	4	64	9	9	15.8	0	0	0	0	0	0	1
HH_IMPACT_PRADprimary_123	0	99	8.146866153		68	7	9	4.5	0	0	0	0	0	0	0
HH_IMPACT_PRADprimary_124	0	25	10.42937339	7	58	9	9	4.65	0	0	0	0	0	0	1
HH_IMPACT_PRADprimary_125	0	209	0.115572508	3	67	8	8	14	0	0	0	0	0	0	0
HH_IMPACT_PRADprimary_126	0	34	0.054425813		52	7	7	4.73	0	0	0	0	0	0	0
HH_IMPACT_PRADprimary_127	0	36	6.393292682	2	49	7	7	13.6	0	0	0	0	1	0	0
HH_IMPACT_PRADprimary_128	0	16	0.000199984	2	59	7	8	7.87	0	0	0	1	0	0	1
HH_IMPACT_PRADprimary_129	0	19	0.0000523		57	8	8	190.7	0	0	0	0	0	0	0
HH_IMPACT_PRADprimary_130	0	97	2.170651642	1	50	8	9	4.89	0	0	0	0	0	0	0
HH_IMPACT_PRADprimary_131	0	44	1.716996834		49	9	9	135.2	0	0	0	0	0	0	0
HH_IMPACT_PRADprimary_132	0	61	8.080394984	3	50	7	7	4.4	0	0	0	0	0	0	1
HH_IMPACT_PRADprimary_133	0	94	8.691527833	2	49	9	9	7	0	0	0	1	0	0	0
HH_IMPACT_PRADprimary_134	0	41	5.365924726		49			139	0	0	0	0	0	0	0
HH_IMPACT_PRADprimary_135	0	302	12.59889697	1	46	6	8	5.6	0	0	0	0	1	0	0
HH_IMPACT_PRADprimary_136	0	59	4.968727876	1	68	8	8	169.8	0	0	0	0	0	0	0
HH_IMPACT_PRADprimary_137	0	27	2.471479175	2	53	7	7	9.1	0	0	0	0	0	0	0
HH_IMPACT_PRADprimary_138	0	17	5.043318689	3	72	7	7	8	0	0	0	0	0	0	0
HH_IMPACT_PRADprimary_139	0	138	10.4290211	1	51	7	7	5.6	0	0	0	1	0	0	0
HH_IMPACT_PRADprimary_140	0	52	24.8695595	5	49	9	9	7.4	0	0	0	1	0	0	0
HH_IMPACT_PRADprimary_141	0	44	3.196664291	4	60	9	9	10.59	0	0	0	0	0	0	0
HH_IMPACT_PRADprimary_142	0	21	7.15802956	4	70	7	9	11.4	0	0	0	0	0	0	0
HH_IMPACT_PRADprimary_143	0	29	2.141828538	2	47	7	7	35.8	0	0	0	0	0	0	0
HH_IMPACT_PRADprimary_144	0	60	2.580578644	2	64	7	7	8.1	0	0	0	0	0	0	1
HH_IMPACT_PRADprimary_145	0	65	0.848615475	2	63	7	7	5.9	0	0	0	0	0	0	0
HH_IMPACT_PRADprimary_146	0	59	9.006180747	2	67	7	7	7.5	0	0	0	0	1	0	1
HH_IMPACT_PRADprimary_147	0	40	0.000608439		47	7	7	19.41	0	0	0	0	0	0	0
HH_IMPACT_PRADprimary_148	1	63	16.54485106	3	44	8	9	31.9	0	0	0	0	1	0	1
HH_IMPACT_PRADprimary_149	0	16	5.518882784	3	51	6		4.4	0	0	0	0	0	0	1
HH_IMPACT_PRADprimary_150	1	49	42.49359646	9	60	9		3	0	0	1	0	0	0	1
HH_IMPACT_PRADprimary_151	0	33	16.63729007	2	64	9	9	42.5	0	0	0	0	0	0	0
HH_IMPACT_PRADprimary_152	0	90	1.672379425		63	7	7	9.25	0	0	0	0	1	0	0
HH_IMPACT_PRADprimary_153	1	202	8.282717956	4	52	7	7	13	0	0	0	0	0	0	1
HH_IMPACT_PRADprimary_154	0	57	1.032640228	2	74	9	9	27.98	0	0	0	0	0	0	0
HH_IMPACT_PRADprimary_155	0	94	3.414525884	3	67	9	9	3.17	1	0	0	0	0	0	1
HH_IMPACT_PRADprimary_156	0	41	6.510060029	1	67	7	7	6.1	0	0	0	0	0	0	1
HH_IMPACT_PRADprimary_157	0	18	0.035442541	2	55	9	9	22.76	0	0	0	1	0	0	0
HH_IMPACT_PRADprimary_158	0	87	0.555857275	2	78	7	7	5.8	0	0	0	0	0	0	0
HH_IMPACT_PRADprimary_159	0	18	1.245700809	1	54	9	7	5.44	0	0	0	0	0	0	1
HH_IMPACT_PRADprimary_160	0	24	0.539912973	4	72	8	7	11.72	0	0	0	0	0	0	0
HH_IMPACT_PRADprimary_161	0	89	3.788977791	2	72	7	9	19	0	0	0	0	0	0	0
HH_IMPACT_PRADprimary_162	0	70	0.22344055	4	62	9	9	5.8	0	0	0	0	0	0	0
HH_IMPACT_PRADprimary_163	0	35	8.581770668	4	59	8	7	5.3	0	1	0	0	0	0	0
HH_IMPACT_PRADprimary_164	0	175	7.111371232	1	53	7	7	2.3	0	0	0	0	0	0	0
HH_IMPACT_PRADprimary_165	0	210	6.061826812		52	8	9	5	0	0	0	0	0	0	0
HH_IMPACT_PRADprimary_166	1	78	1.03249244	5	63	7	7	11	0	0	0	0	0	0	1
HH_IMPACT_PRADprimary_167	0	122	1.598569474	3	59	7	7	5.5	0	0	0	0	0	0	0
HH_IMPACT_PRADprimary_168	0	27	1.012198912	1	70	7	7	11.6	0	0	0	0	0	0	0
HH_IMPACT_PRADprimary_169	0	21	0	2	47	9	9	67	0	0	0	0	0	0	0
HH_IMPACT_PRADprimary_170	0	25	3.886051388	5	75	7	7	6.09	0	0	0	0	0	0	0
HH_IMPACT_PRADprimary_171	0	36	30.98087803	3	68	8	9	12.3	0	0	0	0	1	1	0
HH_IMPACT_PRADprimary_172	0	32	4.755566938	3	62		8	9.75	0	0	0	1	0	0	0
HH_IMPACT_PRADprimary_173	0	412	22.88952002	1	64	8	7	14.7	0	0	0	0	0	0	0
HH_IMPACT_PRADprimary_174	0	142	14.75068415	4	61	7	7	9.5	0	0	0	1	0	0	0
HH_IMPACT_PRADprimary_175	0	49	6.078004873	2	69	8	7	10.48	0	1	0	0	0	0	0
HH_IMPACT_PRADprimary_176	0	83	22.91868198	3	66	8	9	4.58	0	0	0	0	0	0	0
HH_IMPACT_PRADprimary_177	0	54	27.87060655	3	65	9	8	11.9	0	1	0	0	0	0	0
HH_IMPACT_PRADprimary_178	0	55	7.86910921	3	65	7	7	6.3	0	0	0	0	0	0	1
HH_IMPACT_PRADprimary_179	0	35	1.977167729	3	58	8	7	5.14	0	0	0	0	1	0	0
HH_IMPACT_PRADprimary_180	0	16	1.84038544	3	61	9	9	4.23	0	0	0	0	0	0	0
HH_IMPACT_PRADprimary_181	0	30	21.36696942	1	65	9	9	48.16	0	0	0	1	0	1	0
HH_IMPACT_PRADprimary_182	0	22	5.215659629	1	64	7	7	9.47	0	0	0	0	0	0	0
HH_IMPACT_PRADprimary_183	1	104	19.85319487	5	71	7	9	5.7	0	0	0	0	0	0	0
HH_IMPACT_PRADprimary_184	0	76	0.030780903	2	55	7	7	4.57	0	0	0	0	0	0	0
HH_IMPACT_PRADprimary_185	0	24	7.04129866	4	63	8	8	12.8	0	0	0	1	0	0	0
HH_IMPACT_PRADprimary_186	0	132	8.619367395		61	7	7	8.17	0	0	0	0	0	0	0
HH_IMPACT_PRADprimary_187	1	25	18.63297033	3	48	9		49	0	0	0	0	1	1	1
HH_IMPACT_PRADprimary_188	0	41	12.9374735	2	62	7	7	4.9	0	0	0	0	1	0	1
HH_IMPACT_PRADprimary_189	1	30	1.57417277		75	9	9	22.5	0	0	0	0	0	0	0
HH_IMPACT_PRADprimary_190	0	26	15.03429229	1	65	8	8	6.62	0	0	0	0	0	0	0
HH_IMPACT_PRADprimary_191	0	163	12.01927894		44	9	9	4.9	0	0	0	0	0	0	0
HH_IMPACT_PRADprimary_192	0	72	0.057861112		50	7	7	6.93	0	0	0	0	0	0	0
HH_IMPACT_PRADprimary_193	1	66	5.275094103		64	8	9	18	0	0	0	0	0	0	0
HH_IMPACT_PRADprimary_194	1	196	7.404683102	4	57	8	7	14.7	0	0	0	0	1	0	0
HH_IMPACT_PRADprimary_195	0	37	6.996355298	1	75	6	7	1.6	0	0	0	0	0	0	0
HH_IMPACT_PRADprimary_196	0	20	10.24373989	6	72	9	7	6.41	0	0	0	0	0	0	0
HH_IMPACT_PRADprimary_197	0	134	3.115258136	3	62	7	9	3.2	0	0	0	1	0	0	0
HH_IMPACT_PRADprimary_198	0	56	0.222624661	2	58	8	9	70.33	0	0	0	0	0	0	0
HH_IMPACT_PRADprimary_199	0	87	0.03427947		55	7	7	4.3	0	0	0	0	0	0	0
HH_IMPACT_PRADprimary_200	0	111	8.14828335		62	6	7	6.84	0	0	0	0	0	0	0
HH_IMPACT_PRADprimary_201	0	27	4.260667216	3	57	7	9	17.29	0	0	0	0	0	0	1
HH_IMPACT_PRADprimary_202	0	101	4.727946563	1	59	7	7	12.1	0	0	0	0	0	0	0
HH_IMPACT_PRADprimary_203	0	22	6.379062314	1	59	9	9	2.7	0	0	0	0	0	0	1
HH_IMPACT_PRADprimary_204	0	52	2.36119214	1	59	9	9	5.5	0	0	0	0	0	0	1
HH_IMPACT_PRADprimary_205	0	18	0.001153268	1	72	8		4.7	0	0	0	0	0	0	0
HH_IMPACT_PRADprimary_206	0	224	13.23901685	2	51		9	5	0	0	0	0	0	0	0
HH_IMPACT_PRADprimary_207	0	21	0.097415258		48	9	9	8.13	0	0	0	0	0	0	0
HH_IMPACT_PRADprimary_208	0	27	10.06206811	1	58	7	8	17	0	0	0	0	0	0	1
HH_IMPACT_PRADprimary_209	0	109	13.75682941	5	65	6	6	8.71	0	0	0	0	0	0	0
HH_IMPACT_PRADprimary_210	0	68	0.002963806	1	50	7	6	2.4	0	0	0	0	0	0	0
HH_IMPACT_PRADprimary_211	0	18	7.088356098	6	77	9	9	155	0	0	0	0	0	0	0
HH_IMPACT_PRADprimary_212	1	54	7.471453765	2	55	9	9	26.4	0	0	0	0	0	0	1
HH_IMPACT_PRADprimary_213	1	54	21.88548469	3	73	9	9	5.4	0	0	0	0	0	0	1
HH_IMPACT_PRADprimary_214	0	45	15.99730853	1	44	8	8	5.51	0	0	0	0	0	0	1
HH_IMPACT_PRADprimary_215	1	27	5.228086702	3	49	8	9	2.35	0	0	0	0	0	0	0
HH_IMPACT_PRADprimary_216	0	35	3.764111974	2	55	9	9	5.4	0	0	0	0	0	0	0
HH_IMPACT_PRADprimary_217	0	26	0.258697838	3	51	9	9	66.9	0	0	0	0	0	0	0
HH_IMPACT_PRADprimary_218	1	22	25.00721959	3	65	9	9	148.8	0	0	0	0	0	0	1
HH_IMPACT_PRADprimary_219	0	33	33.85387437	4	71	10	10	57.1	0	0	0	0	0	1	0
HH_IMPACT_PRADprimary_220	0	25	2.139153416	2	50	9	9	458.8	0	0	0	0	0	0	0
HH_IMPACT_PRADprimary_221	0	35	6.714430635	1	80	9	9	33	0	0	0	0	0	0	0
HH_IMPACT_PRADprimary_222	0	34	17.32105013	3	47	10	10	7.5	0	0	0	0	0	0	0
HH_IMPACT_PRADprimary_223	1	28	11.25398121	3	57	9	9	510	0	0	0	1	0	0	0
HH_IMPACT_PRADprimary_224	0	6	12.19426778	1	77	9	7	279	0	0	0	0	0	0	1
HH_IMPACT_PRADprimary_225	0	21	8.100991341	2	55	7	7	210.9	0	0	0	0	1	0	0
HH_IMPACT_PRADprimary_226	1	9	44.58677085	4	51	7	7	2.97	0	0	0	0	0	0	1
HH_IMPACT_PRADprimary_227	0	44	9.298182452	1	48	9	9	5.9	0	0	0	0	0	0	1
HH_IMPACT_PRADprimary_228	0	45	31.79564666		60	7	7	83.9	0	0	0	0	0	0	0
HH_IMPACT_PRADprimary_229	0	81	0.006264558	2	69	9	9	5.2	0	0	0	0	0	0	1
HH_IMPACT_PRADprimary_230	0	23	11.99584014	4	54	9	9	4.85	0	0	0	0	0	0	0
HH_IMPACT_PRADprimary_231	0	8	27.91152129	2	76	9	9	5.8	0	0	0	0	0	0	1
HH_IMPACT_PRADprimary_232	1	8	26.5415713	3	56	8	8	48.97	0	0	0	0	1	0	1
HH_IMPACT_PRADprimary_233	0	24	19.27556828	2	66	9	9	13.5	0	0	0	0	1	0	0
HH_IMPACT_PRADprimary_234	0	30	0.333710785	3	62	9	9	31	0	0	0	0	0	0	1
HH_IMPACT_PRADprimary_235	1	22	27.05706232		69	9	9	44	0	0	0	0	0	0	0
HH_IMPACT_PRADprimary_236	0	21	3.246268786	1	63	9	9	8.13	0	0	0	0	0	0	0
HH_IMPACT_PRADprimary_237	1	81	19.11355199	2	56	8	9	18.7	0	0	0	0	0	0	0
HH_IMPACT_PRADprimary_238	0	32	0.000700092	2	54	9	9	1.4	0	0	0	0	0	0	0
HH_IMPACT_PRADprimary_239	0	26	0.414321437	3	65	9	9	16.9	0	0	0	0	0	0	0
HH_IMPACT_PRADprimary_240	0	3	38.42420729		54	9	9	13.6	0	0	0	0	0	0	1
HH_IMPACT_PRADprimary_241	1	7	2.707919362	3	71	9	9	565	0	0	0	0	0	0	0
HH_IMPACT_PRADprimary_242	0	14	21.22074821	7	65	9	9	510	0	0	0	0	0	0	1
HH_IMPACT_PRADprimary_243	1	129	17.75157945	4	56	9	8	95.2	0	0	0	0	1	0	0
HH_IMPACT_PRADprimary_244	0	24	18.19565369	3	51	9	9	475	0	0	0	1	0	0	0
HH_IMPACT_PRADprimary_245	0	34	18.74965521	4	71	9	9	70.2	0	0	0	0	0	0	1
HH_IMPACT_PRADprimary_246	0	27	0.291927355	1	66	8	9	3	0	0	0	0	0	0	0
HH_IMPACT_PRADprimary_247	0	19	14.7870415	2	68	9	9	9.57	0	0	0	0	0	0	1
HH_IMPACT_PRADprimary_248	0	91	13.23842957	1	51	9	9	10.84	0	0	0	0	0	0	0
HH_IMPACT_PRADprimary_249	0	36	14.18933869	1	67	8	8	89.9	0	0	0	0	1	0	0
HH_IMPACT_PRADprimary_250	0	29	23.54237153	4	72	7	7	10	0	0	0	0	0	0	0
HH_IMPACT_PRADprimary_251	0	87	29.2215793	1	62	8	8	5.01	0	0	0	0	0	0	0
HH_IMPACT_PRADprimary_252	0	8	22.21483375	5	61	9	9	80.7	0	0	0	0	0	0	1
HH_IMPACT_PRADprimary_253	1	56	9.319358656	3	60	9	9	17.6	0	0	0	0	0	0	1
HH_IMPACT_PRADprimary_254	0	97	7.891696277	2	64	8	8	11330	0	0	0	0	0	0	0
HH_IMPACT_PRADprimary_255	0	28	13.73820702	2	52	9	9	277.39	0	0	0	0	0	0	1
HH_IMPACT_PRADprimary_256	0	58	10.61352071	2	51	8	9	539	0	0	0	0	0	0	1
HH_IMPACT_PRADprimary_257	0	74	37.84711755	4	59	9	9	90	1	0	1	0	1	1	0
HH_IMPACT_PRADprimary_258	1	28	5.699542761	2	67	9	9	28.1	0	0	0	0	0	0	1
HH_IMPACT_PRADprimary_259	1	11	12.46776936	5	60	8	8	431	0	0	0	0	0	0	0
HH_IMPACT_PRADprimary_260	0	18	23.53744908	1	61	9	9	162.8	1	0	0	0	0	0	1
HH_IMPACT_PRADprimary_261	0	83	7.307726764	3	74	9	9	3	0	0	0	0	0	0	0
