# Supplementary material for: Tumor copy number alteration burden is a pan-cancer prognostic factor associated with recurrence and death
Source: eLife. 2018 Sep 4;7:e37294. doi: 10.7554/eLife.37294 (PMC6145837; doi:10.7554/eLife.37294)
Supplement: Supplementary file 6. [file elife-37294-supp6.csv]

Supplementary Table 6. MSK-IMPACT metastatic prostate tumor cohort annotation
paper_sample_ID	Overall_survival_event_0ALIVE_1DEAD	Overall_Survival_Time_Months	CNAburden_percent_genome_altered	Age_at_Diagnosis_Abida2017	PSA_at_diagnosis_Abida2017	Gleason_at_diagnosis_Abida2017	Gleason_sum_of_profiled_tumor_Abida2017	Mutations_per_megabase_Abida2017	MutationBurden_Count	ATM_CNAhethomlossORmut	BRCA1_CNAhethomlossORmut	BRCA2_CNAhethomlossORmut	PTEN_CNAhethomlossORmut	RB1_CNAhethomlossORmut	TP53_CNAhethomlossORmut
HH_IMPACT_PRADmet_1	1	104	20.57548597	71	5.7	7	7	5	6	0	0	0	0	0	0
HH_IMPACT_PRADmet_2	0	71	56.20162726	57	4.4	9	9	6.52	9	0	0	0	0	0	1
HH_IMPACT_PRADmet_3	1	51	20.94190014	57	8.69	7		1.45	2	0	0	0	0	0	0
HH_IMPACT_PRADmet_4	1	29	54.61738177	42	4.4	8		0.83	1	0	0	0	1	1	1
HH_IMPACT_PRADmet_5	0	55	20.04383717	59	4.2	7		2.17	3	0	0	0	1	0	0
HH_IMPACT_PRADmet_6	0	24	16.80726562	53	12.7	8	9	2.17	3	1	0	0	0	0	0
HH_IMPACT_PRADmet_7	0	68	21.94347648	80	7.16	7		2.17	3	0	0	0	1	0	0
HH_IMPACT_PRADmet_8	0	115	33.43400761	62	11	8		0.72	1	1	0	0	0	0	0
HH_IMPACT_PRADmet_9	0	158	9.072480257	64	7.1	6		3.62	5	0	0	0	0	0	0
HH_IMPACT_PRADmet_10	0	61	22.23329385	77	11.2	9		0.83	1	0	0	0	0	0	1
HH_IMPACT_PRADmet_11	1	138	11.71569035	51	14.43	7		30.43	42	0	0	0	0	0	0
HH_IMPACT_PRADmet_12	1	37	20.21715222	71		9		6.52	9	0	0	1	0	0	0
HH_IMPACT_PRADmet_13	0	74	31.77781435	71	0.91	8		2.17	3	0	0	0	1	0	0
HH_IMPACT_PRADmet_14	1	81	53.31437205	53	7		9	1.45	2	1	0	0	0	1	1
HH_IMPACT_PRADmet_15	0	100	59.8889256	57	27	9		2.17	3	0	0	0	0	0	1
HH_IMPACT_PRADmet_16	1	167	51.21451656	56	2.5	6		5	6	0	0	0	1	0	1
HH_IMPACT_PRADmet_17	0	87	17.76931843	60	2.8	7		2.17	3	0	0	0	0	0	0
HH_IMPACT_PRADmet_18	0	32	1.284621386	49	5.63	9	10	1.67	2	0	0	0	0	0	0
HH_IMPACT_PRADmet_19	0	57	20.36135018	72	14.76	9		1.45	2	0	0	0	0	0	0
HH_IMPACT_PRADmet_20	0	22	23.7824352	52	7.58	7		1.45	2	1	0	0	0	1	0
HH_IMPACT_PRADmet_21	0	56	0.028640332	64	15	9		0		0	0	0	0	0	0
HH_IMPACT_PRADmet_22	0	50	9.188932599	72	5.95	9		37.5	45	1	0	1	0	0	0
HH_IMPACT_PRADmet_23	1	162	42.66598707	68	4.4	8		2.17	3	0	0	0	0	0	1
HH_IMPACT_PRADmet_24	0	75	52.02054584	67	2.44	9	9	4.35	6	0	0	0	1	0	1
HH_IMPACT_PRADmet_25	1	174	35.87160481	69	13.4	9		3.62	5	0	0	0	0	0	0
HH_IMPACT_PRADmet_26	0	60	34.58057847	62	24.6	9	9	2.5	3	0	0	0	0	0	1
HH_IMPACT_PRADmet_27	1	257	9.405655409	63	6.5	6		0.72	1	0	0	0	1	0	0
HH_IMPACT_PRADmet_28	0	120	38.05086792	66	8.25	7	7	3.62	5	0	0	1	0	0	0
HH_IMPACT_PRADmet_29	0	181	62.25174306	54	3.46			4.35	6	0	0	0	0	0	1
HH_IMPACT_PRADmet_30	1	38	59.90868156	83	5.2	8		2.5	3	0	0	0	0	1	1
HH_IMPACT_PRADmet_31	0	47	0.180860644	53	116	9	7	0.72	1	0	0	0	0	0	0
HH_IMPACT_PRADmet_32	0	41	1.17443859	49	8.71		6	0		0	0	0	0	0	0
HH_IMPACT_PRADmet_33	0	83	19.29024663	58	5.4	6		2.17	3	0	0	0	0	0	1
HH_IMPACT_PRADmet_34	0	192	3.344999445	56	9.4	7		1.67	2	0	0	0	0	0	0
HH_IMPACT_PRADmet_35	0	117	32.22070249	57	3.8	7		0.72	1	0	0	0	0	0	0
HH_IMPACT_PRADmet_36	1	197	61.2384893	50	7	6	9	0.83	1	0	0	1	0	1	1
HH_IMPACT_PRADmet_37	0	92	8.154012605	62	5.02	7		2.9	4	1	0	0	0	0	1
HH_IMPACT_PRADmet_38	0	32	57.96612738	45	10.4	9	7	0		0	0	0	1	0	0
HH_IMPACT_PRADmet_39	0	237	16.15547745	54	6.5	7		0.72	1	0	0	0	1	0	0
HH_IMPACT_PRADmet_40	0	87	26.84109703	78	5.8	7	9	0	1	0	0	0	0	0	0
HH_IMPACT_PRADmet_41	0	106	21.66445277	50	7.2	7	8	1.67	2	0	0	0	1	0	0
HH_IMPACT_PRADmet_42	1	274	23.00485322	65	8.1	6		5	6	0	0	0	0	0	1
HH_IMPACT_PRADmet_43	0	59	13.94550893	67	7.5	7	7	2.5	3	0	0	0	0	0	1
HH_IMPACT_PRADmet_44	0	176	51.60576502	72	9			2.17	3	0	0	0	1	0	0
HH_IMPACT_PRADmet_45	1	202	26.64036388	52	13	7		3.62	5	0	0	0	0	0	1
HH_IMPACT_PRADmet_46	1	190	10.34076744	70	17.43	7	9	2.9	4	0	0	0	1	0	1
HH_IMPACT_PRADmet_47	0	133	51.4437661	59	9.6	7		1.67	2	0	0	0	0	0	1
HH_IMPACT_PRADmet_48	0	43	24.43475537	58	5.12	7		1.45	2	0	0	0	1	0	1
HH_IMPACT_PRADmet_49	0	153	20.04933696	51	17.2	8	9	4.35	6	0	0	0	0	0	0
HH_IMPACT_PRADmet_50	1	85	16.82490335	69	10.4	7	9	2.17	3	0	0	0	1	0	0
HH_IMPACT_PRADmet_51	0	56	10.3463926	55	4.5	7	9	2.17	3	0	0	0	1	0	1
HH_IMPACT_PRADmet_52	1	108	28.21130053	64	24.43	9		0		0	0	0	0	0	0
HH_IMPACT_PRADmet_53	0	158	42.88857402	57	2.9	7	7	0		0	0	0	1	1	0
HH_IMPACT_PRADmet_54	0	38	0.225421605	54	1.64	9	9	0.83	1	0	0	0	0	0	0
HH_IMPACT_PRADmet_55	0	66	20.03320677	68	4.63	10	9	2.5	4	0	0	0	0	0	0
HH_IMPACT_PRADmet_56	0	242	5.187298557	55	4		8	2.9	4	0	0	0	0	0	0
HH_IMPACT_PRADmet_57	0	78	0.012481035	68	16.8	7		2.9	4	0	0	1	0	0	0
HH_IMPACT_PRADmet_58	0	230	18.87758568	53	3.98	7		2.17	3	0	0	0	0	1	1
HH_IMPACT_PRADmet_59	1	49	51.02493184	60	3	9	8	5	6	0	1	0	0	0	1
HH_IMPACT_PRADmet_60	0	42	54.74484009	73	8	9		0.72	1	0	0	0	0	0	1
HH_IMPACT_PRADmet_61	1	174	37.83255723	55	9.6	7		6.67	8	0	0	1	0	1	0
HH_IMPACT_PRADmet_62	1	235	10.42668609	63	28	8		1.67	2	0	0	0	1	0	0
HH_IMPACT_PRADmet_63	0	128	50.33814317	54	7.5			5.83	7	0	0	1	0	1	1
HH_IMPACT_PRADmet_64	0	195	45.25956675	58	34.09	7		7.25	10	0	1	1	0	1	0
HH_IMPACT_PRADmet_65	0	29	33.22054936	66	7.7	7	7	0.72	1	0	0	0	0	0	0
HH_IMPACT_PRADmet_66	1	166	11.48420014	66	4.2	7	9	1.45	2	0	0	0	0	0	1
HH_IMPACT_PRADmet_67	0	52	0.291621165	49	7.4	9		4.17	5	0	0	1	0	0	0
HH_IMPACT_PRADmet_68	0	92	28.52580525	61	6.3	7	9	3.62	5	0	0	1	0	0	0
HH_IMPACT_PRADmet_69	1	54	41.75047197	55	26.4	9		0.72	1	0	0	0	0	1	1
HH_IMPACT_PRADmet_70	1	196	17.83834544	66	8.2	7		1.45	2	0	0	0	1	0	1
HH_IMPACT_PRADmet_71	0	48	17.29164628	57	6.69	7		2.5	3	0	0	1	0	0	0
HH_IMPACT_PRADmet_72	0	132	30.5239533	61	7	9		5.8	9	0	0	1	0	0	0
HH_IMPACT_PRADmet_73	1	51	58.78041151	68	72.84	7	9	2.9	4	0	0	0	1	1	0
HH_IMPACT_PRADmet_74	0	46	39.81101906	65	2.5	7		0.72	1	0	0	0	1	1	0
HH_IMPACT_PRADmet_75	1	119	59.29249554	66	6.38	9	7	4.17	5	0	0	0	1	0	1
HH_IMPACT_PRADmet_76	0	187	26.19189121	51	9.89	7	7	4.35	6	0	0	0	1	0	1
HH_IMPACT_PRADmet_77	0	47	10.63331881	55	12.44	7	9	0		0	0	0	0	0	0
HH_IMPACT_PRADmet_78	0	83	16.20795354	66	4.58	8		4.17	5	0	0	0	0	0	0
HH_IMPACT_PRADmet_79	0	122	19.09468845	67	7	7		2.17	3	0	0	0	1	0	0
HH_IMPACT_PRADmet_80	0	46	23.37142169	75	13.1	7		2.17	3	0	0	0	0	0	0
HH_IMPACT_PRADmet_81	0	353	33.2190617	54	2.7		9	3.62	5	1	0	0	0	0	1
HH_IMPACT_PRADmet_82	0	207	60.9385048	58	4	6		4.35	6	0	0	0	1	0	1
HH_IMPACT_PRADmet_83	0	71	41.47861286	59	5.78	7		2.9	4	0	0	1	1	0	1
HH_IMPACT_PRADmet_84	0	136	4.506791481	48	5.7	7		2.9	4	0	0	1	0	0	0
HH_IMPACT_PRADmet_85	0	32	3.436906054	57	11	7	7	2.9	4	0	0	0	0	0	0
HH_IMPACT_PRADmet_86	0	27	0.00113364	57	17.29	7	6	2.5	3	0	0	0	0	0	1
HH_IMPACT_PRADmet_87	0	57	10.3976934	56	13.6	8	7	1.45	2	0	0	0	0	0	0
HH_IMPACT_PRADmet_88	0	99	50.56528369	68	4.5	7		0.72	1	1	0	0	0	1	0
HH_IMPACT_PRADmet_89	0	41	19.8486748	57	10.6	7		0.83	1	0	0	0	1	0	0
HH_IMPACT_PRADmet_90	1	294	57.93275374	51	28.94	7	9	1.45	2	0	0	0	0	0	1
HH_IMPACT_PRADmet_91	0	59	67.54279727	52	10.49	9	7	0.72	1	0	0	0	1	1	1
HH_IMPACT_PRADmet_92	0	149	45.38575527	57	10.3	9	9	1.67	2	0	0	0	1	0	0
HH_IMPACT_PRADmet_93	1	139	10.96594173	64	10	7		2.5	3	0	0	0	1	0	1
HH_IMPACT_PRADmet_94	0	223	10.08572649	50	20	9		1.67	2	0	0	0	0	0	0
HH_IMPACT_PRADmet_95	0	149	22.80049556	69	95.3	6		2.17	3	0	0	0	0	0	1
HH_IMPACT_PRADmet_96	1	154	23.32120053	54	9.47	7		2.17	3	0	0	0	0	0	0
HH_IMPACT_PRADmet_97	0	66	43.75078389	56	14.02	8		0.72	1	0	0	0	0	0	1
HH_IMPACT_PRADmet_98	1	57	40.69254382	46	2.39	9	8	1.45	2	1	0	0	1	0	0
HH_IMPACT_PRADmet_99	1	32	4.825269397	48	35.1	10	9	0.72	1	0	0	0	0	0	0
HH_IMPACT_PRADmet_100	1	103	48.43765237	52	4.2	7	9	0.83	1	0	0	0	1	1	1
HH_IMPACT_PRADmet_101	0	147	9.77949848	64	4.9	7		1.45	2	0	0	0	0	0	0
HH_IMPACT_PRADmet_102	0	192	16.68071801	66	11	7		2.9	4	0	0	0	0	0	0
HH_IMPACT_PRADmet_103	1	93	42.99116827	66	10.7	10	9	3.62	5	0	0	0	0	1	1
HH_IMPACT_PRADmet_104	0	94	0.705726103	63	7	7		0.83	1	0	0	0	0	0	0
HH_IMPACT_PRADmet_105	0	15	21.57013984	72	20.54	10		3.62	5	0	0	0	0	0	1
HH_IMPACT_PRADmet_106	0	84	31.41008952	57	9.6	7	9	1.45	2	0	0	0	0	0	1
HH_IMPACT_PRADmet_107	1	140	22.43676376	63	13.75	9	9	2.17	3	0	0	0	0	0	1
HH_IMPACT_PRADmet_108	0	175	39.33064626	53	2.3	7		1.45	2	0	0	0	0	0	0
HH_IMPACT_PRADmet_109	0	72	2.894802632	61	2.94	7		0.72	1	0	0	0	0	0	1
HH_IMPACT_PRADmet_110	0	117	44.95270888	66	3.7	9		2.17	3	0	0	0	0	0	0
HH_IMPACT_PRADmet_111	0	127	30.70158134	49	15.4	9		1.45	2	1	0	0	0	1	0
HH_IMPACT_PRADmet_112	1	175	38.58110023	59	6	9		7.25	10	0	0	1	0	0	0
HH_IMPACT_PRADmet_113	1	64	45.70173254	45	12.13	9	7	3.33	4	0	0	0	0	0	1
HH_IMPACT_PRADmet_114	0	63	36.82069852	68	2.2	9	8	0.72	1	0	0	0	1	0	0
HH_IMPACT_PRADmet_115	1	125	56.50255203	63	7.5	8		4.35	6	0	0	0	0	0	0
HH_IMPACT_PRADmet_116	0	175	19.92844622	67	4.5	7		2.9	4	0	0	0	0	0	0
HH_IMPACT_PRADmet_117	0	250	11.15138487	48	14.5	8		2.9	4	0	0	1	0	0	0
HH_IMPACT_PRADmet_118	0	131	47.032687	53	2.18	9	9	5.07	7	0	0	0	0	0	0
HH_IMPACT_PRADmet_119	0	84	9.316831736	47	27.9	9	8	0.72	1	0	0	0	0	0	0
HH_IMPACT_PRADmet_120	1	32	64.86417671	56	4	8		3.62	5	0	0	0	0	0	1
HH_IMPACT_PRADmet_121	0	24	16.08302455	65	5.4	8	9	8.7	12	0	0	1	1	0	0
HH_IMPACT_PRADmet_122	1	278	37.17639221	58	15		8	0.83	1	0	0	0	1	0	1
HH_IMPACT_PRADmet_123	0	130	3.542938576	61	9.2	7		1.45	2	0	0	0	0	0	1
HH_IMPACT_PRADmet_124	0	30	50.59760179	53	6.8	7	9	0.72	1	0	0	0	0	0	1
HH_IMPACT_PRADmet_125	0	183	12.26706389	68	671.9	7		0.72	1	0	0	0	0	0	0
HH_IMPACT_PRADmet_126	0	200	12.45743975	66	7	7	7	2.17	3	0	0	0	0	0	0
HH_IMPACT_PRADmet_127	0	16	6.282984202	48	161	9		18.84	26	0	0	0	1	0	0
HH_IMPACT_PRADmet_128	0	52	17.52523984	64	4.5	9		1.67	2	0	0	0	0	0	0
HH_IMPACT_PRADmet_129	0	53	27.70467416	63	20.9	9		2.17	3	0	0	0	0	0	0
HH_IMPACT_PRADmet_130	1	182	55.9387853	56	3.7	6		4.35	6	0	0	0	0	1	1
HH_IMPACT_PRADmet_131	0	62	5.076161196	55	9.2	7	9	1.45	2	0	0	0	0	0	0
HH_IMPACT_PRADmet_132	1	58	34.35318646	69	2.8	8	9	3.62	5	0	0	0	0	0	0
HH_IMPACT_PRADmet_133	1	52	49.43859375	83	29	9	8	4.17	5	0	0	0	0	0	0
HH_IMPACT_PRADmet_134	1	31	3.925971427	50	4.4	9	9	1.45	2	0	0	0	0	0	0
HH_IMPACT_PRADmet_135	0	122	45.34419794	56	6		7	0		0	0	0	0	0	0
HH_IMPACT_PRADmet_136	0	158	61.08663085	69	13.6	7	7	2.17	3	0	0	0	0	0	1
HH_IMPACT_PRADmet_137	0	169	0.269432046	60	5.9	8		2.5	3	0	0	0	0	0	1
HH_IMPACT_PRADmet_138	0	251	29.37986407	53	8	7	7	3.62	5	1	0	0	0	0	0
HH_IMPACT_PRADmet_139	1	107	56.68093705	64	11	10	9	3.62	5	0	0	1	0	0	1
HH_IMPACT_PRADmet_140	1	210	30.47608564	47	43.6	7		2.9	4	0	0	0	0	0	1
HH_IMPACT_PRADmet_141	1	41	17.07399413	59	19.8	8		0		1	0	0	1	0	0
HH_IMPACT_PRADmet_142	0	135	28.8995059	68	12	7		2.9	4	0	0	0	0	1	1
HH_IMPACT_PRADmet_143	0	160	1.590612814	61	5	6		1.45	2	0	0	0	0	0	0
HH_IMPACT_PRADmet_144	1	10	29.14163272	55	6.3		7	26.09	36	0	0	1	0	1	1
HH_IMPACT_PRADmet_145	1	87	69.83024413	69	5.4	9		2.9	4	0	0	0	0	0	1
HH_IMPACT_PRADmet_146	0	54	35.42392834	65	11.9	9		2.5	3	1	0	0	0	0	0
HH_IMPACT_PRADmet_147	0	214	14.8577515	71	5.73	9	9	4.17	5	0	0	0	0	0	1
HH_IMPACT_PRADmet_148	0	29	19.45485732	63	21	8	7	2.5	3	0	0	0	0	0	0
HH_IMPACT_PRADmet_149	0	57	42.20778845	72	240.1		9	1.45	2	0	0	0	0	0	0
HH_IMPACT_PRADmet_150	0	16	1.710981169	75	6.7	8	8	0.72	1	0	0	0	0	0	0
HH_IMPACT_PRADmet_151	0	27	15.06470908	66	3	8		0.83	1	0	0	0	0	0	0
HH_IMPACT_PRADmet_152	1	33	41.56275692	60	219			0.83	1	0	0	0	0	0	0
HH_IMPACT_PRADmet_153	1	95	22.43104662	65	208	9	9	5	6	0	0	1	0	0	0
HH_IMPACT_PRADmet_154	1	15	6.038369248	79	105		7	2.5	3	0	0	0	0	0	1
HH_IMPACT_PRADmet_155	0	13	4.226327281	58	10	9		1.45	2	0	0	0	0	0	1
HH_IMPACT_PRADmet_156	0	57	46.1436601	72	3.3	10	8	2.17	3	0	0	0	0	0	1
HH_IMPACT_PRADmet_157	0	45	19.74674825	44	5.51	8	7	1.67	2	0	0	0	0	0	1
HH_IMPACT_PRADmet_158	1	13	49.27478342	59	46.3	9	7	0.83	1	0	0	0	0	0	1
HH_IMPACT_PRADmet_159	0	40	10.26131923	55	251.3	9		4.35	7	0	0	0	0	1	0
HH_IMPACT_PRADmet_160	1	45	6.826494516	59	54.1	9	9	24.17	29	1	0	1	1	0	0
HH_IMPACT_PRADmet_161	0	18	17.53668998	69	5.9	8	9	0.72	1	1	0	0	0	0	0
HH_IMPACT_PRADmet_162	1	2	35.15136903	69	250	8		1.67	2	0	0	0	0	1	1
HH_IMPACT_PRADmet_163	1	78	54.28535426	59	56.8	9		1.45	2	0	0	0	0	0	1
HH_IMPACT_PRADmet_164	0	12	17.5623938	50	451.3	8		2.17	3	0	0	0	0	0	0
HH_IMPACT_PRADmet_165	0	38	0.006798277	55	5.89	8	9	0.72	1	0	0	0	0	0	1
HH_IMPACT_PRADmet_166	1	31	62.22530401	63	100.1	9	7	2.9	4	0	0	0	0	0	0
HH_IMPACT_PRADmet_167	1	22	16.80480109	65	148.8	9	9	2.17	3	0	0	0	0	0	1
HH_IMPACT_PRADmet_168	1	233	0.282858058	63	1.18		9	0.72	1	0	0	0	0	0	0
HH_IMPACT_PRADmet_169	0	24	26.6873567	69	13.6	9	7	2.9	4	0	0	0	1	0	1
HH_IMPACT_PRADmet_170	0	35	38.76275054	52	8.78		9	5	6	0	0	1	0	0	1
HH_IMPACT_PRADmet_171	1	58	53.72999874	73	1.8	7	9	1.45	2	0	0	0	0	1	0
HH_IMPACT_PRADmet_172	0	29	23.71219118	62	95.3	9		2.17	3	0	0	0	0	0	0
HH_IMPACT_PRADmet_173	1	28	22.20744831	57	510	9		2.9	4	0	0	1	0	0	0
HH_IMPACT_PRADmet_174	0	14	11.06158679	48	21	9		0		0	0	0	0	0	0
HH_IMPACT_PRADmet_175	0	2	0.347895902	74	2.39	9		5.07	7	0	0	0	1	1	0
HH_IMPACT_PRADmet_176	1	40	62.36132041	54	11	8	9	1.45	2	0	0	0	0	0	1
HH_IMPACT_PRADmet_177	0	17	49.60758523	72	365.38		8	2.9	4	0	0	0	1	1	1
HH_IMPACT_PRADmet_178	1	66	59.02998716	70	3.65	8	9	1.45	2	0	0	0	1	0	1
HH_IMPACT_PRADmet_179	1	55	15.83483985	62	139	8		6.67	8	0	0	0	0	0	0
HH_IMPACT_PRADmet_180	0	19	24.54430708	74				0.72	1	0	0	0	0	0	0
HH_IMPACT_PRADmet_181	1	70	15.16169645	65	7.54	9	6	3.62	5	0	0	0	1	1	1
HH_IMPACT_PRADmet_182	0	15	18.87178843	54	767	7	7	2.9	4	0	0	1	0	0	0
HH_IMPACT_PRADmet_183	1	37	13.13524041	63	18	9		2.5	3	0	0	0	0	0	0
HH_IMPACT_PRADmet_184	0	107	34.53874214	64	40	7		13.33	16	0	0	0	1	0	0
HH_IMPACT_PRADmet_185	0	50	0.709331528	59	37	8	7	3.33	4	0	0	0	0	0	1
HH_IMPACT_PRADmet_186	0	23	36.25146937	69	5.14		7	10	12	0	0	0	1	1	1
HH_IMPACT_PRADmet_187	0	39	17.76208897	57	9.1	8		2.9	4	0	0	0	0	0	0
HH_IMPACT_PRADmet_188	0	34	49.82843971	72	17.99	8	9	2.5	3	0	0	0	1	0	0
HH_IMPACT_PRADmet_189	1	70	26.78765176	62	617.43	7		3.62	5	1	0	0	0	0	0
HH_IMPACT_PRADmet_190	0	14	24.89549648	61	27			1.45	2	0	0	0	1	0	0
HH_IMPACT_PRADmet_191	1	51	43.22523057	62	8.09	9	9	5	6	0	0	0	1	0	1
HH_IMPACT_PRADmet_192	1	63	60.49498965	62	31.7	9	7	0		0	0	0	1	0	0
HH_IMPACT_PRADmet_193	0	28	38.67515528	62	36	10	7	5	6	0	0	1	0	1	0
HH_IMPACT_PRADmet_194	1	8	31.20544588	56	48.97	8		2.17	3	0	0	0	1	0	1
HH_IMPACT_PRADmet_195	1	22	55.88505844	65	17	10	9	2.5	3	0	0	0	1	0	0
HH_IMPACT_PRADmet_196	1	28	19.74936805	69	12.8	9	9	3.33	4	0	0	0	0	1	1
HH_IMPACT_PRADmet_197	0	21	32.37357927	63	9.35	9	9	0.72	1	0	0	0	0	0	0
HH_IMPACT_PRADmet_198	0	22	0.002251436	57	50.04	9		3.62	5	0	0	0	0	0	1
HH_IMPACT_PRADmet_199	0	22	0.382265558	61	671.9	8		3.62	5	0	0	0	0	0	0
HH_IMPACT_PRADmet_200	1	23	16.4682519	56	80	7	8	0.72	1	0	0	0	0	0	0
HH_IMPACT_PRADmet_201	0	25	14.74008843	50	458.8	9	8	2.17	3	0	0	0	0	0	0
HH_IMPACT_PRADmet_202	0	11	24.28826635	60	2.8			1.45	2	0	0	0	1	0	1
HH_IMPACT_PRADmet_203	1	38	11.76753984	65	37	9	8	30.83	37	1	1	0	0	0	1
HH_IMPACT_PRADmet_204	1	110	31.10305829	71	135.9	10	7	4.17	5	0	0	0	0	0	1
HH_IMPACT_PRADmet_205	0	49	26.035766	71	13.1	9	7	3.62	5	0	0	1	0	0	1
HH_IMPACT_PRADmet_206	1	118	58.76166052	75	19.6	9		2.17	3	0	0	0	0	0	1
HH_IMPACT_PRADmet_207	0	32	64.12385051	55	197	8		3.62	5	0	0	1	1	1	1
HH_IMPACT_PRADmet_208	1	91	51.70988533	65	64.52	9	9	5.07	7	0	0	0	0	1	1
HH_IMPACT_PRADmet_209	1	71	1.877630687	70	5.41	8		3.62	5	0	0	0	0	0	1
HH_IMPACT_PRADmet_210	0	15	19.19907727	60	10000			2.17	3	0	0	0	0	0	0
HH_IMPACT_PRADmet_211	0	8	50.94627278	57	722	9	9	2.17	3	0	0	1	0	1	0
HH_IMPACT_PRADmet_212	0	13	0.324977679	53	292.29	8		0.72	1	0	0	0	0	0	1
HH_IMPACT_PRADmet_213	1	11	19.31827363	84	18.85	10		21.01	29	0	0	0	1	1	1
HH_IMPACT_PRADmet_214	1	21	1.039888204	75	3.46		9	3.62	5	1	0	0	0	0	0
HH_IMPACT_PRADmet_215	1	259	16.71194283	51	11330		8	1.45	2	0	0	0	0	0	0
HH_IMPACT_PRADmet_216	1	238	24.2570831	67	10		7	0		0	0	0	0	0	0
