# Supplementary material for: Tumor copy number alteration burden is a pan-cancer prognostic factor associated with recurrence and death
Source: eLife. 2018 Sep 4;7:e37294. doi: 10.7554/eLife.37294 (PMC6145837; doi:10.7554/eLife.37294)
Supplement: Supplementary file 7. [file elife-37294-supp7.csv]

Supplementary Table 7. MSK-IMPACT primary pan-cancer cohort annotation.
cBio_Portal_patient_ID	paper_patient_ID	CNAburden_percent_genome_altered	cancercount	cancer_type_rank	cancer_type_category	cancer_type	Overall_survival_event_0ALIVE_1DEAD	Disease_specific_death_0No_1YesDeadOfDisease	mutation_burden_count	Overall_Survival_Months	disease_specific_survival_months
P-0015953	HH_IMPACT_PANCANmet1	62.862	13	33	1	ADRENOCORTICAL	CARCINOMA	1	0	28	89	89
P-0003593	HH_IMPACT_PANCANmet2	4.3698	13	33	1	ADRENOCORTICAL	CARCINOMA	1	0	1	60	60
P-0008831	HH_IMPACT_PANCANmet3	48.494	13	33	1	ADRENOCORTICAL	CARCINOMA	0	0	2	87	87
P-0010526	HH_IMPACT_PANCANmet4	94.438	13	33	1	ADRENOCORTICAL	CARCINOMA	0	0	3	278	278
P-0005957	HH_IMPACT_PANCANmet5	3.7064	13	33	1	ADRENOCORTICAL	CARCINOMA	1	0	4	13	13
P-0001775	HH_IMPACT_PANCANmet6	35.317	13	33	1	ADRENOCORTICAL	CARCINOMA	0	0	2	47	47
P-0010128	HH_IMPACT_PANCANmet7	61.072	13	33	1	ADRENOCORTICAL	CARCINOMA	0	0	19	19	19
P-0001624	HH_IMPACT_PANCANmet8	47.864	13	33	1	ADRENOCORTICAL	CARCINOMA	0	0	8	95	95
P-0005313	HH_IMPACT_PANCANmet9	63.072	13	33	1	ADRENOCORTICAL	CARCINOMA	0	0	14	20	20
P-0001851	HH_IMPACT_PANCANmet10	85.339	13	33	1	ADRENOCORTICAL	CARCINOMA	0	0	37	17	17
P-0005887	HH_IMPACT_PANCANmet11	46.261	11	34	2	AMPULLARY	CARCINOMA	0	0	5	78	78
P-0008726	HH_IMPACT_PANCANmet12	97.012	11	34	2	AMPULLARY	CARCINOMA	1	0	6	24	24
P-0003602	HH_IMPACT_PANCANmet13	43.02	11	34	2	AMPULLARY	CARCINOMA	1	0	3	16	16
P-0006634	HH_IMPACT_PANCANmet14	7.7038	11	34	2	AMPULLARY	CARCINOMA	0	0	11	25	25
P-0001609	HH_IMPACT_PANCANmet15	3.1331	11	34	2	AMPULLARY	CARCINOMA	1	0	6	305	305
P-0013906	HH_IMPACT_PANCANmet16	0.13021	11	34	2	AMPULLARY	CARCINOMA	0	0	11	135	135
P-0012334	HH_IMPACT_PANCANmet17	55.101	11	34	2	AMPULLARY	CARCINOMA	0	0	11	10	10
P-0010019	HH_IMPACT_PANCANmet18	38.646	11	34	2	AMPULLARY	CARCINOMA	1	0	15	50	50
P-0014570	HH_IMPACT_PANCANmet19	43.462	11	34	2	AMPULLARY	CARCINOMA	0	0	6	57	57
P-0006016	HH_IMPACT_PANCANmet20	2.7192	11	34	2	AMPULLARY	CARCINOMA	1	0	1	92	92
P-0001511	HH_IMPACT_PANCANmet21	2.0905	22	27	3	ANAL	CANCER	1	0	3	32	32
P-0004280	HH_IMPACT_PANCANmet22	28.755	22	27	3	ANAL	CANCER	0	0	4	28	28
P-0010320	HH_IMPACT_PANCANmet23	30.183	22	27	3	ANAL	CANCER	0	0	7	26	26
P-0000217	HH_IMPACT_PANCANmet24	29.03	22	27	3	ANAL	CANCER	1	0	18	36	36
P-0003262	HH_IMPACT_PANCANmet25	7.2986	22	27	3	ANAL	CANCER	1	0	2	24	24
P-0006069	HH_IMPACT_PANCANmet26	14.207	22	27	3	ANAL	CANCER	0	0	3	17	17
P-0006251	HH_IMPACT_PANCANmet27	12.208	22	27	3	ANAL	CANCER	0	0	3	12	12
P-0002162	HH_IMPACT_PANCANmet28	60.081	22	27	3	ANAL	CANCER	1	0	9	210	210
P-0006682	HH_IMPACT_PANCANmet29	13.137	22	27	3	ANAL	CANCER	0	0	7	420	420
P-0008477	HH_IMPACT_PANCANmet30	18.918	22	27	3	ANAL	CANCER	0	0	2	50	50
P-0005594	HH_IMPACT_PANCANmet31	17.19	22	27	3	ANAL	CANCER	0	0	11	453	453
P-0001398	HH_IMPACT_PANCANmet32	18.605	22	27	3	ANAL	CANCER	0	0	1	12	12
P-0006246	HH_IMPACT_PANCANmet33	11.595	22	27	3	ANAL	CANCER	0	0	5	56	56
P-0000420	HH_IMPACT_PANCANmet34	17.584	22	27	3	ANAL	CANCER	0	0	1	55	55
P-0001619	HH_IMPACT_PANCANmet35	0.61024	22	27	3	ANAL	CANCER	0	0	1	70	70
P-0005203	HH_IMPACT_PANCANmet36	24.123	22	27	3	ANAL	CANCER	0	0	3	37	37
P-0010591	HH_IMPACT_PANCANmet37	19.823	22	27	3	ANAL	CANCER	0	0	11	52	52
P-0005728	HH_IMPACT_PANCANmet38	17.4	22	27	3	ANAL	CANCER	0	0	2	44	44
P-0013430	HH_IMPACT_PANCANmet39	32.966	22	27	3	ANAL	CANCER	0	0	2	42	42
P-0000325	HH_IMPACT_PANCANmet40	10.739	22	27	3	ANAL	CANCER	0	0	3	41	41
P-0000927	HH_IMPACT_PANCANmet41	0.16775	57	23	4	APPENDICEAL	CANCER	0	0	1	109	109
P-0012812	HH_IMPACT_PANCANmet42	13.738	57	23	4	APPENDICEAL	CANCER	0	0	3	61	61
P-0007116	HH_IMPACT_PANCANmet43	1.4435	57	23	4	APPENDICEAL	CANCER	0	0	2	14	14
P-0003705	HH_IMPACT_PANCANmet44	10.902	57	23	4	APPENDICEAL	CANCER	0	0	3	27	27
P-0004192	HH_IMPACT_PANCANmet45	0.55242	57	23	4	APPENDICEAL	CANCER	0	0	1	27	27
P-0003542	HH_IMPACT_PANCANmet46	0.31834	57	23	4	APPENDICEAL	CANCER	0	0	6	27	27
P-0010198	HH_IMPACT_PANCANmet47	0.25196	57	23	4	APPENDICEAL	CANCER	0	0	1	11	11
P-0010747	HH_IMPACT_PANCANmet48	0.32044	57	23	4	APPENDICEAL	CANCER	1	0	7	71	71
P-0004809	HH_IMPACT_PANCANmet49	0.053334	57	23	4	APPENDICEAL	CANCER	0	0	14	166	166
P-0004672	HH_IMPACT_PANCANmet50	0.000621	57	23	4	APPENDICEAL	CANCER	0	0	3	19	19
P-0009138	HH_IMPACT_PANCANmet51	0.19576	57	23	4	APPENDICEAL	CANCER	0	0	4	12	12
P-0009693	HH_IMPACT_PANCANmet52	0.56322	57	23	4	APPENDICEAL	CANCER	0	0	2	15	15
P-0009794	HH_IMPACT_PANCANmet53	33.011	57	23	4	APPENDICEAL	CANCER	0	0	5	12	12
P-0006478	HH_IMPACT_PANCANmet54	24.452	57	23	4	APPENDICEAL	CANCER	0	0	2	56	56
P-0013538	HH_IMPACT_PANCANmet55	0.47411	57	23	4	APPENDICEAL	CANCER	0	0	5	5	5
P-0005296	HH_IMPACT_PANCANmet56	15.399	57	23	4	APPENDICEAL	CANCER	1	0	2	19	19
P-0003143	HH_IMPACT_PANCANmet57	3.1892	57	23	4	APPENDICEAL	CANCER	1	0	2	34	34
P-0003334	HH_IMPACT_PANCANmet58	22.085	57	23	4	APPENDICEAL	CANCER	1	0	4	98	98
P-0005056	HH_IMPACT_PANCANmet59	0.41008	57	23	4	APPENDICEAL	CANCER	0	0	2	21	21
P-0003638	HH_IMPACT_PANCANmet60	63.392	57	23	4	APPENDICEAL	CANCER	1	0	6	36	36
P-0003371	HH_IMPACT_PANCANmet61	1.0796	57	23	4	APPENDICEAL	CANCER	0	0	2	13	13
P-0007512	HH_IMPACT_PANCANmet62	12.072	57	23	4	APPENDICEAL	CANCER	0	0	4	16	16
P-0004648	HH_IMPACT_PANCANmet63	0.056853	57	23	4	APPENDICEAL	CANCER	0	0	2	565	565
P-0008815	HH_IMPACT_PANCANmet64	26.816	57	23	4	APPENDICEAL	CANCER	0	0	8	13	13
P-0005796	HH_IMPACT_PANCANmet65	3.113	57	23	4	APPENDICEAL	CANCER	1	0	5	33	33
P-0012187	HH_IMPACT_PANCANmet66	1.1443	57	23	4	APPENDICEAL	CANCER	0	0	5	265	265
P-0008692	HH_IMPACT_PANCANmet67	5.1933	57	23	4	APPENDICEAL	CANCER	1	0	4	32	32
P-0013952	HH_IMPACT_PANCANmet68	0.061575	57	23	4	APPENDICEAL	CANCER	0	0	2	41	41
P-0001857	HH_IMPACT_PANCANmet69	0.4488	57	23	4	APPENDICEAL	CANCER	1	0	2	30	30
P-0010042	HH_IMPACT_PANCANmet70	20.387	57	23	4	APPENDICEAL	CANCER	0	0	5	13	13
P-0003768	HH_IMPACT_PANCANmet71	22.208	57	23	4	APPENDICEAL	CANCER	0	0	4	56	56
P-0004390	HH_IMPACT_PANCANmet72	0.12949	57	23	4	APPENDICEAL	CANCER	1	0	6	14	14
P-0002461	HH_IMPACT_PANCANmet73	3.9556	57	23	4	APPENDICEAL	CANCER	0	0	3	157	157
P-0004724	HH_IMPACT_PANCANmet74	18.564	57	23	4	APPENDICEAL	CANCER	0	0	5	38	38
P-0003251	HH_IMPACT_PANCANmet75	0.070414	57	23	4	APPENDICEAL	CANCER	0	0	1	32	32
P-0009900	HH_IMPACT_PANCANmet76	0.26577	57	23	4	APPENDICEAL	CANCER	0	0	1	285	285
P-0005208	HH_IMPACT_PANCANmet77	0.65793	57	23	4	APPENDICEAL	CANCER	0	0	1	65	65
P-0004356	HH_IMPACT_PANCANmet78	27.827	57	23	4	APPENDICEAL	CANCER	0	0	4	44	44
P-0001402	HH_IMPACT_PANCANmet79	0.10793	57	23	4	APPENDICEAL	CANCER	0	0	1	28	28
P-0001322	HH_IMPACT_PANCANmet80	0.36894	57	23	4	APPENDICEAL	CANCER	0	0	4	101	101
P-0011083	HH_IMPACT_PANCANmet81	2.134	57	23	4	APPENDICEAL	CANCER	0	0	9	8	8
P-0001581	HH_IMPACT_PANCANmet82	1.3861	57	23	4	APPENDICEAL	CANCER	0	0	3	15	15
P-0003657	HH_IMPACT_PANCANmet83	0.002386	57	23	4	APPENDICEAL	CANCER	1	0	6	19	19
P-0002749	HH_IMPACT_PANCANmet84	0.31987	57	23	4	APPENDICEAL	CANCER	0	0	1	25	25
P-0003074	HH_IMPACT_PANCANmet85	4.9543	57	23	4	APPENDICEAL	CANCER	1	0	7	154	154
P-0015920	HH_IMPACT_PANCANmet86	26.092	120	14	5	BLADDER	CANCER	0	0	48	37	37
P-0005842	HH_IMPACT_PANCANmet87	0.049133	120	14	5	BLADDER	CANCER	0	0	41	24	24
P-0008532	HH_IMPACT_PANCANmet88	17.325	120	14	5	BLADDER	CANCER	1	0	4	11	11
P-0000088	HH_IMPACT_PANCANmet89	14.77	120	14	5	BLADDER	CANCER	1	0	12	104	104
P-0006331	HH_IMPACT_PANCANmet90	67.306	120	14	5	BLADDER	CANCER	0	0	5	36	36
P-0015644	HH_IMPACT_PANCANmet91	66.26	120	14	5	BLADDER	CANCER	0	0	4	31	31
P-0006839	HH_IMPACT_PANCANmet92	29.675	120	14	5	BLADDER	CANCER	1	0	42	53	53
P-0002097	HH_IMPACT_PANCANmet93	47.745	120	14	5	BLADDER	CANCER	1	0	10	53	53
P-0000724	HH_IMPACT_PANCANmet94	22.093	120	14	5	BLADDER	CANCER	1	0	5	171	171
P-0004618	HH_IMPACT_PANCANmet95	7.2661	120	14	5	BLADDER	CANCER	1	0	12	14	14
P-0015661	HH_IMPACT_PANCANmet96	24.94	120	14	5	BLADDER	CANCER	0	0	5	9	9
P-0008168	HH_IMPACT_PANCANmet97	9.5025	120	14	5	BLADDER	CANCER	0	0	7	82	82
P-0003790	HH_IMPACT_PANCANmet98	2.0706	120	14	5	BLADDER	CANCER	1	0	3	22	22
P-0005650	HH_IMPACT_PANCANmet99	27.948	120	14	5	BLADDER	CANCER	1	0	5	76	76
P-0012706	HH_IMPACT_PANCANmet100	4.6088	120	14	5	BLADDER	CANCER	0	0	2	37	37
P-0003000	HH_IMPACT_PANCANmet101	0.002739	120	14	5	BLADDER	CANCER	1	0	6	66	66
P-0006209	HH_IMPACT_PANCANmet102	12.964	120	14	5	BLADDER	CANCER	0	0	27	24	24
P-0000268	HH_IMPACT_PANCANmet103	0.99162	120	14	5	BLADDER	CANCER	0	0	6	33	33
P-0006257	HH_IMPACT_PANCANmet104	5.52	120	14	5	BLADDER	CANCER	0	0	8	210	210
P-0000394	HH_IMPACT_PANCANmet105	10.896	120	14	5	BLADDER	CANCER	1	0	2	24	24
P-0005727	HH_IMPACT_PANCANmet106	16.384	120	14	5	BLADDER	CANCER	1	0	2	27	27
P-0002146	HH_IMPACT_PANCANmet107	0.11825	120	14	5	BLADDER	CANCER	1	0	7	21	21
P-0000085	HH_IMPACT_PANCANmet108	0.41281	120	14	5	BLADDER	CANCER	1	0	4	85	85
P-0003097	HH_IMPACT_PANCANmet109	15.861	120	14	5	BLADDER	CANCER	1	0	7	38	38
P-0008062	HH_IMPACT_PANCANmet110	6.6019	120	14	5	BLADDER	CANCER	0	0	8	62	62
P-0007682	HH_IMPACT_PANCANmet111	29.906	120	14	5	BLADDER	CANCER	0	0	11	42	42
P-0013893	HH_IMPACT_PANCANmet112	37.039	120	14	5	BLADDER	CANCER	0	0	4	227	227
P-0004907	HH_IMPACT_PANCANmet113	4.668	120	14	5	BLADDER	CANCER	1	0	6	341	341
P-0012557	HH_IMPACT_PANCANmet114	27.764	120	14	5	BLADDER	CANCER	0	0	15	15	15
P-0015966	HH_IMPACT_PANCANmet115	1.9244	120	14	5	BLADDER	CANCER	0	0	26	100	100
P-0001074	HH_IMPACT_PANCANmet116	9.6881	120	14	5	BLADDER	CANCER	1	0	20	40	40
P-0001100	HH_IMPACT_PANCANmet117	14.673	120	14	5	BLADDER	CANCER	1	0	6	28	28
P-0002614	HH_IMPACT_PANCANmet118	41.059	120	14	5	BLADDER	CANCER	1	0	7	199	199
P-0008290	HH_IMPACT_PANCANmet119	0.004129	120	14	5	BLADDER	CANCER	0	0	8	22	22
P-0005150	HH_IMPACT_PANCANmet120	7.5775	120	14	5	BLADDER	CANCER	0	0	5	83	83
P-0002568	HH_IMPACT_PANCANmet121	0.037529	120	14	5	BLADDER	CANCER	0	0	2	46	46
P-0013304	HH_IMPACT_PANCANmet122	39.343	120	14	5	BLADDER	CANCER	0	0	1	17	17
P-0003719	HH_IMPACT_PANCANmet123	16.273	120	14	5	BLADDER	CANCER	0	0	49	22	22
P-0005225	HH_IMPACT_PANCANmet124	13.217	120	14	5	BLADDER	CANCER	1	0	11	35	35
P-0007994	HH_IMPACT_PANCANmet125	18.237	120	14	5	BLADDER	CANCER	1	0	8	21	21
P-0000386	HH_IMPACT_PANCANmet126	22.105	120	14	5	BLADDER	CANCER	1	0	7	65	65
P-0002659	HH_IMPACT_PANCANmet127	0.002413	120	14	5	BLADDER	CANCER	0	0	26	30	30
P-0009152	HH_IMPACT_PANCANmet128	11.682	120	14	5	BLADDER	CANCER	0	0	60	95	95
P-0003607	HH_IMPACT_PANCANmet129	23.885	120	14	5	BLADDER	CANCER	1	0	6	55	55
P-0003507	HH_IMPACT_PANCANmet130	55.169	120	14	5	BLADDER	CANCER	1	0	5	14	14
P-0005489	HH_IMPACT_PANCANmet131	8.2158	120	14	5	BLADDER	CANCER	1	0	13	76	76
P-0015965	HH_IMPACT_PANCANmet132	29.82	120	14	5	BLADDER	CANCER	0	0	4	66	66
P-0000925	HH_IMPACT_PANCANmet133	34.068	120	14	5	BLADDER	CANCER	1	0	5	277	277
P-0002199	HH_IMPACT_PANCANmet134	6.8188	120	14	5	BLADDER	CANCER	0	0	7	12	12
P-0003848	HH_IMPACT_PANCANmet135	1.0573	120	14	5	BLADDER	CANCER	0	0	10	77	77
P-0002166	HH_IMPACT_PANCANmet136	0.075758	120	14	5	BLADDER	CANCER	1	0	10	89	89
P-0011439	HH_IMPACT_PANCANmet137	27.113	120	14	5	BLADDER	CANCER	1	0	23	105	105
P-0000043	HH_IMPACT_PANCANmet138	45.145	120	14	5	BLADDER	CANCER	0	0	27	322	322
P-0003373	HH_IMPACT_PANCANmet139	13.764	120	14	5	BLADDER	CANCER	1	0	8	31	31
P-0008439	HH_IMPACT_PANCANmet140	7.1979	120	14	5	BLADDER	CANCER	1	0	20	234	234
P-0000384	HH_IMPACT_PANCANmet141	8.2654	120	14	5	BLADDER	CANCER	0	0	8	128	128
P-0000645	HH_IMPACT_PANCANmet142	0.001506	120	14	5	BLADDER	CANCER	1	0	13	215	215
P-0009414	HH_IMPACT_PANCANmet143	0.88348	120	14	5	BLADDER	CANCER	0	0	4	14	14
P-0011187	HH_IMPACT_PANCANmet144	14.896	120	14	5	BLADDER	CANCER	1	0	10	94	94
P-0003911	HH_IMPACT_PANCANmet145	31.35	120	14	5	BLADDER	CANCER	1	0	5	17	17
P-0005718	HH_IMPACT_PANCANmet146	0.004212	120	14	5	BLADDER	CANCER	1	0	9	27	27
P-0007274	HH_IMPACT_PANCANmet147	0.00911	120	14	5	BLADDER	CANCER	0	0	3	25	25
P-0009005	HH_IMPACT_PANCANmet148	50.646	120	14	5	BLADDER	CANCER	1	0	12	19	19
P-0002311	HH_IMPACT_PANCANmet149	4.6709	120	14	5	BLADDER	CANCER	0	0	16	36	36
P-0015522	HH_IMPACT_PANCANmet150	10.729	120	14	5	BLADDER	CANCER	0	0	5	100	100
P-0005266	HH_IMPACT_PANCANmet151	2.4887	120	14	5	BLADDER	CANCER	0	0	6	419	419
P-0010079	HH_IMPACT_PANCANmet152	4.6947	120	14	5	BLADDER	CANCER	0	0	3	48	48
P-0014470	HH_IMPACT_PANCANmet153	6.2261	120	14	5	BLADDER	CANCER	0	0	25	24	24
P-0006515	HH_IMPACT_PANCANmet154	29.905	120	14	5	BLADDER	CANCER	1	0	6	31	31
P-0015660	HH_IMPACT_PANCANmet155	13.989	120	14	5	BLADDER	CANCER	0	0	10	37	37
P-0000880	HH_IMPACT_PANCANmet156	0.000366	120	14	5	BLADDER	CANCER	1	0	8	28	28
P-0007356	HH_IMPACT_PANCANmet157	3.6924	120	14	5	BLADDER	CANCER	0	0	10	119	119
P-0012840	HH_IMPACT_PANCANmet158	23.754	120	14	5	BLADDER	CANCER	0	0	7	133	133
P-0013861	HH_IMPACT_PANCANmet159	0.20706	120	14	5	BLADDER	CANCER	0	0	3	250	250
P-0001805	HH_IMPACT_PANCANmet160	46.823	120	14	5	BLADDER	CANCER	1	0	19	262	262
P-0013283	HH_IMPACT_PANCANmet161	35.969	120	14	5	BLADDER	CANCER	1	0	7	9	9
P-0001223	HH_IMPACT_PANCANmet162	0.26112	120	14	5	BLADDER	CANCER	1	0	8	12	12
P-0009248	HH_IMPACT_PANCANmet163	0.004256	120	14	5	BLADDER	CANCER	0	0	4	29	29
P-0004064	HH_IMPACT_PANCANmet164	54.308	120	14	5	BLADDER	CANCER	0	0	9	4	4
P-0007052	HH_IMPACT_PANCANmet165	28.201	120	14	5	BLADDER	CANCER	1	0	59	12	12
P-0003841	HH_IMPACT_PANCANmet166	26.75	120	14	5	BLADDER	CANCER	0	0	13	78	78
P-0009101	HH_IMPACT_PANCANmet167	2.0168	120	14	5	BLADDER	CANCER	0	0	11	37	37
P-0003354	HH_IMPACT_PANCANmet168	6.1146	120	14	5	BLADDER	CANCER	1	0	15	40	40
P-0009910	HH_IMPACT_PANCANmet169	25.521	120	14	5	BLADDER	CANCER	1	0	15	43	43
P-0006535	HH_IMPACT_PANCANmet170	12.109	120	14	5	BLADDER	CANCER	0	0	6	39	39
P-0010236	HH_IMPACT_PANCANmet171	6.8328	120	14	5	BLADDER	CANCER	0	0	14	18	18
P-0003051	HH_IMPACT_PANCANmet172	25.928	120	14	5	BLADDER	CANCER	1	0	11	88	88
P-0012205	HH_IMPACT_PANCANmet173	14.88	120	14	5	BLADDER	CANCER	1	0	11	26	26
P-0006281	HH_IMPACT_PANCANmet174	19.206	120	14	5	BLADDER	CANCER	0	0	25	62	62
P-0015137	HH_IMPACT_PANCANmet175	29.558	120	14	5	BLADDER	CANCER	0	0	15	46	46
P-0001453	HH_IMPACT_PANCANmet176	44.483	120	14	5	BLADDER	CANCER	0	0	11	32	32
P-0006800	HH_IMPACT_PANCANmet177	33.366	120	14	5	BLADDER	CANCER	0	0	9	154	154
P-0001268	HH_IMPACT_PANCANmet178	44.701	120	14	5	BLADDER	CANCER	1	0	4	168	168
P-0005372	HH_IMPACT_PANCANmet179	26.542	120	14	5	BLADDER	CANCER	0	0	30	224	224
P-0003429	HH_IMPACT_PANCANmet180	5.7582	120	14	5	BLADDER	CANCER	1	0	7	16	16
P-0000457	HH_IMPACT_PANCANmet181	56.796	120	14	5	BLADDER	CANCER	1	0	5	11	11
P-0011524	HH_IMPACT_PANCANmet182	2.6844	120	14	5	BLADDER	CANCER	1	0	17	8	8
P-0003740	HH_IMPACT_PANCANmet183	51.355	120	14	5	BLADDER	CANCER	0	0	4	21	21
P-0015615	HH_IMPACT_PANCANmet184	6.5129	120	14	5	BLADDER	CANCER	0	0	3	64	64
P-0000096	HH_IMPACT_PANCANmet185	22.861	120	14	5	BLADDER	CANCER	1	0	9	34	34
P-0008336	HH_IMPACT_PANCANmet186	38.611	120	14	5	BLADDER	CANCER	0	0	4	132	132
P-0011440	HH_IMPACT_PANCANmet187	54.282	120	14	5	BLADDER	CANCER	0	0	28	11	11
P-0001904	HH_IMPACT_PANCANmet188	8.3594	120	14	5	BLADDER	CANCER	1	0	6	90	90
P-0000875	HH_IMPACT_PANCANmet189	0.12136	120	14	5	BLADDER	CANCER	1	0	16	93	93
P-0005731	HH_IMPACT_PANCANmet190	35.391	120	14	5	BLADDER	CANCER	1	0	25	29	29
P-0012927	HH_IMPACT_PANCANmet191	0.57292	63	22	6	BONE	CANCER	0	0	2	14	14
P-0005465	HH_IMPACT_PANCANmet192	15.076	63	22	6	BONE	CANCER	0	0	1	25	25
P-0002851	HH_IMPACT_PANCANmet193	24.475	63	22	6	BONE	CANCER	0	0	3	43	43
P-0007301	HH_IMPACT_PANCANmet194	35.744	63	22	6	BONE	CANCER	1	0	2	47	47
P-0002863	HH_IMPACT_PANCANmet195	21.601	63	22	6	BONE	CANCER	0	0	2	155	155
P-0002448	HH_IMPACT_PANCANmet196	46.58	63	22	6	BONE	CANCER	0	0	1	24	24
P-0005841	HH_IMPACT_PANCANmet197	6.1226	63	22	6	BONE	CANCER	0	0	4	49	49
P-0002170	HH_IMPACT_PANCANmet198	22.341	63	22	6	BONE	CANCER	1	0	6	114	114
P-0015458	HH_IMPACT_PANCANmet199	0.12153	63	22	6	BONE	CANCER	0	0	1	10	10
P-0008102	HH_IMPACT_PANCANmet200	3.3242	63	22	6	BONE	CANCER	1	0	3	107	107
P-0000379	HH_IMPACT_PANCANmet201	4.6376	63	22	6	BONE	CANCER	0	0	1	116	116
P-0012264	HH_IMPACT_PANCANmet202	36.593	63	22	6	BONE	CANCER	0	0	7	57	57
P-0004969	HH_IMPACT_PANCANmet203	6.7101	63	22	6	BONE	CANCER	1	0	5	154	154
P-0008749	HH_IMPACT_PANCANmet204	5.0627	63	22	6	BONE	CANCER	0	0	3	12	12
P-0005648	HH_IMPACT_PANCANmet205	17.193	63	22	6	BONE	CANCER	1	0	7	51	51
P-0008266	HH_IMPACT_PANCANmet206	19.702	63	22	6	BONE	CANCER	0	0	1	174	174
P-0005969	HH_IMPACT_PANCANmet207	10.37	63	22	6	BONE	CANCER	0	0	2	65	65
P-0004097	HH_IMPACT_PANCANmet208	0.077966	63	22	6	BONE	CANCER	0	0	9	35	35
P-0002190	HH_IMPACT_PANCANmet209	13.395	63	22	6	BONE	CANCER	1	0	2	35	35
P-0008352	HH_IMPACT_PANCANmet210	7.5883	63	22	6	BONE	CANCER	1	0	3	100	100
P-0003494	HH_IMPACT_PANCANmet211	7.7772	63	22	6	BONE	CANCER	0	0	1	71	71
P-0005101	HH_IMPACT_PANCANmet212	8.1309	63	22	6	BONE	CANCER	0	0	2	127	127
P-0008695	HH_IMPACT_PANCANmet213	47.595	63	22	6	BONE	CANCER	0	0	3	32	32
P-0011539	HH_IMPACT_PANCANmet214	46.978	63	22	6	BONE	CANCER	1	0	2	6	6
P-0002720	HH_IMPACT_PANCANmet215	60.383	63	22	6	BONE	CANCER	1	0	2	32	32
P-0012659	HH_IMPACT_PANCANmet216	47.724	63	22	6	BONE	CANCER	0	0	2	12	12
P-0004351	HH_IMPACT_PANCANmet217	0.20657	63	22	6	BONE	CANCER	1	0	2	54	54
P-0002240	HH_IMPACT_PANCANmet218	38.556	63	22	6	BONE	CANCER	1	0	1	132	132
P-0011550	HH_IMPACT_PANCANmet219	53.898	63	22	6	BONE	CANCER	0	0	2	75	75
P-0008663	HH_IMPACT_PANCANmet220	48.883	63	22	6	BONE	CANCER	0	0	4	70	70
P-0015963	HH_IMPACT_PANCANmet221	37.838	63	22	6	BONE	CANCER	0	0	2	47	47
P-0008462	HH_IMPACT_PANCANmet222	47.586	63	22	6	BONE	CANCER	1	0	5	11	11
P-0000253	HH_IMPACT_PANCANmet223	6.1472	63	22	6	BONE	CANCER	1	0	1	46	46
P-0011526	HH_IMPACT_PANCANmet224	48.53	63	22	6	BONE	CANCER	1	0	4	32	32
P-0008517	HH_IMPACT_PANCANmet225	12.287	63	22	6	BONE	CANCER	0	0	1	46	46
P-0007660	HH_IMPACT_PANCANmet226	42.94	63	22	6	BONE	CANCER	1	0	4	43	43
P-0010206	HH_IMPACT_PANCANmet227	37.053	63	22	6	BONE	CANCER	0	0	1	130	130
P-0005607	HH_IMPACT_PANCANmet228	0.27449	63	22	6	BONE	CANCER	0	0	1	98	98
P-0011196	HH_IMPACT_PANCANmet229	22.693	63	22	6	BONE	CANCER	0	0	1	26	26
P-0002701	HH_IMPACT_PANCANmet230	48.802	63	22	6	BONE	CANCER	0	0	1	266	266
P-0013026	HH_IMPACT_PANCANmet231	9.8894	63	22	6	BONE	CANCER	0	0	1	24	24
P-0008386	HH_IMPACT_PANCANmet232	62.275	1011	1	7	BREAST	CANCER	0	0	3	126	126
P-0007231	HH_IMPACT_PANCANmet233	7.2436	1011	1	7	BREAST	CANCER	0	0	5	133	133
P-0001354	HH_IMPACT_PANCANmet234	0.42435	1011	1	7	BREAST	CANCER	1	0	2	150	150
P-0014814	HH_IMPACT_PANCANmet235	41.635	1011	1	7	BREAST	CANCER	0	0	7	97	97
P-0013510	HH_IMPACT_PANCANmet236	34.998	1011	1	7	BREAST	CANCER	0	0	10	137	137
P-0005145	HH_IMPACT_PANCANmet237	2.5215	1011	1	7	BREAST	CANCER	0	0	7	297	297
P-0010728	HH_IMPACT_PANCANmet238	17.857	1011	1	7	BREAST	CANCER	0	0	5	11	11
P-0010296	HH_IMPACT_PANCANmet239	0.022991	1011	1	7	BREAST	CANCER	0	0	2	10	10
P-0004501	HH_IMPACT_PANCANmet240	9.6127	1011	1	7	BREAST	CANCER	0	0	2	37	37
P-0004637	HH_IMPACT_PANCANmet241	34.255	1011	1	7	BREAST	CANCER	0	0	1	186	186
P-0015725	HH_IMPACT_PANCANmet242	28.11	1011	1	7	BREAST	CANCER	0	0	1	22	22
P-0001715	HH_IMPACT_PANCANmet243	67.407	1011	1	7	BREAST	CANCER	0	0	2	165	165
P-0007228	HH_IMPACT_PANCANmet244	12.612	1011	1	7	BREAST	CANCER	0	0	2	14	14
P-0001168	HH_IMPACT_PANCANmet245	34.665	1011	1	7	BREAST	CANCER	0	0	3	30	30
P-0015577	HH_IMPACT_PANCANmet246	21.169	1011	1	7	BREAST	CANCER	0	0	2	17	17
P-0012142	HH_IMPACT_PANCANmet247	77.824	1011	1	7	BREAST	CANCER	1	0	5	42	42
P-0004187	HH_IMPACT_PANCANmet248	25.062	1011	1	7	BREAST	CANCER	0	0	5	124	124
P-0010129	HH_IMPACT_PANCANmet249	43.651	1011	1	7	BREAST	CANCER	0	0	2	7	7
P-0000224	HH_IMPACT_PANCANmet250	15.374	1011	1	7	BREAST	CANCER	1	0	3	94	94
P-0007396	HH_IMPACT_PANCANmet251	0.5077	1011	1	7	BREAST	CANCER	0	0	3	29	29
P-0014951	HH_IMPACT_PANCANmet252	38.783	1011	1	7	BREAST	CANCER	0	0	2	72	72
P-0003624	HH_IMPACT_PANCANmet253	0.37127	1011	1	7	BREAST	CANCER	0	0	2	94	94
P-0004104	HH_IMPACT_PANCANmet254	28.439	1011	1	7	BREAST	CANCER	1	0	8	89	89
P-0004178	HH_IMPACT_PANCANmet255	22.379	1011	1	7	BREAST	CANCER	1	0	2	263	263
P-0006162	HH_IMPACT_PANCANmet256	15.177	1011	1	7	BREAST	CANCER	0	0	8	272	272
P-0004728	HH_IMPACT_PANCANmet257	48.268	1011	1	7	BREAST	CANCER	0	0	1	80	80
P-0002177	HH_IMPACT_PANCANmet258	34.568	1011	1	7	BREAST	CANCER	0	0	5	107	107
P-0004850	HH_IMPACT_PANCANmet259	18.815	1011	1	7	BREAST	CANCER	0	0	7	20	20
P-0011098	HH_IMPACT_PANCANmet260	52.772	1011	1	7	BREAST	CANCER	0	0	2	343	343
P-0001696	HH_IMPACT_PANCANmet261	51.345	1011	1	7	BREAST	CANCER	0	0	5	52	52
P-0002115	HH_IMPACT_PANCANmet262	13.214	1011	1	7	BREAST	CANCER	0	0	2	184	184
P-0009726	HH_IMPACT_PANCANmet263	26.152	1011	1	7	BREAST	CANCER	0	0	3	6	6
P-0006283	HH_IMPACT_PANCANmet264	52.198	1011	1	7	BREAST	CANCER	0	0	4	150	150
P-0011542	HH_IMPACT_PANCANmet265	36.74	1011	1	7	BREAST	CANCER	0	0	3	9	9
P-0012222	HH_IMPACT_PANCANmet266	18.116	1011	1	7	BREAST	CANCER	0	0	4	61	61
P-0004903	HH_IMPACT_PANCANmet267	4.7198	1011	1	7	BREAST	CANCER	0	0	2	182	182
P-0012632	HH_IMPACT_PANCANmet268	54.179	1011	1	7	BREAST	CANCER	0	0	4	24	24
P-0014407	HH_IMPACT_PANCANmet269	0.23982	1011	1	7	BREAST	CANCER	0	0	2	56	56
P-0000259	HH_IMPACT_PANCANmet270	4.1948	1011	1	7	BREAST	CANCER	0	0	3	321	321
P-0005032	HH_IMPACT_PANCANmet271	12.005	1011	1	7	BREAST	CANCER	0	0	10	32	32
P-0000295	HH_IMPACT_PANCANmet272	0.16362	1011	1	7	BREAST	CANCER	0	0	10	75	75
P-0009416	HH_IMPACT_PANCANmet273	30.556	1011	1	7	BREAST	CANCER	0	0	3	26	26
P-0015428	HH_IMPACT_PANCANmet274	18.282	1011	1	7	BREAST	CANCER	0	0	2	4	4
P-0006479	HH_IMPACT_PANCANmet275	28.014	1011	1	7	BREAST	CANCER	0	0	5	115	115
P-0013265	HH_IMPACT_PANCANmet276	52.892	1011	1	7	BREAST	CANCER	0	0	9	7	7
P-0007627	HH_IMPACT_PANCANmet277	23.231	1011	1	7	BREAST	CANCER	1	0	6	128	128
P-0010201	HH_IMPACT_PANCANmet278	7.5909	1011	1	7	BREAST	CANCER	0	0	6	14	14
P-0015598	HH_IMPACT_PANCANmet279	23.241	1011	1	7	BREAST	CANCER	0	0	4	2	2
P-0003394	HH_IMPACT_PANCANmet280	5.4624	1011	1	7	BREAST	CANCER	0	0	3	216	216
P-0005037	HH_IMPACT_PANCANmet281	19.713	1011	1	7	BREAST	CANCER	0	0	5	86	86
P-0008930	HH_IMPACT_PANCANmet282	32.453	1011	1	7	BREAST	CANCER	0	0	3	203	203
P-0014776	HH_IMPACT_PANCANmet283	25.971	1011	1	7	BREAST	CANCER	0	0	1	168	168
P-0000517	HH_IMPACT_PANCANmet284	61.183	1011	1	7	BREAST	CANCER	1	0	11	151	151
P-0001312	HH_IMPACT_PANCANmet285	30.716	1011	1	7	BREAST	CANCER	1	0	2	40	40
P-0002562	HH_IMPACT_PANCANmet286	49.941	1011	1	7	BREAST	CANCER	1	0	13	206	206
P-0010930	HH_IMPACT_PANCANmet287	3.6576	1011	1	7	BREAST	CANCER	0	0	1	54	54
P-0002088	HH_IMPACT_PANCANmet288	33.697	1011	1	7	BREAST	CANCER	0	0	4	191	191
P-0013217	HH_IMPACT_PANCANmet289	22.799	1011	1	7	BREAST	CANCER	0	0	3	54	54
P-0004213	HH_IMPACT_PANCANmet290	49.801	1011	1	7	BREAST	CANCER	1	0	3	20	20
P-0001156	HH_IMPACT_PANCANmet291	2.7097	1011	1	7	BREAST	CANCER	1	0	3	46	46
P-0005948	HH_IMPACT_PANCANmet292	51.508	1011	1	7	BREAST	CANCER	0	0	2	268	268
P-0001290	HH_IMPACT_PANCANmet293	63.487	1011	1	7	BREAST	CANCER	0	0	4	30	30
P-0004193	HH_IMPACT_PANCANmet294	4.7827	1011	1	7	BREAST	CANCER	0	0	1	24	24
P-0009367	HH_IMPACT_PANCANmet295	23.527	1011	1	7	BREAST	CANCER	0	0	7	101	101
P-0005691	HH_IMPACT_PANCANmet296	11.727	1011	1	7	BREAST	CANCER	1	0	3	29	29
P-0014904	HH_IMPACT_PANCANmet297	12.225	1011	1	7	BREAST	CANCER	0	0	2	204	204
P-0000244	HH_IMPACT_PANCANmet298	55.28	1011	1	7	BREAST	CANCER	0	0	2	81	81
P-0007040	HH_IMPACT_PANCANmet299	13.63	1011	1	7	BREAST	CANCER	0	0	6	42	42
P-0011146	HH_IMPACT_PANCANmet300	54.572	1011	1	7	BREAST	CANCER	0	0	10	22	22
P-0007497	HH_IMPACT_PANCANmet301	27.878	1011	1	7	BREAST	CANCER	1	0	8	113	113
P-0009333	HH_IMPACT_PANCANmet302	77.503	1011	1	7	BREAST	CANCER	0	0	6	303	303
P-0011392	HH_IMPACT_PANCANmet303	29.769	1011	1	7	BREAST	CANCER	0	0	4	100	100
P-0001595	HH_IMPACT_PANCANmet304	36.091	1011	1	7	BREAST	CANCER	0	0	3	58	58
P-0010604	HH_IMPACT_PANCANmet305	8.6138	1011	1	7	BREAST	CANCER	0	0	5	38	38
P-0003393	HH_IMPACT_PANCANmet306	2.8768	1011	1	7	BREAST	CANCER	0	0	5	292	292
P-0008082	HH_IMPACT_PANCANmet307	46.256	1011	1	7	BREAST	CANCER	1	0	17	342	342
P-0000081	HH_IMPACT_PANCANmet308	32.412	1011	1	7	BREAST	CANCER	0	0	6	119	119
P-0006723	HH_IMPACT_PANCANmet309	7.2279	1011	1	7	BREAST	CANCER	0	0	10	71	71
P-0001939	HH_IMPACT_PANCANmet310	26.297	1011	1	7	BREAST	CANCER	0	0	5	126	126
P-0000468	HH_IMPACT_PANCANmet311	22.449	1011	1	7	BREAST	CANCER	1	0	5	165	165
P-0011442	HH_IMPACT_PANCANmet312	25.403	1011	1	7	BREAST	CANCER	0	0	1	42	42
P-0015473	HH_IMPACT_PANCANmet313	0.000042	1011	1	7	BREAST	CANCER	0	0	9	204	204
P-0004353	HH_IMPACT_PANCANmet314	0.073614	1011	1	7	BREAST	CANCER	1	0	2	129	129
P-0002531	HH_IMPACT_PANCANmet315	7.8945	1011	1	7	BREAST	CANCER	0	0	1	168	168
P-0008833	HH_IMPACT_PANCANmet316	42.661	1011	1	7	BREAST	CANCER	0	0	9	397	397
P-0001566	HH_IMPACT_PANCANmet317	0.79353	1011	1	7	BREAST	CANCER	1	0	1	103	103
P-0001751	HH_IMPACT_PANCANmet318	23.06	1011	1	7	BREAST	CANCER	1	0	2	63	63
P-0011373	HH_IMPACT_PANCANmet319	12.283	1011	1	7	BREAST	CANCER	0	0	2	40	40
P-0003021	HH_IMPACT_PANCANmet320	16.237	1011	1	7	BREAST	CANCER	1	0	3	147	147
P-0005036	HH_IMPACT_PANCANmet321	40.596	1011	1	7	BREAST	CANCER	0	0	5	241	241
P-0011593	HH_IMPACT_PANCANmet322	1.6681	1011	1	7	BREAST	CANCER	0	0	5	169	169
P-0004158	HH_IMPACT_PANCANmet323	23.644	1011	1	7	BREAST	CANCER	0	0	3	104	104
P-0009946	HH_IMPACT_PANCANmet324	5.4949	1011	1	7	BREAST	CANCER	0	0	4	11	11
P-0015542	HH_IMPACT_PANCANmet325	68.942	1011	1	7	BREAST	CANCER	0	0	16	143	143
P-0004646	HH_IMPACT_PANCANmet326	45.464	1011	1	7	BREAST	CANCER	1	0	3	27	27
P-0002828	HH_IMPACT_PANCANmet327	20.155	1011	1	7	BREAST	CANCER	0	0	1	175	175
P-0001784	HH_IMPACT_PANCANmet328	69.172	1011	1	7	BREAST	CANCER	1	0	4	35	35
P-0008024	HH_IMPACT_PANCANmet329	84.034	1011	1	7	BREAST	CANCER	0	0	7	67	67
P-0015461	HH_IMPACT_PANCANmet330	56.31	1011	1	7	BREAST	CANCER	0	0	4	144	144
P-0012855	HH_IMPACT_PANCANmet331	14.922	1011	1	7	BREAST	CANCER	0	0	10	50	50
P-0003641	HH_IMPACT_PANCANmet332	19.522	1011	1	7	BREAST	CANCER	0	0	3	126	126
P-0013141	HH_IMPACT_PANCANmet333	20.72	1011	1	7	BREAST	CANCER	0	0	4	6	6
P-0004951	HH_IMPACT_PANCANmet334	3.5158	1011	1	7	BREAST	CANCER	0	0	3	57	57
P-0000281	HH_IMPACT_PANCANmet335	5.8564	1011	1	7	BREAST	CANCER	1	0	1	39	39
P-0010706	HH_IMPACT_PANCANmet336	42.14	1011	1	7	BREAST	CANCER	0	0	25	80	80
P-0014903	HH_IMPACT_PANCANmet337	50.559	1011	1	7	BREAST	CANCER	0	0	3	26	26
P-0006227	HH_IMPACT_PANCANmet338	6.0581	1011	1	7	BREAST	CANCER	0	0	7	66	66
P-0005360	HH_IMPACT_PANCANmet339	33.984	1011	1	7	BREAST	CANCER	0	0	8	164	164
P-0010925	HH_IMPACT_PANCANmet340	12.857	1011	1	7	BREAST	CANCER	0	0	2	196	196
P-0009369	HH_IMPACT_PANCANmet341	28.104	1011	1	7	BREAST	CANCER	0	0	1	297	297
P-0001504	HH_IMPACT_PANCANmet342	41.903	1011	1	7	BREAST	CANCER	0	0	2	190	190
P-0010144	HH_IMPACT_PANCANmet343	0.001116	1011	1	7	BREAST	CANCER	1	0	1	13	13
P-0005613	HH_IMPACT_PANCANmet344	67.181	1011	1	7	BREAST	CANCER	1	0	1	110	110
P-0003557	HH_IMPACT_PANCANmet345	24.593	1011	1	7	BREAST	CANCER	0	0	3	38	38
P-0006442	HH_IMPACT_PANCANmet346	23.588	1011	1	7	BREAST	CANCER	1	0	3	38	38
P-0014954	HH_IMPACT_PANCANmet347	78.064	1011	1	7	BREAST	CANCER	0	0	8	73	73
P-0004753	HH_IMPACT_PANCANmet348	36.693	1011	1	7	BREAST	CANCER	1	0	11	153	153
P-0008647	HH_IMPACT_PANCANmet349	26.987	1011	1	7	BREAST	CANCER	0	0	27	88	88
P-0014935	HH_IMPACT_PANCANmet350	52.966	1011	1	7	BREAST	CANCER	0	0	2	25	25
P-0011225	HH_IMPACT_PANCANmet351	0.24931	1011	1	7	BREAST	CANCER	0	0	2	108	108
P-0010973	HH_IMPACT_PANCANmet352	16.819	1011	1	7	BREAST	CANCER	0	0	11	21	21
P-0005342	HH_IMPACT_PANCANmet353	27.712	1011	1	7	BREAST	CANCER	0	0	3	51	51
P-0006544	HH_IMPACT_PANCANmet354	5.0672	1011	1	7	BREAST	CANCER	1	0	3	31	31
P-0002655	HH_IMPACT_PANCANmet355	82.249	1011	1	7	BREAST	CANCER	0	0	5	31	31
P-0005640	HH_IMPACT_PANCANmet356	25.276	1011	1	7	BREAST	CANCER	1	0	9	103	103
P-0009498	HH_IMPACT_PANCANmet357	26.934	1011	1	7	BREAST	CANCER	0	0	5	81	81
P-0004606	HH_IMPACT_PANCANmet358	12.645	1011	1	7	BREAST	CANCER	0	0	4	109	109
P-0012512	HH_IMPACT_PANCANmet359	43.401	1011	1	7	BREAST	CANCER	0	0	3	164	164
P-0009482	HH_IMPACT_PANCANmet360	25.086	1011	1	7	BREAST	CANCER	0	0	1	1	1
P-0001516	HH_IMPACT_PANCANmet361	3.7108	1011	1	7	BREAST	CANCER	1	0	5	90	90
P-0015303	HH_IMPACT_PANCANmet362	7.5125	1011	1	7	BREAST	CANCER	0	0	6	9	9
P-0004963	HH_IMPACT_PANCANmet363	42.657	1011	1	7	BREAST	CANCER	0	0	1	143	143
P-0001484	HH_IMPACT_PANCANmet364	0.65045	1011	1	7	BREAST	CANCER	0	0	3	127	127
P-0004301	HH_IMPACT_PANCANmet365	14.681	1011	1	7	BREAST	CANCER	0	0	2	65	65
P-0008010	HH_IMPACT_PANCANmet366	21.871	1011	1	7	BREAST	CANCER	0	0	3	15	15
P-0001184	HH_IMPACT_PANCANmet367	17.302	1011	1	7	BREAST	CANCER	0	0	2	89	89
P-0010993	HH_IMPACT_PANCANmet368	46.018	1011	1	7	BREAST	CANCER	0	0	7	153	153
P-0007045	HH_IMPACT_PANCANmet369	44.967	1011	1	7	BREAST	CANCER	0	0	8	130	130
P-0000464	HH_IMPACT_PANCANmet370	11.71	1011	1	7	BREAST	CANCER	1	0	2	34	34
P-0002232	HH_IMPACT_PANCANmet371	30.056	1011	1	7	BREAST	CANCER	1	0	6	155	155
P-0012836	HH_IMPACT_PANCANmet372	12.516	1011	1	7	BREAST	CANCER	0	0	3	154	154
P-0006551	HH_IMPACT_PANCANmet373	9.2228	1011	1	7	BREAST	CANCER	0	0	3	148	148
P-0006831	HH_IMPACT_PANCANmet374	31.736	1011	1	7	BREAST	CANCER	0	0	9	76	76
P-0000131	HH_IMPACT_PANCANmet375	39.556	1011	1	7	BREAST	CANCER	0	0	2	88	88
P-0008795	HH_IMPACT_PANCANmet376	27.846	1011	1	7	BREAST	CANCER	0	0	3	19	19
P-0012539	HH_IMPACT_PANCANmet377	14.567	1011	1	7	BREAST	CANCER	0	0	2	98	98
P-0004195	HH_IMPACT_PANCANmet378	38.44	1011	1	7	BREAST	CANCER	0	0	6	77	77
P-0003185	HH_IMPACT_PANCANmet379	29.735	1011	1	7	BREAST	CANCER	0	0	2	54	54
P-0011280	HH_IMPACT_PANCANmet380	1.3265	1011	1	7	BREAST	CANCER	0	0	3	9	9
P-0000597	HH_IMPACT_PANCANmet381	38.851	1011	1	7	BREAST	CANCER	1	0	7	30	30
P-0002848	HH_IMPACT_PANCANmet382	48.926	1011	1	7	BREAST	CANCER	0	0	7	129	129
P-0015674	HH_IMPACT_PANCANmet383	57.066	1011	1	7	BREAST	CANCER	0	0	11	189	189
P-0000270	HH_IMPACT_PANCANmet384	40.404	1011	1	7	BREAST	CANCER	0	0	8	60	60
P-0008179	HH_IMPACT_PANCANmet385	21.789	1011	1	7	BREAST	CANCER	0	0	2	153	153
P-0003950	HH_IMPACT_PANCANmet386	33.605	1011	1	7	BREAST	CANCER	0	0	6	262	262
P-0010427	HH_IMPACT_PANCANmet387	23.6	1011	1	7	BREAST	CANCER	0	0	4	54	54
P-0002545	HH_IMPACT_PANCANmet388	39.86	1011	1	7	BREAST	CANCER	0	0	3	143	143
P-0015437	HH_IMPACT_PANCANmet389	28.322	1011	1	7	BREAST	CANCER	0	0	2	59	59
P-0001875	HH_IMPACT_PANCANmet390	16.507	1011	1	7	BREAST	CANCER	0	0	6	82	82
P-0010994	HH_IMPACT_PANCANmet391	64.933	1011	1	7	BREAST	CANCER	1	0	4	56	56
P-0010553	HH_IMPACT_PANCANmet392	14.645	1011	1	7	BREAST	CANCER	0	0	5	30	30
P-0011463	HH_IMPACT_PANCANmet393	41.216	1011	1	7	BREAST	CANCER	1	0	7	16	16
P-0000201	HH_IMPACT_PANCANmet394	23.14	1011	1	7	BREAST	CANCER	0	0	11	228	228
P-0004293	HH_IMPACT_PANCANmet395	27.019	1011	1	7	BREAST	CANCER	1	0	6	115	115
P-0004180	HH_IMPACT_PANCANmet396	40.958	1011	1	7	BREAST	CANCER	0	0	2	111	111
P-0005790	HH_IMPACT_PANCANmet397	43.441	1011	1	7	BREAST	CANCER	0	0	10	47	47
P-0015353	HH_IMPACT_PANCANmet398	45.833	1011	1	7	BREAST	CANCER	0	0	3	66	66
P-0013272	HH_IMPACT_PANCANmet399	42.449	1011	1	7	BREAST	CANCER	0	0	5	34	34
P-0014905	HH_IMPACT_PANCANmet400	24.963	1011	1	7	BREAST	CANCER	0	0	6	79	79
P-0004182	HH_IMPACT_PANCANmet401	38.052	1011	1	7	BREAST	CANCER	1	0	4	47	47
P-0002133	HH_IMPACT_PANCANmet402	22.153	1011	1	7	BREAST	CANCER	0	0	3	49	49
P-0001608	HH_IMPACT_PANCANmet403	26.893	1011	1	7	BREAST	CANCER	0	0	1	86	86
P-0009557	HH_IMPACT_PANCANmet404	72.84	1011	1	7	BREAST	CANCER	0	0	5	45	45
P-0005070	HH_IMPACT_PANCANmet405	53.418	1011	1	7	BREAST	CANCER	0	0	6	227	227
P-0014702	HH_IMPACT_PANCANmet406	28.749	1011	1	7	BREAST	CANCER	1	0	15	238	238
P-0010585	HH_IMPACT_PANCANmet407	14.211	1011	1	7	BREAST	CANCER	0	0	5	82	82
P-0000160	HH_IMPACT_PANCANmet408	15.162	1011	1	7	BREAST	CANCER	1	0	2	140	140
P-0006842	HH_IMPACT_PANCANmet409	62.802	1011	1	7	BREAST	CANCER	0	0	6	56	56
P-0003903	HH_IMPACT_PANCANmet410	61.206	1011	1	7	BREAST	CANCER	0	0	3	50	50
P-0003332	HH_IMPACT_PANCANmet411	28.035	1011	1	7	BREAST	CANCER	0	0	10	4	4
P-0010488	HH_IMPACT_PANCANmet412	31.169	1011	1	7	BREAST	CANCER	0	0	1	47	47
P-0012148	HH_IMPACT_PANCANmet413	51.328	1011	1	7	BREAST	CANCER	0	0	4	90	90
P-0007317	HH_IMPACT_PANCANmet414	0.24799	1011	1	7	BREAST	CANCER	0	0	1	11	11
P-0014847	HH_IMPACT_PANCANmet415	5.6424	1011	1	7	BREAST	CANCER	0	0	4	32	32
P-0006866	HH_IMPACT_PANCANmet416	71.812	1011	1	7	BREAST	CANCER	0	0	5	105	105
P-0002625	HH_IMPACT_PANCANmet417	33.151	1011	1	7	BREAST	CANCER	1	0	6	203	203
P-0007926	HH_IMPACT_PANCANmet418	12.199	1011	1	7	BREAST	CANCER	0	0	3	32	32
P-0003751	HH_IMPACT_PANCANmet419	19.426	1011	1	7	BREAST	CANCER	0	0	2	128	128
P-0009923	HH_IMPACT_PANCANmet420	38.661	1011	1	7	BREAST	CANCER	0	0	7	100	100
P-0014263	HH_IMPACT_PANCANmet421	0.28648	1011	1	7	BREAST	CANCER	0	0	1	151	151
P-0006355	HH_IMPACT_PANCANmet422	23.713	1011	1	7	BREAST	CANCER	1	0	12	201	201
P-0000432	HH_IMPACT_PANCANmet423	29.158	1011	1	7	BREAST	CANCER	1	0	1	56	56
P-0015116	HH_IMPACT_PANCANmet424	51.308	1011	1	7	BREAST	CANCER	0	0	5	46	46
P-0006286	HH_IMPACT_PANCANmet425	3.8256	1011	1	7	BREAST	CANCER	1	0	3	88	88
P-0015063	HH_IMPACT_PANCANmet426	12.651	1011	1	7	BREAST	CANCER	0	0	4	2	2
P-0015793	HH_IMPACT_PANCANmet427	22.246	1011	1	7	BREAST	CANCER	0	0	7	268	268
P-0002387	HH_IMPACT_PANCANmet428	40.859	1011	1	7	BREAST	CANCER	1	0	3	144	144
P-0010684	HH_IMPACT_PANCANmet429	28.086	1011	1	7	BREAST	CANCER	0	0	4	21	21
P-0013909	HH_IMPACT_PANCANmet430	39.972	1011	1	7	BREAST	CANCER	0	0	7	28	28
P-0009375	HH_IMPACT_PANCANmet431	31.919	1011	1	7	BREAST	CANCER	1	0	1	65	65
P-0002781	HH_IMPACT_PANCANmet432	27.648	1011	1	7	BREAST	CANCER	1	0	2	180	180
P-0011398	HH_IMPACT_PANCANmet433	36.424	1011	1	7	BREAST	CANCER	0	0	5	38	38
P-0010738	HH_IMPACT_PANCANmet434	56.136	1011	1	7	BREAST	CANCER	0	0	3	143	143
P-0011352	HH_IMPACT_PANCANmet435	4.0061	1011	1	7	BREAST	CANCER	1	0	1	22	22
P-0008538	HH_IMPACT_PANCANmet436	12.61	1011	1	7	BREAST	CANCER	0	0	2	13	13
P-0001350	HH_IMPACT_PANCANmet437	20.934	1011	1	7	BREAST	CANCER	0	0	3	22	22
P-0003947	HH_IMPACT_PANCANmet438	24.257	1011	1	7	BREAST	CANCER	0	0	4	170	170
P-0001441	HH_IMPACT_PANCANmet439	24.958	1011	1	7	BREAST	CANCER	1	0	15	43	43
P-0010277	HH_IMPACT_PANCANmet440	26.584	1011	1	7	BREAST	CANCER	0	0	2	79	79
P-0005452	HH_IMPACT_PANCANmet441	0.37216	1011	1	7	BREAST	CANCER	0	0	4	44	44
P-0010306	HH_IMPACT_PANCANmet442	46.437	1011	1	7	BREAST	CANCER	0	0	7	104	104
P-0009249	HH_IMPACT_PANCANmet443	9.9744	1011	1	7	BREAST	CANCER	0	0	11	309	309
P-0004987	HH_IMPACT_PANCANmet444	33.404	1011	1	7	BREAST	CANCER	0	0	44	224	224
P-0001643	HH_IMPACT_PANCANmet445	40.483	1011	1	7	BREAST	CANCER	1	0	2	159	159
P-0004758	HH_IMPACT_PANCANmet446	0.32166	1011	1	7	BREAST	CANCER	0	0	4	66	66
P-0006493	HH_IMPACT_PANCANmet447	60.249	1011	1	7	BREAST	CANCER	1	0	7	35	35
P-0007089	HH_IMPACT_PANCANmet448	54.394	1011	1	7	BREAST	CANCER	1	0	5	67	67
P-0001263	HH_IMPACT_PANCANmet449	35.776	1011	1	7	BREAST	CANCER	1	0	3	35	35
P-0005940	HH_IMPACT_PANCANmet450	12.987	1011	1	7	BREAST	CANCER	0	0	4	259	259
P-0010933	HH_IMPACT_PANCANmet451	42.855	1011	1	7	BREAST	CANCER	0	0	8	32	32
P-0009907	HH_IMPACT_PANCANmet452	11.793	1011	1	7	BREAST	CANCER	0	0	10	180	180
P-0007093	HH_IMPACT_PANCANmet453	39.044	1011	1	7	BREAST	CANCER	1	0	7	36	36
P-0005602	HH_IMPACT_PANCANmet454	29.803	1011	1	7	BREAST	CANCER	0	0	8	18	18
P-0010209	HH_IMPACT_PANCANmet455	8.8246	1011	1	7	BREAST	CANCER	0	0	3	242	242
P-0015990	HH_IMPACT_PANCANmet456	61.367	1011	1	7	BREAST	CANCER	0	0	2	345	345
P-0001620	HH_IMPACT_PANCANmet457	35.694	1011	1	7	BREAST	CANCER	0	0	7	218	218
P-0014707	HH_IMPACT_PANCANmet458	24.512	1011	1	7	BREAST	CANCER	0	0	9	43	43
P-0014624	HH_IMPACT_PANCANmet459	55.203	1011	1	7	BREAST	CANCER	0	0	3	124	124
P-0008709	HH_IMPACT_PANCANmet460	22.631	1011	1	7	BREAST	CANCER	1	0	6	68	68
P-0002176	HH_IMPACT_PANCANmet461	10.318	1011	1	7	BREAST	CANCER	0	0	3	172	172
P-0008751	HH_IMPACT_PANCANmet462	7.5617	1011	1	7	BREAST	CANCER	0	0	4	9	9
P-0001915	HH_IMPACT_PANCANmet463	29.371	1011	1	7	BREAST	CANCER	0	0	5	82	82
P-0002036	HH_IMPACT_PANCANmet464	67.686	1011	1	7	BREAST	CANCER	1	0	2	24	24
P-0003522	HH_IMPACT_PANCANmet465	17.171	1011	1	7	BREAST	CANCER	1	0	5	133	133
P-0005154	HH_IMPACT_PANCANmet466	1.4554	1011	1	7	BREAST	CANCER	1	0	15	208	208
P-0007129	HH_IMPACT_PANCANmet467	36.827	1011	1	7	BREAST	CANCER	0	0	11	54	54
P-0006090	HH_IMPACT_PANCANmet468	58.907	1011	1	7	BREAST	CANCER	0	0	8	52	52
P-0004889	HH_IMPACT_PANCANmet469	44.889	1011	1	7	BREAST	CANCER	1	0	5	25	25
P-0002652	HH_IMPACT_PANCANmet470	22.124	1011	1	7	BREAST	CANCER	0	0	4	26	26
P-0006857	HH_IMPACT_PANCANmet471	55.076	1011	1	7	BREAST	CANCER	0	0	1	29	29
P-0012825	HH_IMPACT_PANCANmet472	66.187	1011	1	7	BREAST	CANCER	0	0	1	53	53
P-0011386	HH_IMPACT_PANCANmet473	28.744	1011	1	7	BREAST	CANCER	0	0	8	83	83
P-0005273	HH_IMPACT_PANCANmet474	0.00875	1011	1	7	BREAST	CANCER	0	0	1	55	55
P-0002911	HH_IMPACT_PANCANmet475	15.241	1011	1	7	BREAST	CANCER	0	0	13	87	87
P-0014372	HH_IMPACT_PANCANmet476	18.658	1011	1	7	BREAST	CANCER	0	0	4	123	123
P-0008327	HH_IMPACT_PANCANmet477	15.899	1011	1	7	BREAST	CANCER	0	0	7	123	123
P-0005426	HH_IMPACT_PANCANmet478	0.10871	1011	1	7	BREAST	CANCER	0	0	1	74	74
P-0014125	HH_IMPACT_PANCANmet479	7.6713	1011	1	7	BREAST	CANCER	0	0	7	33	33
P-0015465	HH_IMPACT_PANCANmet480	25.101	1011	1	7	BREAST	CANCER	0	0	12	24	24
P-0000220	HH_IMPACT_PANCANmet481	5.6494	1011	1	7	BREAST	CANCER	0	0	7	202	202
P-0003459	HH_IMPACT_PANCANmet482	0.63838	1011	1	7	BREAST	CANCER	1	0	4	65	65
P-0006676	HH_IMPACT_PANCANmet483	28.728	1011	1	7	BREAST	CANCER	1	0	6	65	65
P-0003877	HH_IMPACT_PANCANmet484	12.848	1011	1	7	BREAST	CANCER	1	0	3	120	120
P-0006769	HH_IMPACT_PANCANmet485	67.239	1011	1	7	BREAST	CANCER	0	0	5	11	11
P-0002858	HH_IMPACT_PANCANmet486	32.942	1011	1	7	BREAST	CANCER	0	0	32	265	265
P-0006609	HH_IMPACT_PANCANmet487	34.117	1011	1	7	BREAST	CANCER	0	0	2	72	72
P-0003005	HH_IMPACT_PANCANmet488	0.12787	1011	1	7	BREAST	CANCER	0	0	3	23	23
P-0015355	HH_IMPACT_PANCANmet489	11.29	1011	1	7	BREAST	CANCER	0	0	4	3	3
P-0006342	HH_IMPACT_PANCANmet490	0.87018	1011	1	7	BREAST	CANCER	0	0	1	161	161
P-0004181	HH_IMPACT_PANCANmet491	26.819	1011	1	7	BREAST	CANCER	1	0	6	209	209
P-0000595	HH_IMPACT_PANCANmet492	32.967	1011	1	7	BREAST	CANCER	0	0	1	41	41
P-0013507	HH_IMPACT_PANCANmet493	1.1165	1011	1	7	BREAST	CANCER	0	0	7	63	63
P-0006169	HH_IMPACT_PANCANmet494	46.27	1011	1	7	BREAST	CANCER	0	0	6	44	44
P-0004299	HH_IMPACT_PANCANmet495	55.206	1011	1	7	BREAST	CANCER	0	0	11	163	163
P-0003528	HH_IMPACT_PANCANmet496	23.507	1011	1	7	BREAST	CANCER	0	0	2	294	294
P-0008691	HH_IMPACT_PANCANmet497	29.12	1011	1	7	BREAST	CANCER	1	0	4	27	27
P-0010822	HH_IMPACT_PANCANmet498	18.055	1011	1	7	BREAST	CANCER	0	0	3	59	59
P-0003819	HH_IMPACT_PANCANmet499	51.562	1011	1	7	BREAST	CANCER	1	0	4	37	37
P-0011042	HH_IMPACT_PANCANmet500	79.954	1011	1	7	BREAST	CANCER	0	0	6	280	280
P-0003761	HH_IMPACT_PANCANmet501	19.239	1011	1	7	BREAST	CANCER	0	0	1	45	45
P-0006161	HH_IMPACT_PANCANmet502	2.9939	1011	1	7	BREAST	CANCER	1	0	1	73	73
P-0005950	HH_IMPACT_PANCANmet503	35.24	1011	1	7	BREAST	CANCER	1	0	7	236	236
P-0002514	HH_IMPACT_PANCANmet504	27.282	1011	1	7	BREAST	CANCER	0	0	3	129	129
P-0000955	HH_IMPACT_PANCANmet505	26.672	1011	1	7	BREAST	CANCER	0	0	5	281	281
P-0007183	HH_IMPACT_PANCANmet506	13.759	1011	1	7	BREAST	CANCER	0	0	20	69	69
P-0000607	HH_IMPACT_PANCANmet507	10.314	1011	1	7	BREAST	CANCER	1	0	11	33	33
P-0002567	HH_IMPACT_PANCANmet508	51.226	1011	1	7	BREAST	CANCER	0	0	4	36	36
P-0009859	HH_IMPACT_PANCANmet509	4.678	1011	1	7	BREAST	CANCER	0	0	23	10	10
P-0000066	HH_IMPACT_PANCANmet510	24.343	1011	1	7	BREAST	CANCER	0	0	4	263	263
P-0003236	HH_IMPACT_PANCANmet511	0.005702	1011	1	7	BREAST	CANCER	0	0	3	246	246
P-0013117	HH_IMPACT_PANCANmet512	56.152	1011	1	7	BREAST	CANCER	0	0	6	70	70
P-0009021	HH_IMPACT_PANCANmet513	48.199	1011	1	7	BREAST	CANCER	1	0	10	44	44
P-0010043	HH_IMPACT_PANCANmet514	12.439	1011	1	7	BREAST	CANCER	0	0	4	40	40
P-0014656	HH_IMPACT_PANCANmet515	37.1	1011	1	7	BREAST	CANCER	0	0	31	25	25
P-0009344	HH_IMPACT_PANCANmet516	15.377	1011	1	7	BREAST	CANCER	1	0	7	85	85
P-0010110	HH_IMPACT_PANCANmet517	23.912	1011	1	7	BREAST	CANCER	0	0	7	12	12
P-0012204	HH_IMPACT_PANCANmet518	34.874	1011	1	7	BREAST	CANCER	0	0	7	203	203
P-0002447	HH_IMPACT_PANCANmet519	71.573	1011	1	7	BREAST	CANCER	0	0	3	70	70
P-0006248	HH_IMPACT_PANCANmet520	13.252	1011	1	7	BREAST	CANCER	0	0	3	18	18
P-0006262	HH_IMPACT_PANCANmet521	7.7484	1011	1	7	BREAST	CANCER	0	0	4	195	195
P-0000469	HH_IMPACT_PANCANmet522	53.73	1011	1	7	BREAST	CANCER	0	0	8	38	38
P-0005158	HH_IMPACT_PANCANmet523	17.193	1011	1	7	BREAST	CANCER	0	0	6	1	1
P-0015097	HH_IMPACT_PANCANmet524	0.084522	1011	1	7	BREAST	CANCER	0	0	9	85	85
P-0014260	HH_IMPACT_PANCANmet525	37.18	1011	1	7	BREAST	CANCER	0	0	35	93	93
P-0000861	HH_IMPACT_PANCANmet526	7.1386	1011	1	7	BREAST	CANCER	1	0	3	100	100
P-0006787	HH_IMPACT_PANCANmet527	49.185	1011	1	7	BREAST	CANCER	1	0	15	198	198
P-0005423	HH_IMPACT_PANCANmet528	12.696	1011	1	7	BREAST	CANCER	0	0	7	220	220
P-0015670	HH_IMPACT_PANCANmet529	25.181	1011	1	7	BREAST	CANCER	0	0	9	52	52
P-0004975	HH_IMPACT_PANCANmet530	22.773	1011	1	7	BREAST	CANCER	0	0	3	144	144
P-0000984	HH_IMPACT_PANCANmet531	16.62	1011	1	7	BREAST	CANCER	0	0	5	105	105
P-0006309	HH_IMPACT_PANCANmet532	1.4909	1011	1	7	BREAST	CANCER	0	0	1	77	77
P-0014913	HH_IMPACT_PANCANmet533	56.717	1011	1	7	BREAST	CANCER	0	0	6	191	191
P-0006854	HH_IMPACT_PANCANmet534	87.095	1011	1	7	BREAST	CANCER	1	0	3	123	123
P-0013734	HH_IMPACT_PANCANmet535	1.1792	1011	1	7	BREAST	CANCER	0	0	5	340	340
P-0008204	HH_IMPACT_PANCANmet536	0.004192	1011	1	7	BREAST	CANCER	1	0	2	38	38
P-0004246	HH_IMPACT_PANCANmet537	23.9	1011	1	7	BREAST	CANCER	1	0	21	103	103
P-0000204	HH_IMPACT_PANCANmet538	35.78	1011	1	7	BREAST	CANCER	1	0	6	36	36
P-0003859	HH_IMPACT_PANCANmet539	0.000993	1011	1	7	BREAST	CANCER	0	0	2	8	8
P-0000152	HH_IMPACT_PANCANmet540	53.988	1011	1	7	BREAST	CANCER	0	0	1	262	262
P-0004434	HH_IMPACT_PANCANmet541	28.685	1011	1	7	BREAST	CANCER	0	0	6	54	54
P-0003866	HH_IMPACT_PANCANmet542	23.781	1011	1	7	BREAST	CANCER	0	0	2	45	45
P-0001631	HH_IMPACT_PANCANmet543	28.752	1011	1	7	BREAST	CANCER	0	0	5	117	117
P-0006809	HH_IMPACT_PANCANmet544	44.89	1011	1	7	BREAST	CANCER	0	0	10	50	50
P-0011369	HH_IMPACT_PANCANmet545	53.976	1011	1	7	BREAST	CANCER	1	0	6	23	23
P-0012288	HH_IMPACT_PANCANmet546	9.0875	1011	1	7	BREAST	CANCER	0	0	1	62	62
P-0002841	HH_IMPACT_PANCANmet547	26.194	1011	1	7	BREAST	CANCER	0	0	9	108	108
P-0003985	HH_IMPACT_PANCANmet548	31.885	1011	1	7	BREAST	CANCER	1	0	2	236	236
P-0000345	HH_IMPACT_PANCANmet549	56.407	1011	1	7	BREAST	CANCER	0	0	6	10	10
P-0002478	HH_IMPACT_PANCANmet550	34.98	1011	1	7	BREAST	CANCER	0	0	7	65	65
P-0000288	HH_IMPACT_PANCANmet551	17.474	1011	1	7	BREAST	CANCER	1	0	8	234	234
P-0002040	HH_IMPACT_PANCANmet552	9.3526	1011	1	7	BREAST	CANCER	1	0	4	36	36
P-0001415	HH_IMPACT_PANCANmet553	40.918	1011	1	7	BREAST	CANCER	0	0	3	210	210
P-0002773	HH_IMPACT_PANCANmet554	0.009188	1011	1	7	BREAST	CANCER	0	0	1	69	69
P-0004191	HH_IMPACT_PANCANmet555	0.085655	1011	1	7	BREAST	CANCER	1	0	6	135	135
P-0005735	HH_IMPACT_PANCANmet556	38.673	1011	1	7	BREAST	CANCER	0	0	9	10	10
P-0014843	HH_IMPACT_PANCANmet557	17.166	1011	1	7	BREAST	CANCER	0	0	2	39	39
P-0005350	HH_IMPACT_PANCANmet558	0.66913	1011	1	7	BREAST	CANCER	0	0	2	67	67
P-0005416	HH_IMPACT_PANCANmet559	25.229	1011	1	7	BREAST	CANCER	1	0	4	212	212
P-0006908	HH_IMPACT_PANCANmet560	63.714	1011	1	7	BREAST	CANCER	0	0	4	84	84
P-0002800	HH_IMPACT_PANCANmet561	4.6925	1011	1	7	BREAST	CANCER	1	0	6	21	21
P-0001618	HH_IMPACT_PANCANmet562	46.889	1011	1	7	BREAST	CANCER	1	0	6	138	138
P-0001887	HH_IMPACT_PANCANmet563	26.038	1011	1	7	BREAST	CANCER	1	0	1	17	17
P-0000871	HH_IMPACT_PANCANmet564	16.585	1011	1	7	BREAST	CANCER	0	0	2	167	167
P-0008003	HH_IMPACT_PANCANmet565	5.8926	1011	1	7	BREAST	CANCER	1	0	3	65	65
P-0009432	HH_IMPACT_PANCANmet566	17.215	1011	1	7	BREAST	CANCER	0	0	2	105	105
P-0006051	HH_IMPACT_PANCANmet567	9.4452	1011	1	7	BREAST	CANCER	0	0	3	5	5
P-0000341	HH_IMPACT_PANCANmet568	45.488	1011	1	7	BREAST	CANCER	0	0	1	16	16
P-0010245	HH_IMPACT_PANCANmet569	11.452	1011	1	7	BREAST	CANCER	0	0	5	125	125
P-0011261	HH_IMPACT_PANCANmet570	7.2886	1011	1	7	BREAST	CANCER	0	0	5	52	52
P-0001874	HH_IMPACT_PANCANmet571	38.241	1011	1	7	BREAST	CANCER	0	0	7	183	183
P-0004896	HH_IMPACT_PANCANmet572	30.794	1011	1	7	BREAST	CANCER	0	0	2	99	99
P-0009828	HH_IMPACT_PANCANmet573	44.805	1011	1	7	BREAST	CANCER	0	0	4	122	122
P-0014431	HH_IMPACT_PANCANmet574	78.449	1011	1	7	BREAST	CANCER	0	0	5	167	167
P-0008961	HH_IMPACT_PANCANmet575	23.405	1011	1	7	BREAST	CANCER	1	0	3	21	21
P-0014063	HH_IMPACT_PANCANmet576	58.705	1011	1	7	BREAST	CANCER	0	0	6	217	217
P-0006376	HH_IMPACT_PANCANmet577	25.571	1011	1	7	BREAST	CANCER	0	0	4	72	72
P-0004165	HH_IMPACT_PANCANmet578	4.9728	1011	1	7	BREAST	CANCER	0	0	3	147	147
P-0003299	HH_IMPACT_PANCANmet579	45.225	1011	1	7	BREAST	CANCER	1	0	4	128	128
P-0002056	HH_IMPACT_PANCANmet580	44.949	1011	1	7	BREAST	CANCER	0	0	3	42	42
P-0008211	HH_IMPACT_PANCANmet581	8.7758	1011	1	7	BREAST	CANCER	0	0	2	64	64
P-0009738	HH_IMPACT_PANCANmet582	0.13087	1011	1	7	BREAST	CANCER	0	0	1	12	12
P-0004406	HH_IMPACT_PANCANmet583	10.423	1011	1	7	BREAST	CANCER	0	0	6	177	177
P-0004309	HH_IMPACT_PANCANmet584	21.203	1011	1	7	BREAST	CANCER	0	0	3	156	156
P-0005818	HH_IMPACT_PANCANmet585	5.153	1011	1	7	BREAST	CANCER	0	0	4	135	135
P-0013154	HH_IMPACT_PANCANmet586	42.26	1011	1	7	BREAST	CANCER	0	0	4	83	83
P-0014995	HH_IMPACT_PANCANmet587	9.1493	1011	1	7	BREAST	CANCER	0	0	2	180	180
P-0012889	HH_IMPACT_PANCANmet588	48.851	1011	1	7	BREAST	CANCER	0	0	11	59	59
P-0013584	HH_IMPACT_PANCANmet589	1.448	1011	1	7	BREAST	CANCER	0	0	4	253	253
P-0004909	HH_IMPACT_PANCANmet590	1.7965	1011	1	7	BREAST	CANCER	1	0	4	53	53
P-0002237	HH_IMPACT_PANCANmet591	46.851	1011	1	7	BREAST	CANCER	1	0	6	53	53
P-0011415	HH_IMPACT_PANCANmet592	18.627	1011	1	7	BREAST	CANCER	0	0	2	286	286
P-0004160	HH_IMPACT_PANCANmet593	26.189	1011	1	7	BREAST	CANCER	0	0	2	183	183
P-0010068	HH_IMPACT_PANCANmet594	57.599	1011	1	7	BREAST	CANCER	0	0	5	327	327
P-0010575	HH_IMPACT_PANCANmet595	12.295	1011	1	7	BREAST	CANCER	0	0	3	188	188
P-0010912	HH_IMPACT_PANCANmet596	38.192	1011	1	7	BREAST	CANCER	0	0	5	94	94
P-0011281	HH_IMPACT_PANCANmet597	10.306	1011	1	7	BREAST	CANCER	0	0	4	26	26
P-0008760	HH_IMPACT_PANCANmet598	19.659	1011	1	7	BREAST	CANCER	1	0	6	164	164
P-0000187	HH_IMPACT_PANCANmet599	34.677	1011	1	7	BREAST	CANCER	1	0	6	26	26
P-0012803	HH_IMPACT_PANCANmet600	55.775	1011	1	7	BREAST	CANCER	0	0	5	163	163
P-0002789	HH_IMPACT_PANCANmet601	6.1854	1011	1	7	BREAST	CANCER	0	0	2	44	44
P-0006315	HH_IMPACT_PANCANmet602	15.603	1011	1	7	BREAST	CANCER	0	0	5	174	174
P-0002756	HH_IMPACT_PANCANmet603	50.788	1011	1	7	BREAST	CANCER	0	0	27	65	65
P-0006601	HH_IMPACT_PANCANmet604	36.856	1011	1	7	BREAST	CANCER	0	0	1	137	137
P-0015944	HH_IMPACT_PANCANmet605	35.151	1011	1	7	BREAST	CANCER	0	0	6	115	115
P-0002622	HH_IMPACT_PANCANmet606	9.7829	1011	1	7	BREAST	CANCER	0	0	4	91	91
P-0000805	HH_IMPACT_PANCANmet607	11.693	1011	1	7	BREAST	CANCER	1	0	1	90	90
P-0016012	HH_IMPACT_PANCANmet608	58.696	1011	1	7	BREAST	CANCER	0	0	4	41	41
P-0001338	HH_IMPACT_PANCANmet609	19.48	1011	1	7	BREAST	CANCER	0	0	3	39	39
P-0009297	HH_IMPACT_PANCANmet610	8.9919	1011	1	7	BREAST	CANCER	0	0	9	27	27
P-0007741	HH_IMPACT_PANCANmet611	4.2712	1011	1	7	BREAST	CANCER	0	0	6	265	265
P-0013731	HH_IMPACT_PANCANmet612	37.799	1011	1	7	BREAST	CANCER	0	0	16	82	82
P-0012863	HH_IMPACT_PANCANmet613	25.73	1011	1	7	BREAST	CANCER	0	0	4	68	68
P-0002188	HH_IMPACT_PANCANmet614	64.008	1011	1	7	BREAST	CANCER	1	0	4	37	37
P-0011376	HH_IMPACT_PANCANmet615	66.264	1011	1	7	BREAST	CANCER	0	0	4	43	43
P-0005219	HH_IMPACT_PANCANmet616	29.975	1011	1	7	BREAST	CANCER	1	0	5	316	316
P-0008488	HH_IMPACT_PANCANmet617	6.2446	1011	1	7	BREAST	CANCER	0	0	8	115	115
P-0002682	HH_IMPACT_PANCANmet618	17.146	1011	1	7	BREAST	CANCER	0	0	21	153	153
P-0004341	HH_IMPACT_PANCANmet619	53.107	1011	1	7	BREAST	CANCER	0	0	4	77	77
P-0002129	HH_IMPACT_PANCANmet620	0.23111	1011	1	7	BREAST	CANCER	0	0	5	274	274
P-0013707	HH_IMPACT_PANCANmet621	38.578	1011	1	7	BREAST	CANCER	0	0	5	232	232
P-0010758	HH_IMPACT_PANCANmet622	61.879	1011	1	7	BREAST	CANCER	0	0	7	41	41
P-0010537	HH_IMPACT_PANCANmet623	56.755	1011	1	7	BREAST	CANCER	0	0	3	16	16
P-0000612	HH_IMPACT_PANCANmet624	25.481	1011	1	7	BREAST	CANCER	1	0	4	265	265
P-0015476	HH_IMPACT_PANCANmet625	36.328	1011	1	7	BREAST	CANCER	0	0	6	350	350
P-0002281	HH_IMPACT_PANCANmet626	10.121	1011	1	7	BREAST	CANCER	0	0	4	154	154
P-0003223	HH_IMPACT_PANCANmet627	20.496	1011	1	7	BREAST	CANCER	0	0	3	86	86
P-0006189	HH_IMPACT_PANCANmet628	8.4689	1011	1	7	BREAST	CANCER	0	0	5	147	147
P-0003108	HH_IMPACT_PANCANmet629	46.28	1011	1	7	BREAST	CANCER	1	0	7	80	80
P-0003727	HH_IMPACT_PANCANmet630	63.758	1011	1	7	BREAST	CANCER	1	0	1	40	40
P-0000795	HH_IMPACT_PANCANmet631	13.23	1011	1	7	BREAST	CANCER	0	0	4	61	61
P-0000407	HH_IMPACT_PANCANmet632	58.552	1011	1	7	BREAST	CANCER	1	0	6	75	75
P-0000440	HH_IMPACT_PANCANmet633	1.0992	1011	1	7	BREAST	CANCER	1	0	5	167	167
P-0001152	HH_IMPACT_PANCANmet634	25.151	1011	1	7	BREAST	CANCER	0	0	2	236	236
P-0006698	HH_IMPACT_PANCANmet635	28.39	1011	1	7	BREAST	CANCER	0	0	9	76	76
P-0007161	HH_IMPACT_PANCANmet636	55.46	1011	1	7	BREAST	CANCER	1	0	2	30	30
P-0008570	HH_IMPACT_PANCANmet637	23.187	1011	1	7	BREAST	CANCER	0	0	2	4	4
P-0004702	HH_IMPACT_PANCANmet638	0.011206	1011	1	7	BREAST	CANCER	0	0	2	201	201
P-0010124	HH_IMPACT_PANCANmet639	0.068704	1011	1	7	BREAST	CANCER	0	0	3	51	51
P-0004477	HH_IMPACT_PANCANmet640	26.796	1011	1	7	BREAST	CANCER	0	0	3	128	128
P-0003216	HH_IMPACT_PANCANmet641	73.444	1011	1	7	BREAST	CANCER	1	0	2	34	34
P-0004289	HH_IMPACT_PANCANmet642	26.272	1011	1	7	BREAST	CANCER	0	0	5	66	66
P-0014150	HH_IMPACT_PANCANmet643	0.43687	1011	1	7	BREAST	CANCER	0	0	2	30	30
P-0004720	HH_IMPACT_PANCANmet644	38.44	1011	1	7	BREAST	CANCER	0	0	10	71	71
P-0000816	HH_IMPACT_PANCANmet645	41.642	1011	1	7	BREAST	CANCER	1	0	5	109	109
P-0004237	HH_IMPACT_PANCANmet646	47.187	1011	1	7	BREAST	CANCER	0	0	5	304	304
P-0001957	HH_IMPACT_PANCANmet647	33.519	1011	1	7	BREAST	CANCER	0	0	4	175	175
P-0012805	HH_IMPACT_PANCANmet648	16.704	1011	1	7	BREAST	CANCER	0	0	5	59	59
P-0001932	HH_IMPACT_PANCANmet649	36.176	1011	1	7	BREAST	CANCER	0	0	2	41	41
P-0014755	HH_IMPACT_PANCANmet650	37.961	1011	1	7	BREAST	CANCER	0	0	12	87	87
P-0003198	HH_IMPACT_PANCANmet651	42.69	1011	1	7	BREAST	CANCER	0	0	2	109	109
P-0001952	HH_IMPACT_PANCANmet652	31.498	1011	1	7	BREAST	CANCER	0	0	6	380	380
P-0008679	HH_IMPACT_PANCANmet653	13.157	1011	1	7	BREAST	CANCER	0	0	3	152	152
P-0003784	HH_IMPACT_PANCANmet654	7.897	1011	1	7	BREAST	CANCER	0	0	9	162	162
P-0001491	HH_IMPACT_PANCANmet655	19.515	1011	1	7	BREAST	CANCER	1	0	9	57	57
P-0004052	HH_IMPACT_PANCANmet656	74.918	1011	1	7	BREAST	CANCER	0	0	3	270	270
P-0001908	HH_IMPACT_PANCANmet657	25.489	1011	1	7	BREAST	CANCER	0	0	2	254	254
P-0014259	HH_IMPACT_PANCANmet658	47.501	1011	1	7	BREAST	CANCER	0	0	4	37	37
P-0002527	HH_IMPACT_PANCANmet659	15.048	1011	1	7	BREAST	CANCER	0	0	5	199	199
P-0007564	HH_IMPACT_PANCANmet660	30.666	1011	1	7	BREAST	CANCER	0	0	4	253	253
P-0003581	HH_IMPACT_PANCANmet661	62.326	1011	1	7	BREAST	CANCER	0	0	4	120	120
P-0005152	HH_IMPACT_PANCANmet662	2.0316	1011	1	7	BREAST	CANCER	0	0	3	67	67
P-0010979	HH_IMPACT_PANCANmet663	9.9197	1011	1	7	BREAST	CANCER	0	0	12	136	136
P-0015558	HH_IMPACT_PANCANmet664	0.29565	1011	1	7	BREAST	CANCER	0	0	3	21	21
P-0005666	HH_IMPACT_PANCANmet665	21.437	1011	1	7	BREAST	CANCER	1	0	9	120	120
P-0005097	HH_IMPACT_PANCANmet666	3.9947	1011	1	7	BREAST	CANCER	0	0	2	139	139
P-0000015	HH_IMPACT_PANCANmet667	35.035	1011	1	7	BREAST	CANCER	1	0	7	99	99
P-0006675	HH_IMPACT_PANCANmet668	47.852	1011	1	7	BREAST	CANCER	0	0	4	15	15
P-0013385	HH_IMPACT_PANCANmet669	56.592	1011	1	7	BREAST	CANCER	0	0	2	61	61
P-0004523	HH_IMPACT_PANCANmet670	16.978	1011	1	7	BREAST	CANCER	0	0	3	124	124
P-0009692	HH_IMPACT_PANCANmet671	21.595	1011	1	7	BREAST	CANCER	0	0	8	111	111
P-0002767	HH_IMPACT_PANCANmet672	42.187	1011	1	7	BREAST	CANCER	1	0	1	119	119
P-0007284	HH_IMPACT_PANCANmet673	45.42	1011	1	7	BREAST	CANCER	0	0	2	139	139
P-0002775	HH_IMPACT_PANCANmet674	20.374	1011	1	7	BREAST	CANCER	0	0	9	125	125
P-0000058	HH_IMPACT_PANCANmet675	53.191	1011	1	7	BREAST	CANCER	0	0	1	40	40
P-0001489	HH_IMPACT_PANCANmet676	71.402	1011	1	7	BREAST	CANCER	1	0	3	144	144
P-0015138	HH_IMPACT_PANCANmet677	31.827	1011	1	7	BREAST	CANCER	0	0	7	64	64
P-0005267	HH_IMPACT_PANCANmet678	0.011172	1011	1	7	BREAST	CANCER	0	0	7	166	166
P-0002124	HH_IMPACT_PANCANmet679	23.508	1011	1	7	BREAST	CANCER	1	0	39	87	87
P-0009740	HH_IMPACT_PANCANmet680	31.597	1011	1	7	BREAST	CANCER	0	0	6	39	39
P-0003603	HH_IMPACT_PANCANmet681	19.276	1011	1	7	BREAST	CANCER	1	0	12	85	85
P-0001061	HH_IMPACT_PANCANmet682	27.279	1011	1	7	BREAST	CANCER	1	0	5	292	292
P-0015189	HH_IMPACT_PANCANmet683	55.61	1011	1	7	BREAST	CANCER	0	0	6	167	167
P-0015902	HH_IMPACT_PANCANmet684	61.527	1011	1	7	BREAST	CANCER	0	0	7	107	107
P-0004450	HH_IMPACT_PANCANmet685	7.3169	1011	1	7	BREAST	CANCER	1	0	20	15	15
P-0007559	HH_IMPACT_PANCANmet686	15.353	1011	1	7	BREAST	CANCER	1	0	9	94	94
P-0002975	HH_IMPACT_PANCANmet687	27.973	1011	1	7	BREAST	CANCER	0	0	4	116	116
P-0003351	HH_IMPACT_PANCANmet688	5.6351	1011	1	7	BREAST	CANCER	1	0	3	125	125
P-0011365	HH_IMPACT_PANCANmet689	47.128	1011	1	7	BREAST	CANCER	0	0	5	83	83
P-0012824	HH_IMPACT_PANCANmet690	52.327	1011	1	7	BREAST	CANCER	0	0	1	49	49
P-0004153	HH_IMPACT_PANCANmet691	55.196	1011	1	7	BREAST	CANCER	1	0	5	38	38
P-0002617	HH_IMPACT_PANCANmet692	32.173	1011	1	7	BREAST	CANCER	0	0	3	118	118
P-0009015	HH_IMPACT_PANCANmet693	68.242	1011	1	7	BREAST	CANCER	0	0	3	37	37
P-0002530	HH_IMPACT_PANCANmet694	29.75	1011	1	7	BREAST	CANCER	1	0	3	187	187
P-0013568	HH_IMPACT_PANCANmet695	60.365	1011	1	7	BREAST	CANCER	0	0	9	105	105
P-0015204	HH_IMPACT_PANCANmet696	40.453	1011	1	7	BREAST	CANCER	0	0	6	32	32
P-0011072	HH_IMPACT_PANCANmet697	18.954	1011	1	7	BREAST	CANCER	0	0	1	168	168
P-0000770	HH_IMPACT_PANCANmet698	42.907	1011	1	7	BREAST	CANCER	1	0	2	34	34
P-0012858	HH_IMPACT_PANCANmet699	7.3749	1011	1	7	BREAST	CANCER	0	0	3	205	205
P-0004824	HH_IMPACT_PANCANmet700	4.1282	1011	1	7	BREAST	CANCER	1	0	11	35	35
P-0015689	HH_IMPACT_PANCANmet701	67.935	1011	1	7	BREAST	CANCER	0	0	5	21	21
P-0000495	HH_IMPACT_PANCANmet702	26.662	1011	1	7	BREAST	CANCER	1	0	10	86	86
P-0011338	HH_IMPACT_PANCANmet703	42.602	1011	1	7	BREAST	CANCER	0	0	25	8	8
P-0004459	HH_IMPACT_PANCANmet704	15.942	1011	1	7	BREAST	CANCER	0	0	4	47	47
P-0002006	HH_IMPACT_PANCANmet705	9.1157	1011	1	7	BREAST	CANCER	0	0	5	56	56
P-0013798	HH_IMPACT_PANCANmet706	21.344	1011	1	7	BREAST	CANCER	0	0	3	187	187
P-0001395	HH_IMPACT_PANCANmet707	18.183	1011	1	7	BREAST	CANCER	0	0	3	267	267
P-0010655	HH_IMPACT_PANCANmet708	13.999	1011	1	7	BREAST	CANCER	0	0	5	460	460
P-0008489	HH_IMPACT_PANCANmet709	0.89734	1011	1	7	BREAST	CANCER	1	0	4	6	6
P-0001672	HH_IMPACT_PANCANmet710	22.031	1011	1	7	BREAST	CANCER	0	0	7	82	82
P-0008338	HH_IMPACT_PANCANmet711	37.839	1011	1	7	BREAST	CANCER	0	0	3	70	70
P-0007808	HH_IMPACT_PANCANmet712	55.719	1011	1	7	BREAST	CANCER	1	0	5	50	50
P-0014273	HH_IMPACT_PANCANmet713	53.195	1011	1	7	BREAST	CANCER	0	0	3	44	44
P-0013059	HH_IMPACT_PANCANmet714	39.62	1011	1	7	BREAST	CANCER	0	0	2	43	43
P-0007127	HH_IMPACT_PANCANmet715	77.411	1011	1	7	BREAST	CANCER	0	0	4	253	253
P-0014718	HH_IMPACT_PANCANmet716	19.509	1011	1	7	BREAST	CANCER	0	0	8	176	176
P-0010171	HH_IMPACT_PANCANmet717	26.37	1011	1	7	BREAST	CANCER	1	0	9	37	37
P-0010431	HH_IMPACT_PANCANmet718	20.036	1011	1	7	BREAST	CANCER	0	0	4	60	60
P-0010600	HH_IMPACT_PANCANmet719	48.96	1011	1	7	BREAST	CANCER	0	0	4	261	261
P-0003570	HH_IMPACT_PANCANmet720	58.37	1011	1	7	BREAST	CANCER	0	0	12	133	133
P-0001589	HH_IMPACT_PANCANmet721	49.14	1011	1	7	BREAST	CANCER	0	0	2	114	114
P-0000102	HH_IMPACT_PANCANmet722	19.96	1011	1	7	BREAST	CANCER	1	0	4	141	141
P-0007888	HH_IMPACT_PANCANmet723	46.695	1011	1	7	BREAST	CANCER	0	0	8	120	120
P-0001417	HH_IMPACT_PANCANmet724	30.529	1011	1	7	BREAST	CANCER	1	0	2	48	48
P-0013219	HH_IMPACT_PANCANmet725	75.232	1011	1	7	BREAST	CANCER	0	0	8	32	32
P-0000214	HH_IMPACT_PANCANmet726	23.759	1011	1	7	BREAST	CANCER	1	0	2	14	14
P-0002096	HH_IMPACT_PANCANmet727	74.566	1011	1	7	BREAST	CANCER	1	0	1	17	17
P-0005274	HH_IMPACT_PANCANmet728	54.176	1011	1	7	BREAST	CANCER	0	0	6	328	328
P-0012707	HH_IMPACT_PANCANmet729	51.06	1011	1	7	BREAST	CANCER	0	0	3	77	77
P-0012240	HH_IMPACT_PANCANmet730	43.788	1011	1	7	BREAST	CANCER	0	0	9	53	53
P-0009700	HH_IMPACT_PANCANmet731	31.68	1011	1	7	BREAST	CANCER	0	0	9	1	1
P-0002297	HH_IMPACT_PANCANmet732	22.091	1011	1	7	BREAST	CANCER	0	0	3	192	192
P-0002593	HH_IMPACT_PANCANmet733	51.693	1011	1	7	BREAST	CANCER	1	0	7	46	46
P-0000522	HH_IMPACT_PANCANmet734	46.436	1011	1	7	BREAST	CANCER	0	0	2	25	25
P-0009897	HH_IMPACT_PANCANmet735	0.084799	1011	1	7	BREAST	CANCER	0	0	23	49	49
P-0001226	HH_IMPACT_PANCANmet736	2.2335	1011	1	7	BREAST	CANCER	1	0	5	133	133
P-0004122	HH_IMPACT_PANCANmet737	8.4812	1011	1	7	BREAST	CANCER	0	0	3	28	28
P-0011321	HH_IMPACT_PANCANmet738	66.101	1011	1	7	BREAST	CANCER	0	0	5	61	61
P-0012260	HH_IMPACT_PANCANmet739	27.445	1011	1	7	BREAST	CANCER	0	0	3	24	24
P-0002435	HH_IMPACT_PANCANmet740	79.914	1011	1	7	BREAST	CANCER	1	0	10	81	81
P-0007148	HH_IMPACT_PANCANmet741	1.9196	1011	1	7	BREAST	CANCER	1	0	2	65	65
P-0009181	HH_IMPACT_PANCANmet742	2.0572	1011	1	7	BREAST	CANCER	0	0	4	49	49
P-0005265	HH_IMPACT_PANCANmet743	0.46709	1011	1	7	BREAST	CANCER	0	0	1	18	18
P-0007335	HH_IMPACT_PANCANmet744	1.8812	1011	1	7	BREAST	CANCER	0	0	3	14	14
P-0009936	HH_IMPACT_PANCANmet745	13.759	1011	1	7	BREAST	CANCER	0	0	9	128	128
P-0002591	HH_IMPACT_PANCANmet746	35.494	1011	1	7	BREAST	CANCER	0	0	4	167	167
P-0013454	HH_IMPACT_PANCANmet747	12.995	1011	1	7	BREAST	CANCER	0	0	5	20	20
P-0004388	HH_IMPACT_PANCANmet748	22.265	1011	1	7	BREAST	CANCER	1	0	25	63	63
P-0010234	HH_IMPACT_PANCANmet749	17.613	1011	1	7	BREAST	CANCER	0	0	4	261	261
P-0002995	HH_IMPACT_PANCANmet750	65.606	1011	1	7	BREAST	CANCER	0	0	3	130	130
P-0002139	HH_IMPACT_PANCANmet751	31.294	1011	1	7	BREAST	CANCER	0	0	7	37	37
P-0010095	HH_IMPACT_PANCANmet752	14.05	1011	1	7	BREAST	CANCER	0	0	6	57	57
P-0012372	HH_IMPACT_PANCANmet753	19.323	1011	1	7	BREAST	CANCER	0	0	4	199	199
P-0000584	HH_IMPACT_PANCANmet754	0.64612	1011	1	7	BREAST	CANCER	0	0	1	61	61
P-0011015	HH_IMPACT_PANCANmet755	0.24094	1011	1	7	BREAST	CANCER	0	0	6	46	46
P-0000104	HH_IMPACT_PANCANmet756	16.763	1011	1	7	BREAST	CANCER	0	0	5	124	124
P-0013297	HH_IMPACT_PANCANmet757	17.674	1011	1	7	BREAST	CANCER	0	0	4	39	39
P-0004264	HH_IMPACT_PANCANmet758	0.71464	1011	1	7	BREAST	CANCER	0	0	17	273	273
P-0006650	HH_IMPACT_PANCANmet759	39.046	1011	1	7	BREAST	CANCER	1	0	6	157	157
P-0004265	HH_IMPACT_PANCANmet760	46.819	1011	1	7	BREAST	CANCER	1	0	3	61	61
P-0002368	HH_IMPACT_PANCANmet761	28.545	1011	1	7	BREAST	CANCER	1	0	1	119	119
P-0000617	HH_IMPACT_PANCANmet762	46.498	1011	1	7	BREAST	CANCER	0	0	5	334	334
P-0015681	HH_IMPACT_PANCANmet763	19.61	1011	1	7	BREAST	CANCER	0	0	2	201	201
P-0002374	HH_IMPACT_PANCANmet764	24.02	1011	1	7	BREAST	CANCER	0	0	6	153	153
P-0007087	HH_IMPACT_PANCANmet765	0.009566	1011	1	7	BREAST	CANCER	0	0	19	29	29
P-0013236	HH_IMPACT_PANCANmet766	14.063	1011	1	7	BREAST	CANCER	0	0	3	44	44
P-0005419	HH_IMPACT_PANCANmet767	44.38	1011	1	7	BREAST	CANCER	0	0	22	145	145
P-0004611	HH_IMPACT_PANCANmet768	30.859	1011	1	7	BREAST	CANCER	0	0	4	17	17
P-0004466	HH_IMPACT_PANCANmet769	1.732	1011	1	7	BREAST	CANCER	0	0	4	49	49
P-0000346	HH_IMPACT_PANCANmet770	37.751	1011	1	7	BREAST	CANCER	1	0	4	163	163
P-0008970	HH_IMPACT_PANCANmet771	52.943	1011	1	7	BREAST	CANCER	1	0	6	204	204
P-0013196	HH_IMPACT_PANCANmet772	1.0217	1011	1	7	BREAST	CANCER	0	0	1	68	68
P-0001258	HH_IMPACT_PANCANmet773	54.024	1011	1	7	BREAST	CANCER	0	0	4	134	134
P-0014362	HH_IMPACT_PANCANmet774	32.544	1011	1	7	BREAST	CANCER	0	0	4	29	29
P-0014435	HH_IMPACT_PANCANmet775	27.708	1011	1	7	BREAST	CANCER	0	0	1	75	75
P-0003224	HH_IMPACT_PANCANmet776	21.76	1011	1	7	BREAST	CANCER	0	0	15	143	143
P-0004058	HH_IMPACT_PANCANmet777	20.783	1011	1	7	BREAST	CANCER	1	0	1	25	25
P-0003142	HH_IMPACT_PANCANmet778	10.429	1011	1	7	BREAST	CANCER	0	0	4	290	290
P-0001777	HH_IMPACT_PANCANmet779	11.563	1011	1	7	BREAST	CANCER	1	0	2	39	39
P-0005900	HH_IMPACT_PANCANmet780	23.894	1011	1	7	BREAST	CANCER	0	0	16	267	267
P-0010089	HH_IMPACT_PANCANmet781	58.798	1011	1	7	BREAST	CANCER	0	0	4	82	82
P-0013148	HH_IMPACT_PANCANmet782	72.181	1011	1	7	BREAST	CANCER	1	0	5	22	22
P-0011420	HH_IMPACT_PANCANmet783	60.817	1011	1	7	BREAST	CANCER	0	0	4	192	192
P-0015283	HH_IMPACT_PANCANmet784	24.976	1011	1	7	BREAST	CANCER	0	0	5	86	86
P-0003893	HH_IMPACT_PANCANmet785	22.448	1011	1	7	BREAST	CANCER	0	0	1	21	21
P-0001351	HH_IMPACT_PANCANmet786	21.48	1011	1	7	BREAST	CANCER	1	0	19	177	177
P-0004558	HH_IMPACT_PANCANmet787	22.024	1011	1	7	BREAST	CANCER	1	0	4	92	92
P-0004183	HH_IMPACT_PANCANmet788	23.685	1011	1	7	BREAST	CANCER	1	0	3	92	92
P-0015066	HH_IMPACT_PANCANmet789	14.68	1011	1	7	BREAST	CANCER	0	0	5	122	122
P-0004127	HH_IMPACT_PANCANmet790	12.114	1011	1	7	BREAST	CANCER	0	0	28	307	307
P-0002667	HH_IMPACT_PANCANmet791	17.842	1011	1	7	BREAST	CANCER	1	0	7	49	49
P-0014136	HH_IMPACT_PANCANmet792	22.361	1011	1	7	BREAST	CANCER	0	0	31	303	303
P-0012567	HH_IMPACT_PANCANmet793	49.542	1011	1	7	BREAST	CANCER	0	0	6	108	108
P-0004550	HH_IMPACT_PANCANmet794	43.073	1011	1	7	BREAST	CANCER	0	0	4	121	121
P-0003431	HH_IMPACT_PANCANmet795	33.002	1011	1	7	BREAST	CANCER	0	0	1	277	277
P-0006910	HH_IMPACT_PANCANmet796	19.895	1011	1	7	BREAST	CANCER	0	0	8	319	319
P-0001935	HH_IMPACT_PANCANmet797	62.231	1011	1	7	BREAST	CANCER	1	0	6	203	203
P-0013647	HH_IMPACT_PANCANmet798	30.254	1011	1	7	BREAST	CANCER	0	0	14	47	47
P-0001623	HH_IMPACT_PANCANmet799	12.493	1011	1	7	BREAST	CANCER	0	0	3	63	63
P-0012667	HH_IMPACT_PANCANmet800	52.762	1011	1	7	BREAST	CANCER	0	0	7	146	146
P-0000398	HH_IMPACT_PANCANmet801	44.896	1011	1	7	BREAST	CANCER	1	0	2	99	99
P-0002630	HH_IMPACT_PANCANmet802	21.141	1011	1	7	BREAST	CANCER	0	0	5	41	41
P-0000656	HH_IMPACT_PANCANmet803	8.6868	1011	1	7	BREAST	CANCER	1	0	3	68	68
P-0004286	HH_IMPACT_PANCANmet804	4.7313	1011	1	7	BREAST	CANCER	1	0	9	52	52
P-0000590	HH_IMPACT_PANCANmet805	10.563	1011	1	7	BREAST	CANCER	0	0	4	263	263
P-0013105	HH_IMPACT_PANCANmet806	27.903	1011	1	7	BREAST	CANCER	0	0	14	151	151
P-0000786	HH_IMPACT_PANCANmet807	40.287	1011	1	7	BREAST	CANCER	0	0	6	76	76
P-0006558	HH_IMPACT_PANCANmet808	17.564	1011	1	7	BREAST	CANCER	0	0	4	146	146
P-0005242	HH_IMPACT_PANCANmet809	34.04	1011	1	7	BREAST	CANCER	0	0	10	133	133
P-0010211	HH_IMPACT_PANCANmet810	63.921	1011	1	7	BREAST	CANCER	0	0	8	59	59
P-0008931	HH_IMPACT_PANCANmet811	23.534	1011	1	7	BREAST	CANCER	0	0	4	37	37
P-0010703	HH_IMPACT_PANCANmet812	0.39107	1011	1	7	BREAST	CANCER	0	0	2	84	84
P-0006455	HH_IMPACT_PANCANmet813	10.88	1011	1	7	BREAST	CANCER	0	0	6	16	16
P-0003042	HH_IMPACT_PANCANmet814	33.022	1011	1	7	BREAST	CANCER	1	0	2	41	41
P-0011454	HH_IMPACT_PANCANmet815	3.6589	1011	1	7	BREAST	CANCER	0	0	1	7	7
P-0010996	HH_IMPACT_PANCANmet816	17.839	1011	1	7	BREAST	CANCER	0	0	2	56	56
P-0003172	HH_IMPACT_PANCANmet817	38.759	1011	1	7	BREAST	CANCER	1	0	4	52	52
P-0006489	HH_IMPACT_PANCANmet818	26.315	1011	1	7	BREAST	CANCER	0	0	8	229	229
P-0013895	HH_IMPACT_PANCANmet819	28.766	1011	1	7	BREAST	CANCER	0	0	16	53	53
P-0006703	HH_IMPACT_PANCANmet820	52.3	1011	1	7	BREAST	CANCER	1	0	3	168	168
P-0003594	HH_IMPACT_PANCANmet821	7.0124	1011	1	7	BREAST	CANCER	1	0	1	103	103
P-0002696	HH_IMPACT_PANCANmet822	0.072652	1011	1	7	BREAST	CANCER	0	0	5	223	223
P-0001757	HH_IMPACT_PANCANmet823	41.992	1011	1	7	BREAST	CANCER	1	0	3	46	46
P-0003381	HH_IMPACT_PANCANmet824	14.492	1011	1	7	BREAST	CANCER	1	0	2	16	16
P-0008145	HH_IMPACT_PANCANmet825	53.411	1011	1	7	BREAST	CANCER	0	0	8	15	15
P-0009160	HH_IMPACT_PANCANmet826	20.293	1011	1	7	BREAST	CANCER	0	0	5	73	73
P-0001366	HH_IMPACT_PANCANmet827	70.56	1011	1	7	BREAST	CANCER	1	0	3	40	40
P-0003936	HH_IMPACT_PANCANmet828	7.6292	1011	1	7	BREAST	CANCER	0	0	6	175	175
P-0013118	HH_IMPACT_PANCANmet829	18.128	1011	1	7	BREAST	CANCER	0	0	4	143	143
P-0014716	HH_IMPACT_PANCANmet830	12.801	1011	1	7	BREAST	CANCER	1	0	3	36	36
P-0009725	HH_IMPACT_PANCANmet831	22.679	1011	1	7	BREAST	CANCER	0	0	5	67	67
P-0010279	HH_IMPACT_PANCANmet832	0.34598	1011	1	7	BREAST	CANCER	0	0	2	13	13
P-0001785	HH_IMPACT_PANCANmet833	27.621	1011	1	7	BREAST	CANCER	0	0	3	57	57
P-0000138	HH_IMPACT_PANCANmet834	55.438	1011	1	7	BREAST	CANCER	0	0	33	87	87
P-0003683	HH_IMPACT_PANCANmet835	0.43797	1011	1	7	BREAST	CANCER	0	0	2	26	26
P-0009988	HH_IMPACT_PANCANmet836	38.103	1011	1	7	BREAST	CANCER	0	0	6	44	44
P-0009405	HH_IMPACT_PANCANmet837	54.295	1011	1	7	BREAST	CANCER	0	0	8	285	285
P-0009112	HH_IMPACT_PANCANmet838	0.10922	1011	1	7	BREAST	CANCER	1	0	3	37	37
P-0000337	HH_IMPACT_PANCANmet839	12.557	1011	1	7	BREAST	CANCER	0	0	3	76	76
P-0001218	HH_IMPACT_PANCANmet840	0.15223	1011	1	7	BREAST	CANCER	1	0	1	72	72
P-0010453	HH_IMPACT_PANCANmet841	17.743	1011	1	7	BREAST	CANCER	0	0	7	313	313
P-0002574	HH_IMPACT_PANCANmet842	16.544	1011	1	7	BREAST	CANCER	0	0	3	140	140
P-0004216	HH_IMPACT_PANCANmet843	25.285	1011	1	7	BREAST	CANCER	0	0	4	49	49
P-0004912	HH_IMPACT_PANCANmet844	35.467	1011	1	7	BREAST	CANCER	0	0	3	70	70
P-0003306	HH_IMPACT_PANCANmet845	9.4822	1011	1	7	BREAST	CANCER	0	0	5	22	22
P-0012214	HH_IMPACT_PANCANmet846	1.0209	1011	1	7	BREAST	CANCER	0	0	6	154	154
P-0003987	HH_IMPACT_PANCANmet847	34.622	1011	1	7	BREAST	CANCER	1	0	21	75	75
P-0002144	HH_IMPACT_PANCANmet848	0.001532	1011	1	7	BREAST	CANCER	1	0	4	19	19
P-0002997	HH_IMPACT_PANCANmet849	52.775	1011	1	7	BREAST	CANCER	0	0	3	201	201
P-0001383	HH_IMPACT_PANCANmet850	26.44	1011	1	7	BREAST	CANCER	0	0	10	34	34
P-0009878	HH_IMPACT_PANCANmet851	11.283	1011	1	7	BREAST	CANCER	0	0	6	53	53
P-0008334	HH_IMPACT_PANCANmet852	15.599	1011	1	7	BREAST	CANCER	0	0	6	186	186
P-0005785	HH_IMPACT_PANCANmet853	31.819	1011	1	7	BREAST	CANCER	0	0	4	251	251
P-0012996	HH_IMPACT_PANCANmet854	3.8023	1011	1	7	BREAST	CANCER	0	0	15	80	80
P-0001396	HH_IMPACT_PANCANmet855	40.03	1011	1	7	BREAST	CANCER	0	0	4	62	62
P-0000167	HH_IMPACT_PANCANmet856	7.6228	1011	1	7	BREAST	CANCER	1	0	4	147	147
P-0005253	HH_IMPACT_PANCANmet857	26.183	1011	1	7	BREAST	CANCER	1	0	14	19	19
P-0012560	HH_IMPACT_PANCANmet858	18.602	1011	1	7	BREAST	CANCER	0	0	1	200	200
P-0002543	HH_IMPACT_PANCANmet859	30.847	1011	1	7	BREAST	CANCER	0	0	4	138	138
P-0000435	HH_IMPACT_PANCANmet860	19.663	1011	1	7	BREAST	CANCER	0	0	3	194	194
P-0001934	HH_IMPACT_PANCANmet861	48.638	1011	1	7	BREAST	CANCER	0	0	5	28	28
P-0004295	HH_IMPACT_PANCANmet862	12.055	1011	1	7	BREAST	CANCER	0	0	6	129	129
P-0008213	HH_IMPACT_PANCANmet863	51.411	1011	1	7	BREAST	CANCER	0	0	6	109	109
P-0001979	HH_IMPACT_PANCANmet864	19.361	1011	1	7	BREAST	CANCER	0	0	1	117	117
P-0002106	HH_IMPACT_PANCANmet865	50.639	1011	1	7	BREAST	CANCER	1	0	3	22	22
P-0014097	HH_IMPACT_PANCANmet866	48.713	1011	1	7	BREAST	CANCER	0	0	2	4	4
P-0014634	HH_IMPACT_PANCANmet867	44.716	1011	1	7	BREAST	CANCER	0	0	3	21	21
P-0005855	HH_IMPACT_PANCANmet868	24.789	1011	1	7	BREAST	CANCER	1	0	6	14	14
P-0007037	HH_IMPACT_PANCANmet869	43.09	1011	1	7	BREAST	CANCER	0	0	14	159	159
P-0012534	HH_IMPACT_PANCANmet870	18.287	1011	1	7	BREAST	CANCER	0	0	10	7	7
P-0001558	HH_IMPACT_PANCANmet871	0.82329	1011	1	7	BREAST	CANCER	0	0	1	128	128
P-0004999	HH_IMPACT_PANCANmet872	6.6071	1011	1	7	BREAST	CANCER	0	0	4	39	39
P-0004555	HH_IMPACT_PANCANmet873	19.509	1011	1	7	BREAST	CANCER	0	0	32	106	106
P-0004057	HH_IMPACT_PANCANmet874	31.17	1011	1	7	BREAST	CANCER	0	0	9	20	20
P-0003072	HH_IMPACT_PANCANmet875	5.9912	1011	1	7	BREAST	CANCER	0	0	6	3	3
P-0012127	HH_IMPACT_PANCANmet876	16.488	1011	1	7	BREAST	CANCER	0	0	3	8	8
P-0002312	HH_IMPACT_PANCANmet877	43.245	1011	1	7	BREAST	CANCER	1	0	2	42	42
P-0000422	HH_IMPACT_PANCANmet878	31.706	1011	1	7	BREAST	CANCER	1	0	6	76	76
P-0007364	HH_IMPACT_PANCANmet879	28.485	1011	1	7	BREAST	CANCER	0	0	2	70	70
P-0006156	HH_IMPACT_PANCANmet880	47.866	1011	1	7	BREAST	CANCER	0	0	5	137	137
P-0006996	HH_IMPACT_PANCANmet881	50.817	1011	1	7	BREAST	CANCER	0	0	6	156	156
P-0005631	HH_IMPACT_PANCANmet882	37.539	1011	1	7	BREAST	CANCER	0	0	4	76	76
P-0001580	HH_IMPACT_PANCANmet883	21.407	1011	1	7	BREAST	CANCER	1	0	2	53	53
P-0000547	HH_IMPACT_PANCANmet884	25.791	1011	1	7	BREAST	CANCER	1	0	6	208	208
P-0007577	HH_IMPACT_PANCANmet885	25.32	1011	1	7	BREAST	CANCER	0	0	29	175	175
P-0000525	HH_IMPACT_PANCANmet886	2.1213	1011	1	7	BREAST	CANCER	1	0	7	99	99
P-0004392	HH_IMPACT_PANCANmet887	12.377	1011	1	7	BREAST	CANCER	0	0	3	31	31
P-0005153	HH_IMPACT_PANCANmet888	28.449	1011	1	7	BREAST	CANCER	0	0	6	222	222
P-0006827	HH_IMPACT_PANCANmet889	0.004778	1011	1	7	BREAST	CANCER	0	0	4	176	176
P-0001793	HH_IMPACT_PANCANmet890	14.344	1011	1	7	BREAST	CANCER	0	0	4	124	124
P-0007282	HH_IMPACT_PANCANmet891	33.018	1011	1	7	BREAST	CANCER	0	0	9	231	231
P-0001183	HH_IMPACT_PANCANmet892	58.788	1011	1	7	BREAST	CANCER	1	0	6	73	73
P-0007340	HH_IMPACT_PANCANmet893	12.947	1011	1	7	BREAST	CANCER	1	0	3	37	37
P-0010917	HH_IMPACT_PANCANmet894	6.0298	1011	1	7	BREAST	CANCER	0	0	10	295	295
P-0002234	HH_IMPACT_PANCANmet895	38.253	1011	1	7	BREAST	CANCER	0	0	3	64	64
P-0000514	HH_IMPACT_PANCANmet896	12.402	1011	1	7	BREAST	CANCER	0	0	3	57	57
P-0000234	HH_IMPACT_PANCANmet897	22.95	1011	1	7	BREAST	CANCER	1	0	4	115	115
P-0000690	HH_IMPACT_PANCANmet898	44.77	1011	1	7	BREAST	CANCER	0	0	3	103	103
P-0013562	HH_IMPACT_PANCANmet899	6.5061	1011	1	7	BREAST	CANCER	0	0	4	190	190
P-0001632	HH_IMPACT_PANCANmet900	40.192	1011	1	7	BREAST	CANCER	0	0	3	141	141
P-0014320	HH_IMPACT_PANCANmet901	19.776	1011	1	7	BREAST	CANCER	0	0	4	6	6
P-0014142	HH_IMPACT_PANCANmet902	25.902	1011	1	7	BREAST	CANCER	0	0	2	71	71
P-0015561	HH_IMPACT_PANCANmet903	17.261	1011	1	7	BREAST	CANCER	0	0	6	297	297
P-0001545	HH_IMPACT_PANCANmet904	21.062	1011	1	7	BREAST	CANCER	0	0	1	107	107
P-0009688	HH_IMPACT_PANCANmet905	26.498	1011	1	7	BREAST	CANCER	0	0	2	88	88
P-0008666	HH_IMPACT_PANCANmet906	23.851	1011	1	7	BREAST	CANCER	0	0	4	70	70
P-0006166	HH_IMPACT_PANCANmet907	9.1921	1011	1	7	BREAST	CANCER	0	0	14	83	83
P-0014637	HH_IMPACT_PANCANmet908	65.007	1011	1	7	BREAST	CANCER	0	0	3	34	34
P-0008007	HH_IMPACT_PANCANmet909	0.001913	1011	1	7	BREAST	CANCER	0	0	4	56	56
P-0004940	HH_IMPACT_PANCANmet910	36.447	1011	1	7	BREAST	CANCER	0	0	3	270	270
P-0001508	HH_IMPACT_PANCANmet911	15.035	1011	1	7	BREAST	CANCER	0	0	4	291	291
P-0010321	HH_IMPACT_PANCANmet912	9.9715	1011	1	7	BREAST	CANCER	0	0	3	14	14
P-0013625	HH_IMPACT_PANCANmet913	66.47	1011	1	7	BREAST	CANCER	1	0	2	9	9
P-0000624	HH_IMPACT_PANCANmet914	26.591	1011	1	7	BREAST	CANCER	1	0	4	35	35
P-0001376	HH_IMPACT_PANCANmet915	41.014	1011	1	7	BREAST	CANCER	1	0	6	137	137
P-0013486	HH_IMPACT_PANCANmet916	37.036	1011	1	7	BREAST	CANCER	0	0	24	63	63
P-0014306	HH_IMPACT_PANCANmet917	12.208	1011	1	7	BREAST	CANCER	0	0	4	6	6
P-0000473	HH_IMPACT_PANCANmet918	17.377	1011	1	7	BREAST	CANCER	1	0	4	23	23
P-0001488	HH_IMPACT_PANCANmet919	36.37	1011	1	7	BREAST	CANCER	0	0	24	189	189
P-0003933	HH_IMPACT_PANCANmet920	22.595	1011	1	7	BREAST	CANCER	0	0	8	88	88
P-0004974	HH_IMPACT_PANCANmet921	3.5836	1011	1	7	BREAST	CANCER	0	0	5	20	20
P-0009834	HH_IMPACT_PANCANmet922	13.65	1011	1	7	BREAST	CANCER	0	0	4	38	38
P-0010361	HH_IMPACT_PANCANmet923	65.738	1011	1	7	BREAST	CANCER	0	0	10	23	23
P-0010799	HH_IMPACT_PANCANmet924	8.2615	1011	1	7	BREAST	CANCER	0	0	1	38	38
P-0003025	HH_IMPACT_PANCANmet925	0.001868	1011	1	7	BREAST	CANCER	1	0	1	86	86
P-0005799	HH_IMPACT_PANCANmet926	31.203	1011	1	7	BREAST	CANCER	1	0	5	57	57
P-0015568	HH_IMPACT_PANCANmet927	25.399	1011	1	7	BREAST	CANCER	0	0	3	274	274
P-0014268	HH_IMPACT_PANCANmet928	2.1901	1011	1	7	BREAST	CANCER	0	0	1	172	172
P-0014255	HH_IMPACT_PANCANmet929	1.3597	1011	1	7	BREAST	CANCER	0	0	2	213	213
P-0013988	HH_IMPACT_PANCANmet930	27.892	1011	1	7	BREAST	CANCER	0	0	6	241	241
P-0010069	HH_IMPACT_PANCANmet931	25.132	1011	1	7	BREAST	CANCER	0	0	5	285	285
P-0011193	HH_IMPACT_PANCANmet932	30.538	1011	1	7	BREAST	CANCER	0	0	4	192	192
P-0008027	HH_IMPACT_PANCANmet933	19.107	1011	1	7	BREAST	CANCER	0	0	3	13	13
P-0008653	HH_IMPACT_PANCANmet934	25.094	1011	1	7	BREAST	CANCER	0	0	1	13	13
P-0011434	HH_IMPACT_PANCANmet935	26.233	1011	1	7	BREAST	CANCER	0	0	2	89	89
P-0000613	HH_IMPACT_PANCANmet936	2.7944	1011	1	7	BREAST	CANCER	1	0	17	141	141
P-0013915	HH_IMPACT_PANCANmet937	52.54	1011	1	7	BREAST	CANCER	0	0	4	164	164
P-0011113	HH_IMPACT_PANCANmet938	9.9172	1011	1	7	BREAST	CANCER	0	0	2	29	29
P-0000969	HH_IMPACT_PANCANmet939	52.398	1011	1	7	BREAST	CANCER	0	0	4	45	45
P-0000985	HH_IMPACT_PANCANmet940	25.353	1011	1	7	BREAST	CANCER	0	0	1	46	46
P-0014034	HH_IMPACT_PANCANmet941	86.867	1011	1	7	BREAST	CANCER	0	0	4	104	104
P-0004898	HH_IMPACT_PANCANmet942	14.51	1011	1	7	BREAST	CANCER	0	0	7	118	118
P-0014649	HH_IMPACT_PANCANmet943	0.60929	1011	1	7	BREAST	CANCER	0	0	5	3	3
P-0006660	HH_IMPACT_PANCANmet944	2.588	1011	1	7	BREAST	CANCER	0	0	7	67	67
P-0000242	HH_IMPACT_PANCANmet945	30.939	1011	1	7	BREAST	CANCER	1	0	4	24	24
P-0010464	HH_IMPACT_PANCANmet946	21.06	1011	1	7	BREAST	CANCER	0	0	9	88	88
P-0010895	HH_IMPACT_PANCANmet947	38.016	1011	1	7	BREAST	CANCER	0	0	10	109	109
P-0012186	HH_IMPACT_PANCANmet948	37.553	1011	1	7	BREAST	CANCER	0	0	6	184	184
P-0014558	HH_IMPACT_PANCANmet949	34.807	1011	1	7	BREAST	CANCER	0	0	6	212	212
P-0012070	HH_IMPACT_PANCANmet950	13.914	1011	1	7	BREAST	CANCER	0	0	2	105	105
P-0013210	HH_IMPACT_PANCANmet951	57.743	1011	1	7	BREAST	CANCER	0	0	3	44	44
P-0014244	HH_IMPACT_PANCANmet952	32.689	1011	1	7	BREAST	CANCER	0	0	3	6	6
P-0003918	HH_IMPACT_PANCANmet953	9.6344	1011	1	7	BREAST	CANCER	0	0	4	20	20
P-0003234	HH_IMPACT_PANCANmet954	48.244	1011	1	7	BREAST	CANCER	0	0	7	252	252
P-0014703	HH_IMPACT_PANCANmet955	15.581	1011	1	7	BREAST	CANCER	0	0	5	78	78
P-0006406	HH_IMPACT_PANCANmet956	29.822	1011	1	7	BREAST	CANCER	0	0	6	102	102
P-0004601	HH_IMPACT_PANCANmet957	3.7	1011	1	7	BREAST	CANCER	1	0	1	116	116
P-0003057	HH_IMPACT_PANCANmet958	37.118	1011	1	7	BREAST	CANCER	1	0	4	233	233
P-0000392	HH_IMPACT_PANCANmet959	0.17971	1011	1	7	BREAST	CANCER	1	0	3	70	70
P-0000806	HH_IMPACT_PANCANmet960	47.128	1011	1	7	BREAST	CANCER	0	0	3	255	255
P-0000542	HH_IMPACT_PANCANmet961	20.469	1011	1	7	BREAST	CANCER	1	0	6	41	41
P-0004908	HH_IMPACT_PANCANmet962	19.086	1011	1	7	BREAST	CANCER	0	0	4	58	58
P-0009240	HH_IMPACT_PANCANmet963	72.414	1011	1	7	BREAST	CANCER	0	0	2	49	49
P-0001889	HH_IMPACT_PANCANmet964	24.879	1011	1	7	BREAST	CANCER	0	0	3	27	27
P-0009364	HH_IMPACT_PANCANmet965	52.692	1011	1	7	BREAST	CANCER	0	0	29	19	19
P-0013617	HH_IMPACT_PANCANmet966	2.6419	1011	1	7	BREAST	CANCER	0	0	2	77	77
P-0002366	HH_IMPACT_PANCANmet967	0.7885	1011	1	7	BREAST	CANCER	0	0	3	56	56
P-0004314	HH_IMPACT_PANCANmet968	57.622	1011	1	7	BREAST	CANCER	0	0	7	172	172
P-0002390	HH_IMPACT_PANCANmet969	62.103	1011	1	7	BREAST	CANCER	1	0	1	266	266
P-0003192	HH_IMPACT_PANCANmet970	11.468	1011	1	7	BREAST	CANCER	1	0	2	63	63
P-0012243	HH_IMPACT_PANCANmet971	26.46	1011	1	7	BREAST	CANCER	0	0	2	99	99
P-0015848	HH_IMPACT_PANCANmet972	0.12227	1011	1	7	BREAST	CANCER	0	0	4	56	56
P-0001308	HH_IMPACT_PANCANmet973	27.552	1011	1	7	BREAST	CANCER	0	0	12	67	67
P-0004375	HH_IMPACT_PANCANmet974	9.6148	1011	1	7	BREAST	CANCER	0	0	3	218	218
P-0000820	HH_IMPACT_PANCANmet975	0.64394	1011	1	7	BREAST	CANCER	1	0	2	76	76
P-0008398	HH_IMPACT_PANCANmet976	0.085596	1011	1	7	BREAST	CANCER	0	0	4	40	40
P-0003676	HH_IMPACT_PANCANmet977	68.619	1011	1	7	BREAST	CANCER	1	0	2	58	58
P-0009821	HH_IMPACT_PANCANmet978	32.448	1011	1	7	BREAST	CANCER	0	0	8	88	88
P-0015710	HH_IMPACT_PANCANmet979	38.387	1011	1	7	BREAST	CANCER	0	0	3	240	240
P-0013969	HH_IMPACT_PANCANmet980	37.792	1011	1	7	BREAST	CANCER	0	0	6	7	7
P-0001862	HH_IMPACT_PANCANmet981	47.204	1011	1	7	BREAST	CANCER	0	0	1	49	49
P-0011276	HH_IMPACT_PANCANmet982	14.498	1011	1	7	BREAST	CANCER	0	0	2	14	14
P-0010252	HH_IMPACT_PANCANmet983	66.658	1011	1	7	BREAST	CANCER	0	0	5	346	346
P-0003054	HH_IMPACT_PANCANmet984	47.242	1011	1	7	BREAST	CANCER	0	0	30	244	244
P-0000887	HH_IMPACT_PANCANmet985	6.0846	1011	1	7	BREAST	CANCER	0	0	5	39	39
P-0014091	HH_IMPACT_PANCANmet986	27.048	1011	1	7	BREAST	CANCER	0	0	5	100	100
P-0012515	HH_IMPACT_PANCANmet987	12.198	1011	1	7	BREAST	CANCER	0	0	15	66	66
P-0005781	HH_IMPACT_PANCANmet988	29.796	1011	1	7	BREAST	CANCER	0	0	4	167	167
P-0015843	HH_IMPACT_PANCANmet989	25.214	1011	1	7	BREAST	CANCER	0	0	2	189	189
P-0003286	HH_IMPACT_PANCANmet990	46.346	1011	1	7	BREAST	CANCER	0	0	5	32	32
P-0003233	HH_IMPACT_PANCANmet991	29.857	1011	1	7	BREAST	CANCER	0	0	10	56	56
P-0007671	HH_IMPACT_PANCANmet992	24.588	1011	1	7	BREAST	CANCER	0	0	6	144	144
P-0005377	HH_IMPACT_PANCANmet993	43.676	1011	1	7	BREAST	CANCER	0	0	4	42	42
P-0008448	HH_IMPACT_PANCANmet994	60.078	1011	1	7	BREAST	CANCER	0	0	2	46	46
P-0000278	HH_IMPACT_PANCANmet995	0.10923	1011	1	7	BREAST	CANCER	0	0	1	96	96
P-0000247	HH_IMPACT_PANCANmet996	8.7585	1011	1	7	BREAST	CANCER	0	0	2	118	118
P-0004768	HH_IMPACT_PANCANmet997	27.081	1011	1	7	BREAST	CANCER	0	0	5	21	21
P-0004537	HH_IMPACT_PANCANmet998	33.436	1011	1	7	BREAST	CANCER	1	0	16	21	21
P-0009602	HH_IMPACT_PANCANmet999	59.704	1011	1	7	BREAST	CANCER	0	0	46	128	128
P-0001797	HH_IMPACT_PANCANmet1000	34.932	1011	1	7	BREAST	CANCER	1	0	4	131	131
P-0013369	HH_IMPACT_PANCANmet1001	10.617	1011	1	7	BREAST	CANCER	0	0	2	127	127
P-0000155	HH_IMPACT_PANCANmet1002	38.702	1011	1	7	BREAST	CANCER	1	0	6	110	110
P-0004346	HH_IMPACT_PANCANmet1003	45.745	1011	1	7	BREAST	CANCER	1	0	10	58	58
P-0012713	HH_IMPACT_PANCANmet1004	45.292	1011	1	7	BREAST	CANCER	0	0	14	50	50
P-0009931	HH_IMPACT_PANCANmet1005	50.756	1011	1	7	BREAST	CANCER	0	0	6	382	382
P-0009901	HH_IMPACT_PANCANmet1006	4.5479	1011	1	7	BREAST	CANCER	0	0	1	123	123
P-0008471	HH_IMPACT_PANCANmet1007	0.7965	1011	1	7	BREAST	CANCER	0	0	2	72	72
P-0014646	HH_IMPACT_PANCANmet1008	59.585	1011	1	7	BREAST	CANCER	0	0	8	51	51
P-0009122	HH_IMPACT_PANCANmet1009	38.906	1011	1	7	BREAST	CANCER	0	0	3	298	298
P-0008767	HH_IMPACT_PANCANmet1010	35.099	1011	1	7	BREAST	CANCER	0	0	14	171	171
P-0011061	HH_IMPACT_PANCANmet1011	13.064	1011	1	7	BREAST	CANCER	0	0	7	1	1
P-0004317	HH_IMPACT_PANCANmet1012	47.168	1011	1	7	BREAST	CANCER	0	0	2	155	155
P-0010800	HH_IMPACT_PANCANmet1013	0.033819	1011	1	7	BREAST	CANCER	0	0	4	106	106
P-0004949	HH_IMPACT_PANCANmet1014	27.266	1011	1	7	BREAST	CANCER	1	0	3	103	103
P-0011305	HH_IMPACT_PANCANmet1015	10.554	1011	1	7	BREAST	CANCER	0	0	18	260	260
P-0001860	HH_IMPACT_PANCANmet1016	46.114	1011	1	7	BREAST	CANCER	1	0	6	59	59
P-0000947	HH_IMPACT_PANCANmet1017	14.471	1011	1	7	BREAST	CANCER	0	0	9	7	7
P-0004433	HH_IMPACT_PANCANmet1018	5.6835	1011	1	7	BREAST	CANCER	1	0	9	70	70
P-0001440	HH_IMPACT_PANCANmet1019	34.937	1011	1	7	BREAST	CANCER	0	0	6	84	84
P-0006963	HH_IMPACT_PANCANmet1020	20.263	1011	1	7	BREAST	CANCER	0	0	7	32	32
P-0003147	HH_IMPACT_PANCANmet1021	11.401	1011	1	7	BREAST	CANCER	1	0	4	298	298
P-0011552	HH_IMPACT_PANCANmet1022	0.25647	1011	1	7	BREAST	CANCER	0	0	6	8	8
P-0000532	HH_IMPACT_PANCANmet1023	61.642	1011	1	7	BREAST	CANCER	1	0	9	92	92
P-0010244	HH_IMPACT_PANCANmet1024	0.030313	1011	1	7	BREAST	CANCER	0	0	2	139	139
P-0001846	HH_IMPACT_PANCANmet1025	30.863	1011	1	7	BREAST	CANCER	1	0	3	68	68
P-0013491	HH_IMPACT_PANCANmet1026	7.3011	1011	1	7	BREAST	CANCER	0	0	4	66	66
P-0005943	HH_IMPACT_PANCANmet1027	44.633	1011	1	7	BREAST	CANCER	0	0	18	294	294
P-0003063	HH_IMPACT_PANCANmet1028	54.619	1011	1	7	BREAST	CANCER	1	0	3	63	63
P-0013990	HH_IMPACT_PANCANmet1029	31.931	1011	1	7	BREAST	CANCER	0	0	2	74	74
P-0000335	HH_IMPACT_PANCANmet1030	49.579	1011	1	7	BREAST	CANCER	1	0	2	18	18
P-0003778	HH_IMPACT_PANCANmet1031	44.212	1011	1	7	BREAST	CANCER	1	0	4	17	17
P-0009155	HH_IMPACT_PANCANmet1032	24.321	1011	1	7	BREAST	CANCER	0	0	2	50	50
P-0001559	HH_IMPACT_PANCANmet1033	29.75	1011	1	7	BREAST	CANCER	0	0	2	35	35
P-0002922	HH_IMPACT_PANCANmet1034	23.97	1011	1	7	BREAST	CANCER	0	0	15	142	142
P-0005904	HH_IMPACT_PANCANmet1035	1.4748	1011	1	7	BREAST	CANCER	1	0	3	74	74
P-0012897	HH_IMPACT_PANCANmet1036	37.996	1011	1	7	BREAST	CANCER	0	0	7	78	78
P-0009406	HH_IMPACT_PANCANmet1037	9.352	1011	1	7	BREAST	CANCER	0	0	11	217	217
P-0007794	HH_IMPACT_PANCANmet1038	53.441	1011	1	7	BREAST	CANCER	1	0	2	18	18
P-0014130	HH_IMPACT_PANCANmet1039	20.159	1011	1	7	BREAST	CANCER	0	0	3	154	154
P-0013650	HH_IMPACT_PANCANmet1040	33.38	1011	1	7	BREAST	CANCER	0	0	6	26	26
P-0015565	HH_IMPACT_PANCANmet1041	8.1265	1011	1	7	BREAST	CANCER	0	0	15	262	262
P-0003273	HH_IMPACT_PANCANmet1042	23.834	1011	1	7	BREAST	CANCER	1	0	1	66	66
P-0005220	HH_IMPACT_PANCANmet1043	47.053	1011	1	7	BREAST	CANCER	1	0	7	299	299
P-0013577	HH_IMPACT_PANCANmet1044	33.355	1011	1	7	BREAST	CANCER	0	0	7	83	83
P-0008385	HH_IMPACT_PANCANmet1045	6.0583	1011	1	7	BREAST	CANCER	0	0	3	107	107
P-0015930	HH_IMPACT_PANCANmet1046	4.3199	1011	1	7	BREAST	CANCER	0	0	5	129	129
P-0004980	HH_IMPACT_PANCANmet1047	0.97012	1011	1	7	BREAST	CANCER	1	0	1	50	50
P-0009941	HH_IMPACT_PANCANmet1048	10.087	1011	1	7	BREAST	CANCER	0	0	8	274	274
P-0014628	HH_IMPACT_PANCANmet1049	1.8786	1011	1	7	BREAST	CANCER	0	0	1	98	98
P-0014313	HH_IMPACT_PANCANmet1050	58.447	1011	1	7	BREAST	CANCER	0	0	12	4	4
P-0000472	HH_IMPACT_PANCANmet1051	73.053	1011	1	7	BREAST	CANCER	1	0	2	48	48
P-0001883	HH_IMPACT_PANCANmet1052	21.602	1011	1	7	BREAST	CANCER	0	0	5	104	104
P-0015229	HH_IMPACT_PANCANmet1053	44.995	1011	1	7	BREAST	CANCER	0	0	1	104	104
P-0002915	HH_IMPACT_PANCANmet1054	14.759	1011	1	7	BREAST	CANCER	1	0	9	114	114
P-0002053	HH_IMPACT_PANCANmet1055	15.547	1011	1	7	BREAST	CANCER	0	0	4	32	32
P-0000215	HH_IMPACT_PANCANmet1056	54.596	1011	1	7	BREAST	CANCER	0	0	4	81	81
P-0000125	HH_IMPACT_PANCANmet1057	12.771	1011	1	7	BREAST	CANCER	1	0	4	98	98
P-0007423	HH_IMPACT_PANCANmet1058	45.623	1011	1	7	BREAST	CANCER	0	0	5	20	20
P-0004835	HH_IMPACT_PANCANmet1059	46.337	1011	1	7	BREAST	CANCER	0	0	4	71	71
P-0002324	HH_IMPACT_PANCANmet1060	2.6269	1011	1	7	BREAST	CANCER	0	0	3	27	27
P-0001114	HH_IMPACT_PANCANmet1061	33.3	1011	1	7	BREAST	CANCER	0	0	16	71	71
P-0001967	HH_IMPACT_PANCANmet1062	14.962	1011	1	7	BREAST	CANCER	1	0	4	31	31
P-0003661	HH_IMPACT_PANCANmet1063	7.3403	1011	1	7	BREAST	CANCER	1	0	4	49	49
P-0006668	HH_IMPACT_PANCANmet1064	5.0698	1011	1	7	BREAST	CANCER	0	0	4	59	59
P-0005508	HH_IMPACT_PANCANmet1065	49.527	1011	1	7	BREAST	CANCER	0	0	4	37	37
P-0001078	HH_IMPACT_PANCANmet1066	21.862	1011	1	7	BREAST	CANCER	1	0	5	158	158
P-0015178	HH_IMPACT_PANCANmet1067	33.948	1011	1	7	BREAST	CANCER	0	0	3	62	62
P-0012582	HH_IMPACT_PANCANmet1068	11.194	1011	1	7	BREAST	CANCER	0	0	9	3	3
P-0000550	HH_IMPACT_PANCANmet1069	0.73648	1011	1	7	BREAST	CANCER	0	0	1	182	182
P-0005176	HH_IMPACT_PANCANmet1070	72.45	1011	1	7	BREAST	CANCER	1	0	2	31	31
P-0003772	HH_IMPACT_PANCANmet1071	22.633	1011	1	7	BREAST	CANCER	0	0	5	24	24
P-0003265	HH_IMPACT_PANCANmet1072	31.196	1011	1	7	BREAST	CANCER	0	0	4	237	237
P-0000411	HH_IMPACT_PANCANmet1073	25.171	1011	1	7	BREAST	CANCER	0	0	3	81	81
P-0006447	HH_IMPACT_PANCANmet1074	26.209	1011	1	7	BREAST	CANCER	0	0	2	64	64
P-0015499	HH_IMPACT_PANCANmet1075	39.162	1011	1	7	BREAST	CANCER	0	0	3	82	82
P-0006335	HH_IMPACT_PANCANmet1076	20.077	1011	1	7	BREAST	CANCER	0	0	16	103	103
P-0014483	HH_IMPACT_PANCANmet1077	18.447	1011	1	7	BREAST	CANCER	0	0	8	36	36
P-0000216	HH_IMPACT_PANCANmet1078	39.839	1011	1	7	BREAST	CANCER	0	0	8	133	133
P-0005915	HH_IMPACT_PANCANmet1079	73.245	1011	1	7	BREAST	CANCER	0	0	5	17	17
P-0000606	HH_IMPACT_PANCANmet1080	27.277	1011	1	7	BREAST	CANCER	0	0	7	31	31
P-0004670	HH_IMPACT_PANCANmet1081	20.948	1011	1	7	BREAST	CANCER	0	0	8	186	186
P-0015514	HH_IMPACT_PANCANmet1082	55.643	1011	1	7	BREAST	CANCER	0	0	2	31	31
P-0006563	HH_IMPACT_PANCANmet1083	12.285	1011	1	7	BREAST	CANCER	0	0	5	187	187
P-0005131	HH_IMPACT_PANCANmet1084	7.5483	1011	1	7	BREAST	CANCER	1	0	2	72	72
P-0014276	HH_IMPACT_PANCANmet1085	52.235	1011	1	7	BREAST	CANCER	0	0	5	90	90
P-0000158	HH_IMPACT_PANCANmet1086	4.9826	1011	1	7	BREAST	CANCER	0	0	2	79	79
P-0008400	HH_IMPACT_PANCANmet1087	0.64527	1011	1	7	BREAST	CANCER	0	0	2	44	44
P-0013908	HH_IMPACT_PANCANmet1088	37.602	1011	1	7	BREAST	CANCER	0	0	9	35	35
P-0003353	HH_IMPACT_PANCANmet1089	12.274	1011	1	7	BREAST	CANCER	0	0	17	63	63
P-0015408	HH_IMPACT_PANCANmet1090	15.461	1011	1	7	BREAST	CANCER	0	0	6	273	273
P-0003345	HH_IMPACT_PANCANmet1091	9.6638	1011	1	7	BREAST	CANCER	0	0	3	204	204
P-0012807	HH_IMPACT_PANCANmet1092	31.985	1011	1	7	BREAST	CANCER	0	0	5	167	167
P-0006741	HH_IMPACT_PANCANmet1093	48.419	1011	1	7	BREAST	CANCER	0	0	5	48	48
P-0004168	HH_IMPACT_PANCANmet1094	52.534	1011	1	7	BREAST	CANCER	1	0	6	105	105
P-0006074	HH_IMPACT_PANCANmet1095	28.441	1011	1	7	BREAST	CANCER	0	0	7	123	123
P-0002813	HH_IMPACT_PANCANmet1096	0.31378	1011	1	7	BREAST	CANCER	0	0	2	44	44
P-0003941	HH_IMPACT_PANCANmet1097	38.399	1011	1	7	BREAST	CANCER	1	0	3	40	40
P-0015630	HH_IMPACT_PANCANmet1098	18.141	1011	1	7	BREAST	CANCER	0	0	4	110	110
P-0002336	HH_IMPACT_PANCANmet1099	70.786	1011	1	7	BREAST	CANCER	1	0	8	101	101
P-0010938	HH_IMPACT_PANCANmet1100	31.454	1011	1	7	BREAST	CANCER	0	0	18	155	155
P-0000106	HH_IMPACT_PANCANmet1101	28.795	1011	1	7	BREAST	CANCER	1	0	4	38	38
P-0011247	HH_IMPACT_PANCANmet1102	27.504	1011	1	7	BREAST	CANCER	0	0	4	101	101
P-0001505	HH_IMPACT_PANCANmet1103	12.567	1011	1	7	BREAST	CANCER	0	0	2	38	38
P-0001118	HH_IMPACT_PANCANmet1104	59.641	1011	1	7	BREAST	CANCER	1	0	2	200	200
P-0003885	HH_IMPACT_PANCANmet1105	3.2854	1011	1	7	BREAST	CANCER	0	0	26	317	317
P-0011449	HH_IMPACT_PANCANmet1106	19.382	1011	1	7	BREAST	CANCER	0	0	7	31	31
P-0007009	HH_IMPACT_PANCANmet1107	66.357	1011	1	7	BREAST	CANCER	1	0	2	161	161
P-0001941	HH_IMPACT_PANCANmet1108	27.755	1011	1	7	BREAST	CANCER	1	0	2	64	64
P-0004292	HH_IMPACT_PANCANmet1109	2.7881	1011	1	7	BREAST	CANCER	0	0	6	76	76
P-0005221	HH_IMPACT_PANCANmet1110	42.926	1011	1	7	BREAST	CANCER	1	0	3	144	144
P-0006504	HH_IMPACT_PANCANmet1111	45.175	1011	1	7	BREAST	CANCER	0	0	6	42	42
P-0014067	HH_IMPACT_PANCANmet1112	45.501	1011	1	7	BREAST	CANCER	0	0	5	37	37
P-0002582	HH_IMPACT_PANCANmet1113	7.8277	1011	1	7	BREAST	CANCER	1	0	9	35	35
P-0006948	HH_IMPACT_PANCANmet1114	8.3571	1011	1	7	BREAST	CANCER	0	0	3	69	69
P-0000704	HH_IMPACT_PANCANmet1115	41.509	1011	1	7	BREAST	CANCER	1	0	9	119	119
P-0016009	HH_IMPACT_PANCANmet1116	3.4865	1011	1	7	BREAST	CANCER	0	0	4	18	18
P-0011592	HH_IMPACT_PANCANmet1117	11.701	1011	1	7	BREAST	CANCER	0	0	6	88	88
P-0014092	HH_IMPACT_PANCANmet1118	41.546	1011	1	7	BREAST	CANCER	0	0	8	4	4
P-0013047	HH_IMPACT_PANCANmet1119	20.003	1011	1	7	BREAST	CANCER	0	0	4	5	5
P-0015151	HH_IMPACT_PANCANmet1120	41.886	1011	1	7	BREAST	CANCER	0	0	9	20	20
P-0014627	HH_IMPACT_PANCANmet1121	3.5935	1011	1	7	BREAST	CANCER	0	0	6	60	60
P-0007032	HH_IMPACT_PANCANmet1122	2.9219	1011	1	7	BREAST	CANCER	0	0	5	53	53
P-0007758	HH_IMPACT_PANCANmet1123	24.802	1011	1	7	BREAST	CANCER	0	0	4	290	290
P-0003702	HH_IMPACT_PANCANmet1124	19.454	1011	1	7	BREAST	CANCER	0	0	5	25	25
P-0003816	HH_IMPACT_PANCANmet1125	37.443	1011	1	7	BREAST	CANCER	0	0	6	54	54
P-0005778	HH_IMPACT_PANCANmet1126	39.32	1011	1	7	BREAST	CANCER	1	0	7	91	91
P-0016001	HH_IMPACT_PANCANmet1127	20.623	1011	1	7	BREAST	CANCER	0	0	19	31	31
P-0009474	HH_IMPACT_PANCANmet1128	47.732	1011	1	7	BREAST	CANCER	0	0	5	49	49
P-0001990	HH_IMPACT_PANCANmet1129	25.044	1011	1	7	BREAST	CANCER	0	0	5	153	153
P-0003634	HH_IMPACT_PANCANmet1130	15.654	1011	1	7	BREAST	CANCER	0	0	2	268	268
P-0001637	HH_IMPACT_PANCANmet1131	21.105	1011	1	7	BREAST	CANCER	0	0	6	33	33
P-0000478	HH_IMPACT_PANCANmet1132	0.77664	1011	1	7	BREAST	CANCER	1	0	1	193	193
P-0006992	HH_IMPACT_PANCANmet1133	34.74	1011	1	7	BREAST	CANCER	0	0	2	79	79
P-0006780	HH_IMPACT_PANCANmet1134	28.354	1011	1	7	BREAST	CANCER	1	0	8	44	44
P-0012318	HH_IMPACT_PANCANmet1135	6.8453	1011	1	7	BREAST	CANCER	0	0	2	3	3
P-0012134	HH_IMPACT_PANCANmet1136	40.503	1011	1	7	BREAST	CANCER	0	0	23	16	16
P-0003375	HH_IMPACT_PANCANmet1137	31.722	1011	1	7	BREAST	CANCER	1	0	4	34	34
P-0013172	HH_IMPACT_PANCANmet1138	14.16	1011	1	7	BREAST	CANCER	0	0	4	37	37
P-0008839	HH_IMPACT_PANCANmet1139	0.19351	1011	1	7	BREAST	CANCER	0	0	1	201	201
P-0004580	HH_IMPACT_PANCANmet1140	50.828	1011	1	7	BREAST	CANCER	1	0	20	135	135
P-0015543	HH_IMPACT_PANCANmet1141	28.507	1011	1	7	BREAST	CANCER	0	0	3	297	297
P-0008910	HH_IMPACT_PANCANmet1142	12.183	1011	1	7	BREAST	CANCER	0	0	3	106	106
P-0008846	HH_IMPACT_PANCANmet1143	12.374	1011	1	7	BREAST	CANCER	0	0	1	138	138
P-0000519	HH_IMPACT_PANCANmet1144	23.852	1011	1	7	BREAST	CANCER	1	0	4	37	37
P-0005042	HH_IMPACT_PANCANmet1145	28.612	1011	1	7	BREAST	CANCER	1	0	3	73	73
P-0008712	HH_IMPACT_PANCANmet1146	46.749	1011	1	7	BREAST	CANCER	0	0	1	103	103
P-0000471	HH_IMPACT_PANCANmet1147	44.577	1011	1	7	BREAST	CANCER	1	0	1	42	42
P-0010939	HH_IMPACT_PANCANmet1148	22.275	1011	1	7	BREAST	CANCER	0	0	1	158	158
P-0008469	HH_IMPACT_PANCANmet1149	15.747	1011	1	7	BREAST	CANCER	0	0	4	94	94
P-0005495	HH_IMPACT_PANCANmet1150	31.522	1011	1	7	BREAST	CANCER	1	0	4	165	165
P-0003958	HH_IMPACT_PANCANmet1151	17.494	1011	1	7	BREAST	CANCER	0	0	6	146	146
P-0004589	HH_IMPACT_PANCANmet1152	19.573	1011	1	7	BREAST	CANCER	0	0	10	106	106
P-0015713	HH_IMPACT_PANCANmet1153	52.71	1011	1	7	BREAST	CANCER	0	0	1	7	7
P-0004981	HH_IMPACT_PANCANmet1154	37.202	1011	1	7	BREAST	CANCER	0	0	4	95	95
P-0003493	HH_IMPACT_PANCANmet1155	26.089	1011	1	7	BREAST	CANCER	0	0	7	408	408
P-0006256	HH_IMPACT_PANCANmet1156	6.995	1011	1	7	BREAST	CANCER	0	0	1	69	69
P-0014298	HH_IMPACT_PANCANmet1157	4.4432	1011	1	7	BREAST	CANCER	0	0	5	3	3
P-0003241	HH_IMPACT_PANCANmet1158	8.4858	1011	1	7	BREAST	CANCER	1	0	3	85	85
P-0009829	HH_IMPACT_PANCANmet1159	3.0737	1011	1	7	BREAST	CANCER	0	0	4	201	201
P-0015964	HH_IMPACT_PANCANmet1160	65.979	1011	1	7	BREAST	CANCER	0	0	21	49	49
P-0015198	HH_IMPACT_PANCANmet1161	31.174	1011	1	7	BREAST	CANCER	0	0	2	46	46
P-0010508	HH_IMPACT_PANCANmet1162	61.677	1011	1	7	BREAST	CANCER	0	0	6	152	152
P-0005429	HH_IMPACT_PANCANmet1163	22.4	1011	1	7	BREAST	CANCER	0	0	4	137	137
P-0015099	HH_IMPACT_PANCANmet1164	57.45	1011	1	7	BREAST	CANCER	0	0	10	59	59
P-0007146	HH_IMPACT_PANCANmet1165	30.566	1011	1	7	BREAST	CANCER	0	0	2	95	95
P-0015125	HH_IMPACT_PANCANmet1166	25.442	1011	1	7	BREAST	CANCER	0	0	3	2	2
P-0009945	HH_IMPACT_PANCANmet1167	25.673	1011	1	7	BREAST	CANCER	0	0	3	128	128
P-0005315	HH_IMPACT_PANCANmet1168	17.592	1011	1	7	BREAST	CANCER	0	0	1	83	83
P-0000850	HH_IMPACT_PANCANmet1169	35.133	2	41	8	BREAST	SARCOMA	0	0	3	210	210
P-0013943	HH_IMPACT_PANCANmet1170	8.2633	2	41	8	BREAST	SARCOMA	0	0	4	25	25
P-0015092	HH_IMPACT_PANCANmet1171	4.373	34	26	10	CERVICAL	CANCER	0	0	2	68	68
P-0008143	HH_IMPACT_PANCANmet1172	35.441	34	26	10	CERVICAL	CANCER	0	0	3	16	16
P-0000688	HH_IMPACT_PANCANmet1173	4.4466	34	26	10	CERVICAL	CANCER	0	0	4	76	76
P-0014615	HH_IMPACT_PANCANmet1174	38.849	34	26	10	CERVICAL	CANCER	0	0	7	59	59
P-0005482	HH_IMPACT_PANCANmet1175	9.804	34	26	10	CERVICAL	CANCER	0	0	2	27	27
P-0010784	HH_IMPACT_PANCANmet1176	5.6239	34	26	10	CERVICAL	CANCER	1	0	8	16	16
P-0004628	HH_IMPACT_PANCANmet1177	3.668	34	26	10	CERVICAL	CANCER	0	0	5	73	73
P-0002687	HH_IMPACT_PANCANmet1178	40.966	34	26	10	CERVICAL	CANCER	0	0	4	186	186
P-0002570	HH_IMPACT_PANCANmet1179	13.895	34	26	10	CERVICAL	CANCER	0	0	2	50	50
P-0014911	HH_IMPACT_PANCANmet1180	0.26801	34	26	10	CERVICAL	CANCER	0	0	19	39	39
P-0006400	HH_IMPACT_PANCANmet1181	12.314	34	26	10	CERVICAL	CANCER	0	0	8	58	58
P-0007485	HH_IMPACT_PANCANmet1182	0.000065	34	26	10	CERVICAL	CANCER	0	0	2	131	131
P-0004573	HH_IMPACT_PANCANmet1183	1.4052	34	26	10	CERVICAL	CANCER	1	0	6	18	18
P-0013497	HH_IMPACT_PANCANmet1184	4.2074	34	26	10	CERVICAL	CANCER	0	0	6	30	30
P-0001688	HH_IMPACT_PANCANmet1185	38.343	34	26	10	CERVICAL	CANCER	1	0	9	223	223
P-0006445	HH_IMPACT_PANCANmet1186	26.588	34	26	10	CERVICAL	CANCER	1	0	7	34	34
P-0004166	HH_IMPACT_PANCANmet1187	18.501	34	26	10	CERVICAL	CANCER	1	0	6	179	179
P-0005418	HH_IMPACT_PANCANmet1188	16.313	34	26	10	CERVICAL	CANCER	0	0	10	168	168
P-0001655	HH_IMPACT_PANCANmet1189	0.054707	34	26	10	CERVICAL	CANCER	0	0	7	30	30
P-0001463	HH_IMPACT_PANCANmet1190	12.104	34	26	10	CERVICAL	CANCER	1	0	16	67	67
P-0008316	HH_IMPACT_PANCANmet1191	24.146	34	26	10	CERVICAL	CANCER	0	0	14	53	53
P-0006949	HH_IMPACT_PANCANmet1192	9.0652	34	26	10	CERVICAL	CANCER	0	0	9	39	39
P-0009358	HH_IMPACT_PANCANmet1193	12.189	34	26	10	CERVICAL	CANCER	0	0	3	102	102
P-0003485	HH_IMPACT_PANCANmet1194	61.382	34	26	10	CERVICAL	CANCER	1	0	18	193	193
P-0000137	HH_IMPACT_PANCANmet1195	9.4298	34	26	10	CERVICAL	CANCER	1	0	7	63	63
P-0009022	HH_IMPACT_PANCANmet1196	0.095703	34	26	10	CERVICAL	CANCER	1	0	9	47	47
P-0014582	HH_IMPACT_PANCANmet1197	4.4166	34	26	10	CERVICAL	CANCER	0	0	8	227	227
P-0005404	HH_IMPACT_PANCANmet1198	1.0015	34	26	10	CERVICAL	CANCER	0	0	5	5	5
P-0000453	HH_IMPACT_PANCANmet1199	26.9	34	26	10	CERVICAL	CANCER	0	0	6	83	83
P-0005772	HH_IMPACT_PANCANmet1200	14.819	34	26	10	CERVICAL	CANCER	0	0	6	107	107
P-0000476	HH_IMPACT_PANCANmet1201	38.748	1	44	11	CNS	CANCER	0	0	3	29	29
P-0007771	HH_IMPACT_PANCANmet1202	37.145	567	3	12	COLORECTAL	CANCER	0	0	5	129	129
P-0012399	HH_IMPACT_PANCANmet1203	50.208	567	3	12	COLORECTAL	CANCER	0	0	8	63	63
P-0007036	HH_IMPACT_PANCANmet1204	29.206	567	3	12	COLORECTAL	CANCER	0	0	6	95	95
P-0006230	HH_IMPACT_PANCANmet1205	15.775	567	3	12	COLORECTAL	CANCER	0	0	8	32	32
P-0007368	HH_IMPACT_PANCANmet1206	1.0758	567	3	12	COLORECTAL	CANCER	0	0	7	69	69
P-0004666	HH_IMPACT_PANCANmet1207	19.247	567	3	12	COLORECTAL	CANCER	0	0	6	72	72
P-0007929	HH_IMPACT_PANCANmet1208	9.4112	567	3	12	COLORECTAL	CANCER	0	0	3	37	37
P-0007120	HH_IMPACT_PANCANmet1209	77.919	567	3	12	COLORECTAL	CANCER	0	0	3	49	49
P-0004673	HH_IMPACT_PANCANmet1210	0.37173	567	3	12	COLORECTAL	CANCER	1	0	3	138	138
P-0009905	HH_IMPACT_PANCANmet1211	21.418	567	3	12	COLORECTAL	CANCER	0	0	7	13	13
P-0009707	HH_IMPACT_PANCANmet1212	4.6818	567	3	12	COLORECTAL	CANCER	0	0	3	50	50
P-0007222	HH_IMPACT_PANCANmet1213	29.134	567	3	12	COLORECTAL	CANCER	0	0	9	576	576
P-0013227	HH_IMPACT_PANCANmet1214	0.19626	567	3	12	COLORECTAL	CANCER	0	0	71	166	166
P-0002673	HH_IMPACT_PANCANmet1215	19.435	567	3	12	COLORECTAL	CANCER	0	0	3	34	34
P-0001923	HH_IMPACT_PANCANmet1216	40.069	567	3	12	COLORECTAL	CANCER	0	0	3	28	28
P-0001192	HH_IMPACT_PANCANmet1217	62.754	567	3	12	COLORECTAL	CANCER	0	0	14	165	165
P-0009645	HH_IMPACT_PANCANmet1218	21.638	567	3	12	COLORECTAL	CANCER	0	0	6	38	38
P-0001017	HH_IMPACT_PANCANmet1219	59.607	567	3	12	COLORECTAL	CANCER	1	0	4	96	96
P-0006575	HH_IMPACT_PANCANmet1220	39.044	567	3	12	COLORECTAL	CANCER	0	0	7	153	153
P-0003035	HH_IMPACT_PANCANmet1221	40.795	567	3	12	COLORECTAL	CANCER	1	0	10	26	26
P-0007410	HH_IMPACT_PANCANmet1222	54.028	567	3	12	COLORECTAL	CANCER	0	0	2	55	55
P-0007909	HH_IMPACT_PANCANmet1223	28.079	567	3	12	COLORECTAL	CANCER	0	0	8	157	157
P-0010665	HH_IMPACT_PANCANmet1224	22.211	567	3	12	COLORECTAL	CANCER	0	0	9	179	179
P-0005715	HH_IMPACT_PANCANmet1225	24.717	567	3	12	COLORECTAL	CANCER	0	0	6	39	39
P-0013062	HH_IMPACT_PANCANmet1226	2.0457	567	3	12	COLORECTAL	CANCER	0	0	1	9	9
P-0003365	HH_IMPACT_PANCANmet1227	2.1615	567	3	12	COLORECTAL	CANCER	0	0	2	32	32
P-0010018	HH_IMPACT_PANCANmet1228	20.107	567	3	12	COLORECTAL	CANCER	0	0	6	78	78
P-0004781	HH_IMPACT_PANCANmet1229	11.08	567	3	12	COLORECTAL	CANCER	1	0	4	57	57
P-0007177	HH_IMPACT_PANCANmet1230	25.417	567	3	12	COLORECTAL	CANCER	0	0	5	67	67
P-0013894	HH_IMPACT_PANCANmet1231	0.89236	567	3	12	COLORECTAL	CANCER	0	0	7	41	41
P-0006219	HH_IMPACT_PANCANmet1232	12.916	567	3	12	COLORECTAL	CANCER	0	0	6	19	19
P-0007740	HH_IMPACT_PANCANmet1233	27.904	567	3	12	COLORECTAL	CANCER	0	0	5	115	115
P-0011014	HH_IMPACT_PANCANmet1234	2.1919	567	3	12	COLORECTAL	CANCER	0	0	2	10	10
P-0003348	HH_IMPACT_PANCANmet1235	9.1732	567	3	12	COLORECTAL	CANCER	0	0	6	96	96
P-0010268	HH_IMPACT_PANCANmet1236	37.126	567	3	12	COLORECTAL	CANCER	0	0	11	10	10
P-0001534	HH_IMPACT_PANCANmet1237	0.001175	567	3	12	COLORECTAL	CANCER	0	0	1	30	30
P-0007893	HH_IMPACT_PANCANmet1238	26.745	567	3	12	COLORECTAL	CANCER	0	0	6	120	120
P-0004977	HH_IMPACT_PANCANmet1239	14.651	567	3	12	COLORECTAL	CANCER	0	0	9	69	69
P-0006861	HH_IMPACT_PANCANmet1240	23.912	567	3	12	COLORECTAL	CANCER	0	0	7	25	25
P-0000979	HH_IMPACT_PANCANmet1241	8.0627	567	3	12	COLORECTAL	CANCER	1	0	7	30	30
P-0008782	HH_IMPACT_PANCANmet1242	17.947	567	3	12	COLORECTAL	CANCER	1	0	11	11	11
P-0008541	HH_IMPACT_PANCANmet1243	11.175	567	3	12	COLORECTAL	CANCER	0	0	5	56	56
P-0007554	HH_IMPACT_PANCANmet1244	1.9059	567	3	12	COLORECTAL	CANCER	0	0	12	60	60
P-0006272	HH_IMPACT_PANCANmet1245	0.004757	567	3	12	COLORECTAL	CANCER	1	0	1	26	26
P-0011259	HH_IMPACT_PANCANmet1246	3.1264	567	3	12	COLORECTAL	CANCER	0	0	7	27	27
P-0001754	HH_IMPACT_PANCANmet1247	27.292	567	3	12	COLORECTAL	CANCER	1	0	9	36	36
P-0007035	HH_IMPACT_PANCANmet1248	18.344	567	3	12	COLORECTAL	CANCER	0	0	7	54	54
P-0007590	HH_IMPACT_PANCANmet1249	6.0858	567	3	12	COLORECTAL	CANCER	1	0	9	70	70
P-0000762	HH_IMPACT_PANCANmet1250	26.866	567	3	12	COLORECTAL	CANCER	0	0	4	138	138
P-0001190	HH_IMPACT_PANCANmet1251	44.12	567	3	12	COLORECTAL	CANCER	1	0	3	80	80
P-0000745	HH_IMPACT_PANCANmet1252	19.663	567	3	12	COLORECTAL	CANCER	1	0	6	50	50
P-0009850	HH_IMPACT_PANCANmet1253	43.384	567	3	12	COLORECTAL	CANCER	0	0	8	40	40
P-0006444	HH_IMPACT_PANCANmet1254	19.164	567	3	12	COLORECTAL	CANCER	0	0	4	22	22
P-0000940	HH_IMPACT_PANCANmet1255	21.411	567	3	12	COLORECTAL	CANCER	0	0	9	79	79
P-0004886	HH_IMPACT_PANCANmet1256	17.13	567	3	12	COLORECTAL	CANCER	0	0	12	68	68
P-0007133	HH_IMPACT_PANCANmet1257	0.56378	567	3	12	COLORECTAL	CANCER	0	0	5	165	165
P-0002078	HH_IMPACT_PANCANmet1258	1.1265	567	3	12	COLORECTAL	CANCER	1	0	2	8	8
P-0005938	HH_IMPACT_PANCANmet1259	12.001	567	3	12	COLORECTAL	CANCER	1	11	99
P-0007135	HH_IMPACT_PANCANmet1260	32.035	567	3	12	COLORECTAL	CANCER	0	0	5	55	55
P-0011124	HH_IMPACT_PANCANmet1261	33.809	567	3	12	COLORECTAL	CANCER	0	0	6	25	25
P-0007218	HH_IMPACT_PANCANmet1262	64.165	567	3	12	COLORECTAL	CANCER	0	0	9	294	294
P-0006759	HH_IMPACT_PANCANmet1263	30.45	567	3	12	COLORECTAL	CANCER	0	0	7	101	101
P-0013488	HH_IMPACT_PANCANmet1264	16.659	567	3	12	COLORECTAL	CANCER	0	0	7	25	25
P-0006118	HH_IMPACT_PANCANmet1265	42.03	567	3	12	COLORECTAL	CANCER	0	0	10	106	106
P-0007560	HH_IMPACT_PANCANmet1266	42.113	567	3	12	COLORECTAL	CANCER	0	0	6	36	36
P-0010020	HH_IMPACT_PANCANmet1267	24.883	567	3	12	COLORECTAL	CANCER	0	0	14	225	225
P-0006636	HH_IMPACT_PANCANmet1268	2.3025	567	3	12	COLORECTAL	CANCER	1	0	4	33	33
P-0003789	HH_IMPACT_PANCANmet1269	18.689	567	3	12	COLORECTAL	CANCER	0	0	7	24	24
P-0001640	HH_IMPACT_PANCANmet1270	52.442	567	3	12	COLORECTAL	CANCER	0	0	3	95	95
P-0010074	HH_IMPACT_PANCANmet1271	5.6752	567	3	12	COLORECTAL	CANCER	0	0	4	132	132
P-0002395	HH_IMPACT_PANCANmet1272	14.226	567	3	12	COLORECTAL	CANCER	1	0	2	16	16
P-0007657	HH_IMPACT_PANCANmet1273	3.2103	567	3	12	COLORECTAL	CANCER	0	0	6	57	57
P-0009971	HH_IMPACT_PANCANmet1274	10.726	567	3	12	COLORECTAL	CANCER	1	0	15	26	26
P-0005949	HH_IMPACT_PANCANmet1275	11.523	567	3	12	COLORECTAL	CANCER	0	0	6	100	100
P-0013799	HH_IMPACT_PANCANmet1276	45.401	567	3	12	COLORECTAL	CANCER	0	0	6	46	46
P-0008652	HH_IMPACT_PANCANmet1277	21.1	567	3	12	COLORECTAL	CANCER	0	0	5	31	31
P-0004140	HH_IMPACT_PANCANmet1278	45.236	567	3	12	COLORECTAL	CANCER	1	0	11	46	46
P-0015477	HH_IMPACT_PANCANmet1279	8.5073	567	3	12	COLORECTAL	CANCER	0	0	10	158	158
P-0002048	HH_IMPACT_PANCANmet1280	61.573	567	3	12	COLORECTAL	CANCER	1	0	7	22	22
P-0009716	HH_IMPACT_PANCANmet1281	0.002957	567	3	12	COLORECTAL	CANCER	0	0	7	25	25
P-0002080	HH_IMPACT_PANCANmet1282	52.841	567	3	12	COLORECTAL	CANCER	1	0	6	86	86
P-0005522	HH_IMPACT_PANCANmet1283	11.008	567	3	12	COLORECTAL	CANCER	0	0	7	111	111
P-0000635	HH_IMPACT_PANCANmet1284	0.10728	567	3	12	COLORECTAL	CANCER	1	0	5	30	30
P-0000739	HH_IMPACT_PANCANmet1285	51.206	567	3	12	COLORECTAL	CANCER	0	0	7	65	65
P-0008357	HH_IMPACT_PANCANmet1286	32.354	567	3	12	COLORECTAL	CANCER	0	0	3	96	96
P-0006701	HH_IMPACT_PANCANmet1287	43.222	567	3	12	COLORECTAL	CANCER	0	0	5	38	38
P-0011563	HH_IMPACT_PANCANmet1288	21.098	567	3	12	COLORECTAL	CANCER	0	0	6	7	7
P-0000682	HH_IMPACT_PANCANmet1289	14.914	567	3	12	COLORECTAL	CANCER	0	0	12	172	172
P-0007294	HH_IMPACT_PANCANmet1290	16.896	567	3	12	COLORECTAL	CANCER	0	0	6	35	35
P-0007380	HH_IMPACT_PANCANmet1291	18.221	567	3	12	COLORECTAL	CANCER	0	0	7	66	66
P-0009377	HH_IMPACT_PANCANmet1292	23.422	567	3	12	COLORECTAL	CANCER	0	0	4	91	91
P-0005103	HH_IMPACT_PANCANmet1293	32.186	567	3	12	COLORECTAL	CANCER	1	0	6	12	12
P-0000241	HH_IMPACT_PANCANmet1294	19.801	567	3	12	COLORECTAL	CANCER	1	0	8	24	24
P-0013397	HH_IMPACT_PANCANmet1295	2.1766	567	3	12	COLORECTAL	CANCER	0	0	14	30	30
P-0004792	HH_IMPACT_PANCANmet1296	0.000814	567	3	12	COLORECTAL	CANCER	0	0	10	49	49
P-0013201	HH_IMPACT_PANCANmet1297	42.82	567	3	12	COLORECTAL	CANCER	0	0	7	30	30
P-0005132	HH_IMPACT_PANCANmet1298	8.7541	567	3	12	COLORECTAL	CANCER	0	0	7	58	58
P-0008727	HH_IMPACT_PANCANmet1299	31.405	567	3	12	COLORECTAL	CANCER	0	0	9	122	122
P-0006816	HH_IMPACT_PANCANmet1300	11.687	567	3	12	COLORECTAL	CANCER	0	0	12	28	28
P-0010422	HH_IMPACT_PANCANmet1301	30.29	567	3	12	COLORECTAL	CANCER	0	0	7	115	115
P-0007631	HH_IMPACT_PANCANmet1302	32.959	567	3	12	COLORECTAL	CANCER	0	0	6	74	74
P-0010098	HH_IMPACT_PANCANmet1303	62.202	567	3	12	COLORECTAL	CANCER	1	0	14	31	31
P-0002788	HH_IMPACT_PANCANmet1304	30.158	567	3	12	COLORECTAL	CANCER	1	0	14	9	9
P-0014651	HH_IMPACT_PANCANmet1305	42.401	567	3	12	COLORECTAL	CANCER	0	0	4	28	28
P-0014832	HH_IMPACT_PANCANmet1306	0.084086	567	3	12	COLORECTAL	CANCER	0	0	4	23	23
P-0009355	HH_IMPACT_PANCANmet1307	1.3654	567	3	12	COLORECTAL	CANCER	0	0	3	13	13
P-0003211	HH_IMPACT_PANCANmet1308	30.012	567	3	12	COLORECTAL	CANCER	0	0	8	26	26
P-0006468	HH_IMPACT_PANCANmet1309	54.486	567	3	12	COLORECTAL	CANCER	0	0	5	24	24
P-0012974	HH_IMPACT_PANCANmet1310	23.174	567	3	12	COLORECTAL	CANCER	0	0	9	7	7
P-0009488	HH_IMPACT_PANCANmet1311	10.092	567	3	12	COLORECTAL	CANCER	0	0	7	33	33
P-0000874	HH_IMPACT_PANCANmet1312	74.408	567	3	12	COLORECTAL	CANCER	0	0	2	29	29
P-0006647	HH_IMPACT_PANCANmet1313	48.469	567	3	12	COLORECTAL	CANCER	1	0	5	24	24
P-0002804	HH_IMPACT_PANCANmet1314	39.591	567	3	12	COLORECTAL	CANCER	0	0	3	43	43
P-0004754	HH_IMPACT_PANCANmet1315	4.3027	567	3	12	COLORECTAL	CANCER	0	0	81	69	69
P-0007305	HH_IMPACT_PANCANmet1316	0.47555	567	3	12	COLORECTAL	CANCER	0	0	6	21	21
P-0010599	HH_IMPACT_PANCANmet1317	23.664	567	3	12	COLORECTAL	CANCER	0	0	6	30	30
P-0001732	HH_IMPACT_PANCANmet1318	30.926	567	3	12	COLORECTAL	CANCER	1	0	6	28	28
P-0001909	HH_IMPACT_PANCANmet1319	40.855	567	3	12	COLORECTAL	CANCER	0	0	6	186	186
P-0005755	HH_IMPACT_PANCANmet1320	7.7051	567	3	12	COLORECTAL	CANCER	0	0	6	67	67
P-0000827	HH_IMPACT_PANCANmet1321	3.3119	567	3	12	COLORECTAL	CANCER	1	0	4	26	26
P-0006721	HH_IMPACT_PANCANmet1322	33.975	567	3	12	COLORECTAL	CANCER	0	0	4	55	55
P-0010734	HH_IMPACT_PANCANmet1323	17.482	567	3	12	COLORECTAL	CANCER	0	0	7	24	24
P-0005487	HH_IMPACT_PANCANmet1324	32.531	567	3	12	COLORECTAL	CANCER	0	0	5	51	51
P-0013758	HH_IMPACT_PANCANmet1325	17.666	567	3	12	COLORECTAL	CANCER	0	0	8	32	32
P-0011533	HH_IMPACT_PANCANmet1326	10.119	567	3	12	COLORECTAL	CANCER	0	0	6	112	112
P-0003780	HH_IMPACT_PANCANmet1327	18.558	567	3	12	COLORECTAL	CANCER	0	0	7	16	16
P-0003136	HH_IMPACT_PANCANmet1328	3.139	567	3	12	COLORECTAL	CANCER	0	0	5	25	25
P-0003475	HH_IMPACT_PANCANmet1329	48.212	567	3	12	COLORECTAL	CANCER	1	0	7	34	34
P-0012747	HH_IMPACT_PANCANmet1330	53.838	567	3	12	COLORECTAL	CANCER	0	0	8	60	60
P-0007085	HH_IMPACT_PANCANmet1331	18.178	567	3	12	COLORECTAL	CANCER	0	0	6	63	63
P-0000860	HH_IMPACT_PANCANmet1332	0.038934	567	3	12	COLORECTAL	CANCER	0	0	3	114	114
P-0005327	HH_IMPACT_PANCANmet1333	10.781	567	3	12	COLORECTAL	CANCER	1	0	6	46	46
P-0014021	HH_IMPACT_PANCANmet1334	47.016	567	3	12	COLORECTAL	CANCER	0	0	10	17	17
P-0002702	HH_IMPACT_PANCANmet1335	49.619	567	3	12	COLORECTAL	CANCER	1	0	5	72	72
P-0003258	HH_IMPACT_PANCANmet1336	17.06	567	3	12	COLORECTAL	CANCER	0	0	7	36	36
P-0004549	HH_IMPACT_PANCANmet1337	25.766	567	3	12	COLORECTAL	CANCER	0	0	4	7	7
P-0006271	HH_IMPACT_PANCANmet1338	3.7583	567	3	12	COLORECTAL	CANCER	0	0	3	29	29
P-0008540	HH_IMPACT_PANCANmet1339	26.747	567	3	12	COLORECTAL	CANCER	0	0	7	107	107
P-0014010	HH_IMPACT_PANCANmet1340	18.817	567	3	12	COLORECTAL	CANCER	0	0	7	58	58
P-0010014	HH_IMPACT_PANCANmet1341	8.5764	567	3	12	COLORECTAL	CANCER	0	0	3	117	117
P-0006822	HH_IMPACT_PANCANmet1342	37.136	567	3	12	COLORECTAL	CANCER	0	0	7	85	85
P-0002770	HH_IMPACT_PANCANmet1343	33.148	567	3	12	COLORECTAL	CANCER	0	0	3	59	59
P-0000119	HH_IMPACT_PANCANmet1344	23.123	567	3	12	COLORECTAL	CANCER	1	0	9	27	27
P-0012847	HH_IMPACT_PANCANmet1345	10.184	567	3	12	COLORECTAL	CANCER	0	0	3	56	56
P-0005730	HH_IMPACT_PANCANmet1346	33.628	567	3	12	COLORECTAL	CANCER	0	0	5	38	38
P-0001807	HH_IMPACT_PANCANmet1347	54.262	567	3	12	COLORECTAL	CANCER	1	0	5	142	142
P-0009170	HH_IMPACT_PANCANmet1348	0.033801	567	3	12	COLORECTAL	CANCER	1	0	2	3	3
P-0009826	HH_IMPACT_PANCANmet1349	0.36708	567	3	12	COLORECTAL	CANCER	0	0	2	28	28
P-0006306	HH_IMPACT_PANCANmet1350	8.7365	567	3	12	COLORECTAL	CANCER	0	0	5	34	34
P-0005240	HH_IMPACT_PANCANmet1351	33.116	567	3	12	COLORECTAL	CANCER	0	0	10	212	212
P-0007419	HH_IMPACT_PANCANmet1352	0.008984	567	3	12	COLORECTAL	CANCER	0	0	3	112	112
P-0003284	HH_IMPACT_PANCANmet1353	0.23867	567	3	12	COLORECTAL	CANCER	0	0	8	37	37
P-0006835	HH_IMPACT_PANCANmet1354	1.1917	567	3	12	COLORECTAL	CANCER	1	0	2	47	47
P-0014908	HH_IMPACT_PANCANmet1355	38.047	567	3	12	COLORECTAL	CANCER	0	0	10	224	224
P-0006649	HH_IMPACT_PANCANmet1356	0.25091	567	3	12	COLORECTAL	CANCER	0	0	14	77	77
P-0006968	HH_IMPACT_PANCANmet1357	47.802	567	3	12	COLORECTAL	CANCER	0	0	8	29	29
P-0002323	HH_IMPACT_PANCANmet1358	22.545	567	3	12	COLORECTAL	CANCER	1	0	7	50	50
P-0000763	HH_IMPACT_PANCANmet1359	41.026	567	3	12	COLORECTAL	CANCER	0	0	9	52	52
P-0009830	HH_IMPACT_PANCANmet1360	0.66439	567	3	12	COLORECTAL	CANCER	0	0	45	56	56
P-0002455	HH_IMPACT_PANCANmet1361	18.771	567	3	12	COLORECTAL	CANCER	1	0	82	31	31
P-0012900	HH_IMPACT_PANCANmet1362	54.009	567	3	12	COLORECTAL	CANCER	0	0	3	83	83
P-0006213	HH_IMPACT_PANCANmet1363	7.7723	567	3	12	COLORECTAL	CANCER	0	0	9	49	49
P-0012074	HH_IMPACT_PANCANmet1364	14.519	567	3	12	COLORECTAL	CANCER	0	0	6	25	25
P-0006317	HH_IMPACT_PANCANmet1365	19.924	567	3	12	COLORECTAL	CANCER	1	0	11	13	13
P-0005569	HH_IMPACT_PANCANmet1366	18.406	567	3	12	COLORECTAL	CANCER	0	0	2	14	14
P-0004486	HH_IMPACT_PANCANmet1367	39.095	567	3	12	COLORECTAL	CANCER	0	0	13	80	80
P-0012554	HH_IMPACT_PANCANmet1368	15.105	567	3	12	COLORECTAL	CANCER	0	0	9	7	7
P-0001424	HH_IMPACT_PANCANmet1369	6.3672	567	3	12	COLORECTAL	CANCER	1	0	10	14	14
P-0009741	HH_IMPACT_PANCANmet1370	33.848	567	3	12	COLORECTAL	CANCER	0	0	6	97	97
P-0002565	HH_IMPACT_PANCANmet1371	12.37	567	3	12	COLORECTAL	CANCER	0	0	5	85	85
P-0004011	HH_IMPACT_PANCANmet1372	0.47886	567	3	12	COLORECTAL	CANCER	0	0	66	82	82
P-0013881	HH_IMPACT_PANCANmet1373	16.323	567	3	12	COLORECTAL	CANCER	0	0	8	8	8
P-0005343	HH_IMPACT_PANCANmet1374	0.19423	567	3	12	COLORECTAL	CANCER	0	0	2	31	31
P-0006110	HH_IMPACT_PANCANmet1375	14.95	567	3	12	COLORECTAL	CANCER	1	0	8	12	12
P-0002994	HH_IMPACT_PANCANmet1376	38.22	567	3	12	COLORECTAL	CANCER	0	0	4	91	91
P-0008173	HH_IMPACT_PANCANmet1377	32.207	567	3	12	COLORECTAL	CANCER	0	0	4	428	428
P-0006740	HH_IMPACT_PANCANmet1378	3.8457	567	3	12	COLORECTAL	CANCER	0	0	4	34	34
P-0011120	HH_IMPACT_PANCANmet1379	23.795	567	3	12	COLORECTAL	CANCER	0	0	7	76	76
P-0013087	HH_IMPACT_PANCANmet1380	7.8324	567	3	12	COLORECTAL	CANCER	0	0	7	78	78
P-0012426	HH_IMPACT_PANCANmet1381	18.536	567	3	12	COLORECTAL	CANCER	0	0	5	59	59
P-0012268	HH_IMPACT_PANCANmet1382	9.6437	567	3	12	COLORECTAL	CANCER	0	0	9	20	20
P-0007389	HH_IMPACT_PANCANmet1383	5.2304	567	3	12	COLORECTAL	CANCER	0	0	5	74	74
P-0000552	HH_IMPACT_PANCANmet1384	27.443	567	3	12	COLORECTAL	CANCER	1	0	6	16	16
P-0009200	HH_IMPACT_PANCANmet1385	19.885	567	3	12	COLORECTAL	CANCER	1	0	4	1	1
P-0003518	HH_IMPACT_PANCANmet1386	13.704	567	3	12	COLORECTAL	CANCER	1	0	3	42	42
P-0003154	HH_IMPACT_PANCANmet1387	0.80037	567	3	12	COLORECTAL	CANCER	1	0	4	63	63
P-0013407	HH_IMPACT_PANCANmet1388	27.172	567	3	12	COLORECTAL	CANCER	0	0	7	20	20
P-0013551	HH_IMPACT_PANCANmet1389	27.775	567	3	12	COLORECTAL	CANCER	1	0	4	4	4
P-0013285	HH_IMPACT_PANCANmet1390	53.856	567	3	12	COLORECTAL	CANCER	0	0	4	29	29
P-0001104	HH_IMPACT_PANCANmet1391	32.643	567	3	12	COLORECTAL	CANCER	1	0	14	32	32
P-0015298	HH_IMPACT_PANCANmet1392	0.060914	567	3	12	COLORECTAL	CANCER	0	0	10	4	4
P-0007092	HH_IMPACT_PANCANmet1393	34.639	567	3	12	COLORECTAL	CANCER	0	0	6	34	34
P-0002102	HH_IMPACT_PANCANmet1394	9.1026	567	3	12	COLORECTAL	CANCER	1	0	7	19	19
P-0007588	HH_IMPACT_PANCANmet1395	15.348	567	3	12	COLORECTAL	CANCER	0	0	5	57	57
P-0004697	HH_IMPACT_PANCANmet1396	33.263	567	3	12	COLORECTAL	CANCER	0	0	9	25	25
P-0002487	HH_IMPACT_PANCANmet1397	35.947	567	3	12	COLORECTAL	CANCER	1	0	6	9	9
P-0001984	HH_IMPACT_PANCANmet1398	21.884	567	3	12	COLORECTAL	CANCER	0	0	3	133	133
P-0012680	HH_IMPACT_PANCANmet1399	41.108	567	3	12	COLORECTAL	CANCER	1	0	9	42	42
P-0010506	HH_IMPACT_PANCANmet1400	20.12	567	3	12	COLORECTAL	CANCER	0	0	7	36	36
P-0014774	HH_IMPACT_PANCANmet1401	3.3283	567	3	12	COLORECTAL	CANCER	0	0	6	52	52
P-0001525	HH_IMPACT_PANCANmet1402	28.148	567	3	12	COLORECTAL	CANCER	0	0	3	42	42
P-0007809	HH_IMPACT_PANCANmet1403	36.578	567	3	12	COLORECTAL	CANCER	1	0	9	22	22
P-0013495	HH_IMPACT_PANCANmet1404	0.35242	567	3	12	COLORECTAL	CANCER	0	0	10	14	14
P-0007490	HH_IMPACT_PANCANmet1405	22.794	567	3	12	COLORECTAL	CANCER	0	0	5	32	32
P-0000526	HH_IMPACT_PANCANmet1406	39.122	567	3	12	COLORECTAL	CANCER	0	0	6	89	89
P-0006345	HH_IMPACT_PANCANmet1407	6.7817	567	3	12	COLORECTAL	CANCER	0	0	12	23	23
P-0007377	HH_IMPACT_PANCANmet1408	95.719	567	3	12	COLORECTAL	CANCER	0	0	10	65	65
P-0005237	HH_IMPACT_PANCANmet1409	4.5753	567	3	12	COLORECTAL	CANCER	0	0	10	127	127
P-0007691	HH_IMPACT_PANCANmet1410	8.8484	567	3	12	COLORECTAL	CANCER	0	0	7	33	33
P-0007136	HH_IMPACT_PANCANmet1411	26.436	567	3	12	COLORECTAL	CANCER	0	0	9	118	118
P-0012133	HH_IMPACT_PANCANmet1412	5.9169	567	3	12	COLORECTAL	CANCER	0	0	4	15	15
P-0013982	HH_IMPACT_PANCANmet1413	37.635	567	3	12	COLORECTAL	CANCER	0	0	4	4	4
P-0012249	HH_IMPACT_PANCANmet1414	0.3053	567	3	12	COLORECTAL	CANCER	0	0	38	50	50
P-0007676	HH_IMPACT_PANCANmet1415	2.156	567	3	12	COLORECTAL	CANCER	0	0	3	155	155
P-0006704	HH_IMPACT_PANCANmet1416	21.382	567	3	12	COLORECTAL	CANCER	0	0	9	33	33
P-0010367	HH_IMPACT_PANCANmet1417	28.561	567	3	12	COLORECTAL	CANCER	0	0	7	27	27
P-0008690	HH_IMPACT_PANCANmet1418	11.998	567	3	12	COLORECTAL	CANCER	0	0	10	27	27
P-0007039	HH_IMPACT_PANCANmet1419	42.668	567	3	12	COLORECTAL	CANCER	0	0	5	45	45
P-0014945	HH_IMPACT_PANCANmet1420	23.145	567	3	12	COLORECTAL	CANCER	0	0	4	4	4
P-0005941	HH_IMPACT_PANCANmet1421	47.123	567	3	12	COLORECTAL	CANCER	0	0	8	90	90
P-0007781	HH_IMPACT_PANCANmet1422	2.0231	567	3	12	COLORECTAL	CANCER	0	0	4	209	209
P-0015016	HH_IMPACT_PANCANmet1423	4.5826	567	3	12	COLORECTAL	CANCER	0	0	4	21	21
P-0009302	HH_IMPACT_PANCANmet1424	21.082	567	3	12	COLORECTAL	CANCER	0	0	3	18	18
P-0010219	HH_IMPACT_PANCANmet1425	29.445	567	3	12	COLORECTAL	CANCER	1	0	7	24	24
P-0007373	HH_IMPACT_PANCANmet1426	24.037	567	3	12	COLORECTAL	CANCER	0	0	5	44	44
P-0005998	HH_IMPACT_PANCANmet1427	1.003	567	3	12	COLORECTAL	CANCER	0	0	4	28	28
P-0014116	HH_IMPACT_PANCANmet1428	3.8708	567	3	12	COLORECTAL	CANCER	0	0	12	6	6
P-0010146	HH_IMPACT_PANCANmet1429	4.3822	567	3	12	COLORECTAL	CANCER	0	0	7	16	16
P-0006887	HH_IMPACT_PANCANmet1430	34.414	567	3	12	COLORECTAL	CANCER	0	0	7	435	435
P-0005623	HH_IMPACT_PANCANmet1431	35.897	567	3	12	COLORECTAL	CANCER	0	0	5	18	18
P-0009464	HH_IMPACT_PANCANmet1432	1.1911	567	3	12	COLORECTAL	CANCER	0	0	7	61	61
P-0008141	HH_IMPACT_PANCANmet1433	29.301	567	3	12	COLORECTAL	CANCER	0	0	4	85	85
P-0012110	HH_IMPACT_PANCANmet1434	24.843	567	3	12	COLORECTAL	CANCER	0	0	3	7	7
P-0008068	HH_IMPACT_PANCANmet1435	15.658	567	3	12	COLORECTAL	CANCER	0	0	5	80	80
P-0007216	HH_IMPACT_PANCANmet1436	32.711	567	3	12	COLORECTAL	CANCER	0	0	11	73	73
P-0010581	HH_IMPACT_PANCANmet1437	4.6275	567	3	12	COLORECTAL	CANCER	0	0	68	327	327
P-0013258	HH_IMPACT_PANCANmet1438	34.642	567	3	12	COLORECTAL	CANCER	0	0	8	8	8
P-0006686	HH_IMPACT_PANCANmet1439	9.704	567	3	12	COLORECTAL	CANCER	0	0	7	60	60
P-0004081	HH_IMPACT_PANCANmet1440	1.0451	567	3	12	COLORECTAL	CANCER	0	0	4	29	29
P-0008079	HH_IMPACT_PANCANmet1441	18.575	567	3	12	COLORECTAL	CANCER	0	0	7	109	109
P-0011468	HH_IMPACT_PANCANmet1442	24.769	567	3	12	COLORECTAL	CANCER	1	0	8	15	15
P-0004957	HH_IMPACT_PANCANmet1443	35.357	567	3	12	COLORECTAL	CANCER	0	0	7	37	37
P-0004402	HH_IMPACT_PANCANmet1444	34.571	567	3	12	COLORECTAL	CANCER	0	0	6	19	19
P-0004323	HH_IMPACT_PANCANmet1445	24.717	567	3	12	COLORECTAL	CANCER	0	0	8	248	248
P-0007486	HH_IMPACT_PANCANmet1446	29.14	567	3	12	COLORECTAL	CANCER	1	0	6	51	51
P-0015237	HH_IMPACT_PANCANmet1447	11.786	567	3	12	COLORECTAL	CANCER	0	0	60	169	169
P-0000742	HH_IMPACT_PANCANmet1448	20.991	567	3	12	COLORECTAL	CANCER	0	0	5	46	46
P-0000802	HH_IMPACT_PANCANmet1449	47.379	567	3	12	COLORECTAL	CANCER	0	0	9	156	156
P-0007112	HH_IMPACT_PANCANmet1450	7.4292	567	3	12	COLORECTAL	CANCER	0	0	6	16	16
P-0007140	HH_IMPACT_PANCANmet1451	9.002	567	3	12	COLORECTAL	CANCER	0	0	10	43	43
P-0011071	HH_IMPACT_PANCANmet1452	0.16662	567	3	12	COLORECTAL	CANCER	1	0	82	20	20
P-0007126	HH_IMPACT_PANCANmet1453	52.734	567	3	12	COLORECTAL	CANCER	0	0	8	69	69
P-0013462	HH_IMPACT_PANCANmet1454	1.1365	567	3	12	COLORECTAL	CANCER	0	0	44	12	12
P-0006225	HH_IMPACT_PANCANmet1455	21.546	567	3	12	COLORECTAL	CANCER	0	0	6	49	49
P-0007081	HH_IMPACT_PANCANmet1456	40.859	567	3	12	COLORECTAL	CANCER	0	0	3	52	52
P-0007381	HH_IMPACT_PANCANmet1457	35.222	567	3	12	COLORECTAL	CANCER	0	0	6	261	261
P-0000843	HH_IMPACT_PANCANmet1458	42.074	567	3	12	COLORECTAL	CANCER	0	0	3	171	171
P-0006658	HH_IMPACT_PANCANmet1459	0.057356	567	3	12	COLORECTAL	CANCER	0	0	1	91	91
P-0003710	HH_IMPACT_PANCANmet1460	28.726	567	3	12	COLORECTAL	CANCER	0	0	4	64	64
P-0006763	HH_IMPACT_PANCANmet1461	18.19	567	3	12	COLORECTAL	CANCER	0	0	6	194	194
P-0010966	HH_IMPACT_PANCANmet1462	0.43915	567	3	12	COLORECTAL	CANCER	0	0	4	39	39
P-0006819	HH_IMPACT_PANCANmet1463	12.179	567	3	12	COLORECTAL	CANCER	0	0	7	302	302
P-0009145	HH_IMPACT_PANCANmet1464	43.797	567	3	12	COLORECTAL	CANCER	0	0	7	26	26
P-0007181	HH_IMPACT_PANCANmet1465	39.125	567	3	12	COLORECTAL	CANCER	0	0	6	155	155
P-0009163	HH_IMPACT_PANCANmet1466	15.315	567	3	12	COLORECTAL	CANCER	0	0	7	66	66
P-0015210	HH_IMPACT_PANCANmet1467	41.063	567	3	12	COLORECTAL	CANCER	0	0	5	16	16
P-0006735	HH_IMPACT_PANCANmet1468	19.585	567	3	12	COLORECTAL	CANCER	0	0	4	44	44
P-0010009	HH_IMPACT_PANCANmet1469	1.4056	567	3	12	COLORECTAL	CANCER	0	0	3	78	78
P-0008429	HH_IMPACT_PANCANmet1470	11.988	567	3	12	COLORECTAL	CANCER	0	0	7	13	13
P-0007889	HH_IMPACT_PANCANmet1471	0.000143	567	3	12	COLORECTAL	CANCER	0	0	3	138	138
P-0007097	HH_IMPACT_PANCANmet1472	53.322	567	3	12	COLORECTAL	CANCER	0	0	8	53	53
P-0006093	HH_IMPACT_PANCANmet1473	39.163	567	3	12	COLORECTAL	CANCER	0	0	7	26	26
P-0007070	HH_IMPACT_PANCANmet1474	10.964	567	3	12	COLORECTAL	CANCER	0	0	4	39	39
P-0007793	HH_IMPACT_PANCANmet1475	11.308	567	3	12	COLORECTAL	CANCER	0	0	9	43	43
P-0007207	HH_IMPACT_PANCANmet1476	17.169	567	3	12	COLORECTAL	CANCER	0	0	8	14	14
P-0002769	HH_IMPACT_PANCANmet1477	38.834	567	3	12	COLORECTAL	CANCER	1	0	2	51	51
P-0007860	HH_IMPACT_PANCANmet1478	0.60624	567	3	12	COLORECTAL	CANCER	1	0	1	60	60
P-0007998	HH_IMPACT_PANCANmet1479	9.0771	567	3	12	COLORECTAL	CANCER	0	0	11	31	31
P-0009149	HH_IMPACT_PANCANmet1480	7.698	567	3	12	COLORECTAL	CANCER	0	0	8	48	48
P-0008483	HH_IMPACT_PANCANmet1481	7.5834	567	3	12	COLORECTAL	CANCER	0	0	3	15	15
P-0003209	HH_IMPACT_PANCANmet1482	9.3749	567	3	12	COLORECTAL	CANCER	0	0	80	24	24
P-0007079	HH_IMPACT_PANCANmet1483	6.301	567	3	12	COLORECTAL	CANCER	0	0	7	35	35
P-0015068	HH_IMPACT_PANCANmet1484	39.071	567	3	12	COLORECTAL	CANCER	0	0	8	4	4
P-0015074	HH_IMPACT_PANCANmet1485	6.2588	567	3	12	COLORECTAL	CANCER	0	0	7	29	29
P-0000869	HH_IMPACT_PANCANmet1486	50.174	567	3	12	COLORECTAL	CANCER	0	0	5	53	53
P-0008584	HH_IMPACT_PANCANmet1487	41.428	567	3	12	COLORECTAL	CANCER	0	0	4	109	109
P-0014133	HH_IMPACT_PANCANmet1488	45.864	567	3	12	COLORECTAL	CANCER	0	0	6	16	16
P-0007342	HH_IMPACT_PANCANmet1489	3.5161	567	3	12	COLORECTAL	CANCER	0	0	6	14	14
P-0009902	HH_IMPACT_PANCANmet1490	0.000484	567	3	12	COLORECTAL	CANCER	0	0	7	63	63
P-0009842	HH_IMPACT_PANCANmet1491	1.153	567	3	12	COLORECTAL	CANCER	0	0	8	36	36
P-0000997	HH_IMPACT_PANCANmet1492	14.997	567	3	12	COLORECTAL	CANCER	1	0	16	39	39
P-0000868	HH_IMPACT_PANCANmet1493	33.403	567	3	12	COLORECTAL	CANCER	0	0	5	116	116
P-0006708	HH_IMPACT_PANCANmet1494	21.905	567	3	12	COLORECTAL	CANCER	1	0	10	31	31
P-0007185	HH_IMPACT_PANCANmet1495	22.549	567	3	12	COLORECTAL	CANCER	0	0	12	67	67
P-0008735	HH_IMPACT_PANCANmet1496	66.765	567	3	12	COLORECTAL	CANCER	0	0	10	71	71
P-0009993	HH_IMPACT_PANCANmet1497	24.469	567	3	12	COLORECTAL	CANCER	0	0	3	72	72
P-0007912	HH_IMPACT_PANCANmet1498	37.904	567	3	12	COLORECTAL	CANCER	0	0	7	74	74
P-0005210	HH_IMPACT_PANCANmet1499	9.803	567	3	12	COLORECTAL	CANCER	0	0	10	38	38
P-0004834	HH_IMPACT_PANCANmet1500	37.099	567	3	12	COLORECTAL	CANCER	0	0	6	104	104
P-0012566	HH_IMPACT_PANCANmet1501	6.1444	567	3	12	COLORECTAL	CANCER	0	0	8	54	54
P-0000703	HH_IMPACT_PANCANmet1502	0.030679	567	3	12	COLORECTAL	CANCER	1	0	6	32	32
P-0000736	HH_IMPACT_PANCANmet1503	39.746	567	3	12	COLORECTAL	CANCER	0	0	8	41	41
P-0007144	HH_IMPACT_PANCANmet1504	18.364	567	3	12	COLORECTAL	CANCER	0	0	19	24	24
P-0015276	HH_IMPACT_PANCANmet1505	1.6559	567	3	12	COLORECTAL	CANCER	0	0	6	141	141
P-0010062	HH_IMPACT_PANCANmet1506	3.7758	567	3	12	COLORECTAL	CANCER	0	0	6	26	26
P-0007315	HH_IMPACT_PANCANmet1507	43.287	567	3	12	COLORECTAL	CANCER	0	0	4	59	59
P-0002960	HH_IMPACT_PANCANmet1508	13.699	567	3	12	COLORECTAL	CANCER	0	0	6	249	249
P-0007391	HH_IMPACT_PANCANmet1509	26.065	567	3	12	COLORECTAL	CANCER	0	0	8	41	41
P-0011131	HH_IMPACT_PANCANmet1510	34.892	567	3	12	COLORECTAL	CANCER	0	0	7	2	2
P-0013156	HH_IMPACT_PANCANmet1511	47.125	567	3	12	COLORECTAL	CANCER	0	0	6	43	43
P-0001215	HH_IMPACT_PANCANmet1512	0.00075	567	3	12	COLORECTAL	CANCER	0	0	249	40	40
P-0000511	HH_IMPACT_PANCANmet1513	0.33782	567	3	12	COLORECTAL	CANCER	1	0	4	23	23
P-0014858	HH_IMPACT_PANCANmet1514	9.6596	567	3	12	COLORECTAL	CANCER	0	0	6	23	23
P-0010139	HH_IMPACT_PANCANmet1515	28.346	567	3	12	COLORECTAL	CANCER	0	0	8	12	12
P-0004502	HH_IMPACT_PANCANmet1516	8.0998	567	3	12	COLORECTAL	CANCER	1	0	6	3	3
P-0001500	HH_IMPACT_PANCANmet1517	48.882	567	3	12	COLORECTAL	CANCER	1	0	19	37	37
P-0000744	HH_IMPACT_PANCANmet1518	1.1219	567	3	12	COLORECTAL	CANCER	0	0	6	50	50
P-0007080	HH_IMPACT_PANCANmet1519	40.183	567	3	12	COLORECTAL	CANCER	0	0	7	104	104
P-0005446	HH_IMPACT_PANCANmet1520	27.41	567	3	12	COLORECTAL	CANCER	0	0	6	87	87
P-0012653	HH_IMPACT_PANCANmet1521	21.792	567	3	12	COLORECTAL	CANCER	1	0	4	9	9
P-0011195	HH_IMPACT_PANCANmet1522	2.63	567	3	12	COLORECTAL	CANCER	0	0	3	56	56
P-0001150	HH_IMPACT_PANCANmet1523	34.833	567	3	12	COLORECTAL	CANCER	1	0	9	46	46
P-0006287	HH_IMPACT_PANCANmet1524	34.299	567	3	12	COLORECTAL	CANCER	0	0	8	102	102
P-0006681	HH_IMPACT_PANCANmet1525	14.706	567	3	12	COLORECTAL	CANCER	0	0	5	150	150
P-0006764	HH_IMPACT_PANCANmet1526	0.13418	567	3	12	COLORECTAL	CANCER	0	0	2	51	51
P-0000687	HH_IMPACT_PANCANmet1527	56.134	567	3	12	COLORECTAL	CANCER	0	0	7	31	31
P-0007584	HH_IMPACT_PANCANmet1528	29.772	567	3	12	COLORECTAL	CANCER	0	0	5	108	108
P-0011374	HH_IMPACT_PANCANmet1529	38.233	567	3	12	COLORECTAL	CANCER	0	0	4	39	39
P-0011108	HH_IMPACT_PANCANmet1530	62.168	567	3	12	COLORECTAL	CANCER	0	0	9	48	48
P-0001647	HH_IMPACT_PANCANmet1531	23.616	567	3	12	COLORECTAL	CANCER	1	0	4	37	37
P-0005502	HH_IMPACT_PANCANmet1532	34.742	567	3	12	COLORECTAL	CANCER	0	0	5	38	38
P-0011074	HH_IMPACT_PANCANmet1533	33.446	567	3	12	COLORECTAL	CANCER	0	0	8	28	28
P-0006906	HH_IMPACT_PANCANmet1534	38.997	567	3	12	COLORECTAL	CANCER	0	0	10	62	62
P-0006750	HH_IMPACT_PANCANmet1535	5.3184	567	3	12	COLORECTAL	CANCER	0	0	5	39	39
P-0015958	HH_IMPACT_PANCANmet1536	36.046	567	3	12	COLORECTAL	CANCER	0	0	4	2	2
P-0001302	HH_IMPACT_PANCANmet1537	28.75	567	3	12	COLORECTAL	CANCER	0	0	4	28	28
P-0000616	HH_IMPACT_PANCANmet1538	69.817	567	3	12	COLORECTAL	CANCER	1	0	7	56	56
P-0015721	HH_IMPACT_PANCANmet1539	60.74	567	3	12	COLORECTAL	CANCER	0	0	5	35	35
P-0008042	HH_IMPACT_PANCANmet1540	6.0686	567	3	12	COLORECTAL	CANCER	0	0	7	38	38
P-0000738	HH_IMPACT_PANCANmet1541	5.6928	567	3	12	COLORECTAL	CANCER	0	0	6	45	45
P-0000772	HH_IMPACT_PANCANmet1542	0.024702	567	3	12	COLORECTAL	CANCER	1	0	9	61	61
P-0011255	HH_IMPACT_PANCANmet1543	5.1351	567	3	12	COLORECTAL	CANCER	0	0	6	102	102
P-0009760	HH_IMPACT_PANCANmet1544	26.278	567	3	12	COLORECTAL	CANCER	0	0	5	11	11
P-0004798	HH_IMPACT_PANCANmet1545	0.068443	567	3	12	COLORECTAL	CANCER	1	0	11	12	12
P-0008083	HH_IMPACT_PANCANmet1546	31.684	567	3	12	COLORECTAL	CANCER	0	0	14	56	56
P-0010238	HH_IMPACT_PANCANmet1547	46.007	567	3	12	COLORECTAL	CANCER	0	0	8	63	63
P-0000769	HH_IMPACT_PANCANmet1548	36.778	567	3	12	COLORECTAL	CANCER	0	0	8	118	118
P-0009650	HH_IMPACT_PANCANmet1549	3.6254	567	3	12	COLORECTAL	CANCER	0	0	3	16	16
P-0015835	HH_IMPACT_PANCANmet1550	0.20102	567	3	12	COLORECTAL	CANCER	0	0	5	8	8
P-0000982	HH_IMPACT_PANCANmet1551	36.684	567	3	12	COLORECTAL	CANCER	1	0	10	10	10
P-0004624	HH_IMPACT_PANCANmet1552	5.4937	567	3	12	COLORECTAL	CANCER	0	0	2	81	81
P-0010407	HH_IMPACT_PANCANmet1553	35.284	567	3	12	COLORECTAL	CANCER	1	0	14	42	42
P-0007361	HH_IMPACT_PANCANmet1554	3.8677	567	3	12	COLORECTAL	CANCER	0	0	8	106	106
P-0011158	HH_IMPACT_PANCANmet1555	31.164	567	3	12	COLORECTAL	CANCER	0	0	7	69	69
P-0007664	HH_IMPACT_PANCANmet1556	9.5377	567	3	12	COLORECTAL	CANCER	0	0	8	59	59
P-0007488	HH_IMPACT_PANCANmet1557	0.12354	567	3	12	COLORECTAL	CANCER	0	0	3	52	52
P-0006888	HH_IMPACT_PANCANmet1558	24.815	567	3	12	COLORECTAL	CANCER	0	0	14	25	25
P-0006683	HH_IMPACT_PANCANmet1559	0.001176	567	3	12	COLORECTAL	CANCER	1	0	6	28	28
P-0007303	HH_IMPACT_PANCANmet1560	53.898	567	3	12	COLORECTAL	CANCER	0	0	9	44	44
P-0003077	HH_IMPACT_PANCANmet1561	33.804	567	3	12	COLORECTAL	CANCER	1	0	9	41	41
P-0005858	HH_IMPACT_PANCANmet1562	54.564	567	3	12	COLORECTAL	CANCER	0	0	7	17	17
P-0007279	HH_IMPACT_PANCANmet1563	6.9376	567	3	12	COLORECTAL	CANCER	0	0	5	53	53
P-0006685	HH_IMPACT_PANCANmet1564	9.9	567	3	12	COLORECTAL	CANCER	1	0	5	36	36
P-0007686	HH_IMPACT_PANCANmet1565	58.072	567	3	12	COLORECTAL	CANCER	0	0	5	34	34
P-0009000	HH_IMPACT_PANCANmet1566	7.528	567	3	12	COLORECTAL	CANCER	0	0	6	13	13
P-0007581	HH_IMPACT_PANCANmet1567	5.8215	567	3	12	COLORECTAL	CANCER	1	0	12	53	53
P-0006390	HH_IMPACT_PANCANmet1568	25.157	567	3	12	COLORECTAL	CANCER	0	0	3	29	29
P-0008095	HH_IMPACT_PANCANmet1569	50.449	567	3	12	COLORECTAL	CANCER	0	0	6	160	160
P-0006715	HH_IMPACT_PANCANmet1570	39.353	567	3	12	COLORECTAL	CANCER	0	0	6	33	33
P-0008590	HH_IMPACT_PANCANmet1571	18.585	567	3	12	COLORECTAL	CANCER	1	0	8	66	66
P-0002814	HH_IMPACT_PANCANmet1572	35.603	567	3	12	COLORECTAL	CANCER	0	0	3	127	127
P-0007132	HH_IMPACT_PANCANmet1573	34.413	567	3	12	COLORECTAL	CANCER	0	0	11	129	129
P-0010147	HH_IMPACT_PANCANmet1574	62.424	567	3	12	COLORECTAL	CANCER	1	0	8	25	25
P-0002512	HH_IMPACT_PANCANmet1575	20.503	567	3	12	COLORECTAL	CANCER	1	0	3	44	44
P-0015518	HH_IMPACT_PANCANmet1576	57.137	567	3	12	COLORECTAL	CANCER	0	0	7	3	3
P-0006999	HH_IMPACT_PANCANmet1577	32.608	567	3	12	COLORECTAL	CANCER	1	0	5	189	189
P-0007593	HH_IMPACT_PANCANmet1578	7.2915	567	3	12	COLORECTAL	CANCER	0	0	12	167	167
P-0001200	HH_IMPACT_PANCANmet1579	4.2933	567	3	12	COLORECTAL	CANCER	0	0	3	35	35
P-0007012	HH_IMPACT_PANCANmet1580	25.687	567	3	12	COLORECTAL	CANCER	1	0	9	28	28
P-0013784	HH_IMPACT_PANCANmet1581	10.028	567	3	12	COLORECTAL	CANCER	0	0	12	261	261
P-0004736	HH_IMPACT_PANCANmet1582	4.195	567	3	12	COLORECTAL	CANCER	0	0	5	52	52
P-0007869	HH_IMPACT_PANCANmet1583	47.34	567	3	12	COLORECTAL	CANCER	0	0	4	76	76
P-0010343	HH_IMPACT_PANCANmet1584	38.526	567	3	12	COLORECTAL	CANCER	0	0	3	13	13
P-0010968	HH_IMPACT_PANCANmet1585	23.41	567	3	12	COLORECTAL	CANCER	0	0	5	18	18
P-0009903	HH_IMPACT_PANCANmet1586	33.672	567	3	12	COLORECTAL	CANCER	0	0	5	174	174
P-0006726	HH_IMPACT_PANCANmet1587	0.23263	567	3	12	COLORECTAL	CANCER	0	0	5	23	23
P-0006261	HH_IMPACT_PANCANmet1588	29.406	567	3	12	COLORECTAL	CANCER	0	0	4	103	103
P-0009418	HH_IMPACT_PANCANmet1589	13.899	567	3	12	COLORECTAL	CANCER	0	0	8	86	86
P-0003397	HH_IMPACT_PANCANmet1590	2.3285	567	3	12	COLORECTAL	CANCER	0	0	3	117	117
P-0006967	HH_IMPACT_PANCANmet1591	44.766	567	3	12	COLORECTAL	CANCER	0	0	2	25	25
P-0015443	HH_IMPACT_PANCANmet1592	5.7313	567	3	12	COLORECTAL	CANCER	0	0	5	19	19
P-0007226	HH_IMPACT_PANCANmet1593	75.368	567	3	12	COLORECTAL	CANCER	1	0	7	41	41
P-0013186	HH_IMPACT_PANCANmet1594	10.747	567	3	12	COLORECTAL	CANCER	0	0	3	25	25
P-0015727	HH_IMPACT_PANCANmet1595	13.599	567	3	12	COLORECTAL	CANCER	0	0	11	19	19
P-0002268	HH_IMPACT_PANCANmet1596	20.19	567	3	12	COLORECTAL	CANCER	0	0	5	29	29
P-0001428	HH_IMPACT_PANCANmet1597	38.622	567	3	12	COLORECTAL	CANCER	1	0	13	160	160
P-0009224	HH_IMPACT_PANCANmet1598	2.8886	567	3	12	COLORECTAL	CANCER	0	0	7	11	11
P-0010627	HH_IMPACT_PANCANmet1599	30.236	567	3	12	COLORECTAL	CANCER	0	0	9	24	24
P-0001867	HH_IMPACT_PANCANmet1600	49.683	567	3	12	COLORECTAL	CANCER	1	0	13	57	57
P-0001949	HH_IMPACT_PANCANmet1601	35.147	567	3	12	COLORECTAL	CANCER	1	0	11	112	112
P-0010898	HH_IMPACT_PANCANmet1602	11.364	567	3	12	COLORECTAL	CANCER	0	0	14	1	1
P-0007654	HH_IMPACT_PANCANmet1603	13.408	567	3	12	COLORECTAL	CANCER	1	0	10	52	52
P-0000798	HH_IMPACT_PANCANmet1604	25.978	567	3	12	COLORECTAL	CANCER	0	0	7	73	73
P-0004051	HH_IMPACT_PANCANmet1605	1.6467	567	3	12	COLORECTAL	CANCER	0	0	70	35	35
P-0006889	HH_IMPACT_PANCANmet1606	23.268	567	3	12	COLORECTAL	CANCER	0	0	7	63	63
P-0010393	HH_IMPACT_PANCANmet1607	3.9055	567	3	12	COLORECTAL	CANCER	0	0	6	124	124
P-0000493	HH_IMPACT_PANCANmet1608	25.907	567	3	12	COLORECTAL	CANCER	1	0	4	24	24
P-0013772	HH_IMPACT_PANCANmet1609	8.2754	567	3	12	COLORECTAL	CANCER	0	0	11	13	13
P-0006706	HH_IMPACT_PANCANmet1610	15.045	567	3	12	COLORECTAL	CANCER	0	0	7	140	140
P-0014252	HH_IMPACT_PANCANmet1611	22.083	567	3	12	COLORECTAL	CANCER	0	0	4	66	66
P-0007357	HH_IMPACT_PANCANmet1612	18.279	567	3	12	COLORECTAL	CANCER	0	0	8	93	93
P-0006616	HH_IMPACT_PANCANmet1613	1.7912	567	3	12	COLORECTAL	CANCER	1	0	6	14	14
P-0006608	HH_IMPACT_PANCANmet1614	52.958	567	3	12	COLORECTAL	CANCER	0	0	10	57	57
P-0013277	HH_IMPACT_PANCANmet1615	61.488	567	3	12	COLORECTAL	CANCER	0	0	9	29	29
P-0012406	HH_IMPACT_PANCANmet1616	28.824	567	3	12	COLORECTAL	CANCER	0	0	3	92	92
P-0008671	HH_IMPACT_PANCANmet1617	4.4885	567	3	12	COLORECTAL	CANCER	0	0	3	95	95
P-0006275	HH_IMPACT_PANCANmet1618	23.985	567	3	12	COLORECTAL	CANCER	0	0	4	53	53
P-0003901	HH_IMPACT_PANCANmet1619	21.402	567	3	12	COLORECTAL	CANCER	0	0	5	22	22
P-0007090	HH_IMPACT_PANCANmet1620	11.769	567	3	12	COLORECTAL	CANCER	1	0	5	57	57
P-0010781	HH_IMPACT_PANCANmet1621	0.010079	567	3	12	COLORECTAL	CANCER	0	0	5	12	12
P-0012810	HH_IMPACT_PANCANmet1622	39.918	567	3	12	COLORECTAL	CANCER	0	0	5	42	42
P-0013354	HH_IMPACT_PANCANmet1623	23.085	567	3	12	COLORECTAL	CANCER	0	0	5	31	31
P-0007632	HH_IMPACT_PANCANmet1624	2.3498	567	3	12	COLORECTAL	CANCER	0	0	8	60	60
P-0007887	HH_IMPACT_PANCANmet1625	20.518	567	3	12	COLORECTAL	CANCER	0	0	10	117	117
P-0015006	HH_IMPACT_PANCANmet1626	28.756	567	3	12	COLORECTAL	CANCER	0	0	8	31	31
P-0006434	HH_IMPACT_PANCANmet1627	23.942	567	3	12	COLORECTAL	CANCER	0	0	10	26	26
P-0012625	HH_IMPACT_PANCANmet1628	4.2391	567	3	12	COLORECTAL	CANCER	0	0	5	36	36
P-0010742	HH_IMPACT_PANCANmet1629	43.021	567	3	12	COLORECTAL	CANCER	1	0	5	42	42
P-0006000	HH_IMPACT_PANCANmet1630	10.27	567	3	12	COLORECTAL	CANCER	0	0	4	18	18
P-0008683	HH_IMPACT_PANCANmet1631	0.001176	567	3	12	COLORECTAL	CANCER	0	0	4	16	16
P-0004249	HH_IMPACT_PANCANmet1632	32.609	567	3	12	COLORECTAL	CANCER	1	0	10	19	19
P-0007483	HH_IMPACT_PANCANmet1633	2.6845	567	3	12	COLORECTAL	CANCER	0	0	10	81	81
P-0009690	HH_IMPACT_PANCANmet1634	38.289	567	3	12	COLORECTAL	CANCER	0	0	10	53	53
P-0001864	HH_IMPACT_PANCANmet1635	47.282	567	3	12	COLORECTAL	CANCER	1	0	11	81	81
P-0010342	HH_IMPACT_PANCANmet1636	58.643	567	3	12	COLORECTAL	CANCER	1	0	7	15	15
P-0006983	HH_IMPACT_PANCANmet1637	24.188	567	3	12	COLORECTAL	CANCER	1	0	5	49	49
P-0001676	HH_IMPACT_PANCANmet1638	2.8537	567	3	12	COLORECTAL	CANCER	1	0	5	21	21
P-0008059	HH_IMPACT_PANCANmet1639	0.27078	567	3	12	COLORECTAL	CANCER	0	0	3	53	53
P-0001295	HH_IMPACT_PANCANmet1640	39.528	567	3	12	COLORECTAL	CANCER	1	0	10	70	70
P-0007996	HH_IMPACT_PANCANmet1641	12.709	567	3	12	COLORECTAL	CANCER	0	0	5	111	111
P-0012728	HH_IMPACT_PANCANmet1642	81.772	567	3	12	COLORECTAL	CANCER	0	0	10	6	6
P-0014296	HH_IMPACT_PANCANmet1643	4.773	567	3	12	COLORECTAL	CANCER	0	0	10	4	4
P-0015403	HH_IMPACT_PANCANmet1644	6.1922	567	3	12	COLORECTAL	CANCER	0	0	5	42	42
P-0006592	HH_IMPACT_PANCANmet1645	35.676	567	3	12	COLORECTAL	CANCER	0	0	3	36	36
P-0010751	HH_IMPACT_PANCANmet1646	4.6749	567	3	12	COLORECTAL	CANCER	0	0	6	94	94
P-0007990	HH_IMPACT_PANCANmet1647	64.766	567	3	12	COLORECTAL	CANCER	1	0	7	9	9
P-0005762	HH_IMPACT_PANCANmet1648	43.24	567	3	12	COLORECTAL	CANCER	0	0	2	48	48
P-0005888	HH_IMPACT_PANCANmet1649	38.683	567	3	12	COLORECTAL	CANCER	1	0	8	13	13
P-0008167	HH_IMPACT_PANCANmet1650	17.54	567	3	12	COLORECTAL	CANCER	1	0	6	180	180
P-0003890	HH_IMPACT_PANCANmet1651	19.689	567	3	12	COLORECTAL	CANCER	1	0	5	14	14
P-0008075	HH_IMPACT_PANCANmet1652	9.5383	567	3	12	COLORECTAL	CANCER	1	0	5	52	52
P-0008288	HH_IMPACT_PANCANmet1653	58.795	567	3	12	COLORECTAL	CANCER	0	0	3	85	85
P-0010364	HH_IMPACT_PANCANmet1654	52.078	567	3	12	COLORECTAL	CANCER	0	0	5	38	38
P-0005634	HH_IMPACT_PANCANmet1655	19.743	567	3	12	COLORECTAL	CANCER	1	0	9	31	31
P-0003110	HH_IMPACT_PANCANmet1656	20.664	567	3	12	COLORECTAL	CANCER	0	0	9	113	113
P-0006646	HH_IMPACT_PANCANmet1657	7.1599	567	3	12	COLORECTAL	CANCER	0	0	5	29	29
P-0006744	HH_IMPACT_PANCANmet1658	47.409	567	3	12	COLORECTAL	CANCER	0	0	6	52	52
P-0005016	HH_IMPACT_PANCANmet1659	0.031309	567	3	12	COLORECTAL	CANCER	0	0	8	113	113
P-0004072	HH_IMPACT_PANCANmet1660	15.104	567	3	12	COLORECTAL	CANCER	1	0	8	26	26
P-0014190	HH_IMPACT_PANCANmet1661	0.00014	567	3	12	COLORECTAL	CANCER	0	0	10	29	29
P-0005311	HH_IMPACT_PANCANmet1662	7.7367	567	3	12	COLORECTAL	CANCER	1	0	9	28	28
P-0010180	HH_IMPACT_PANCANmet1663	5.9013	567	3	12	COLORECTAL	CANCER	0	0	3	218	218
P-0002835	HH_IMPACT_PANCANmet1664	58.243	567	3	12	COLORECTAL	CANCER	1	0	9	80	80
P-0005029	HH_IMPACT_PANCANmet1665	75.899	567	3	12	COLORECTAL	CANCER	1	0	3	20	20
P-0009751	HH_IMPACT_PANCANmet1666	8.5032	567	3	12	COLORECTAL	CANCER	0	0	6	10	10
P-0012147	HH_IMPACT_PANCANmet1667	8.5494	567	3	12	COLORECTAL	CANCER	0	0	8	92	92
P-0001746	HH_IMPACT_PANCANmet1668	35.329	567	3	12	COLORECTAL	CANCER	1	0	7	123	123
P-0005091	HH_IMPACT_PANCANmet1669	28.462	567	3	12	COLORECTAL	CANCER	0	0	5	72	72
P-0012281	HH_IMPACT_PANCANmet1670	44.008	567	3	12	COLORECTAL	CANCER	0	0	3	51	51
P-0012340	HH_IMPACT_PANCANmet1671	0.1204	567	3	12	COLORECTAL	CANCER	0	0	3	16	16
P-0005307	HH_IMPACT_PANCANmet1672	2.9156	567	3	12	COLORECTAL	CANCER	0	0	9	28	28
P-0015411	HH_IMPACT_PANCANmet1673	14.405	567	3	12	COLORECTAL	CANCER	0	0	10	45	45
P-0001729	HH_IMPACT_PANCANmet1674	27.792	567	3	12	COLORECTAL	CANCER	1	0	3	145	145
P-0013897	HH_IMPACT_PANCANmet1675	27.296	567	3	12	COLORECTAL	CANCER	0	0	9	134	134
P-0003839	HH_IMPACT_PANCANmet1676	43.429	567	3	12	COLORECTAL	CANCER	1	0	10	39	39
P-0000777	HH_IMPACT_PANCANmet1677	20.112	567	3	12	COLORECTAL	CANCER	0	0	4	125	125
P-0006659	HH_IMPACT_PANCANmet1678	16.483	567	3	12	COLORECTAL	CANCER	1	0	9	59	59
P-0005384	HH_IMPACT_PANCANmet1679	2.2666	567	3	12	COLORECTAL	CANCER	0	0	3	48	48
P-0001054	HH_IMPACT_PANCANmet1680	40.133	567	3	12	COLORECTAL	CANCER	0	0	11	102	102
P-0003501	HH_IMPACT_PANCANmet1681	24.191	567	3	12	COLORECTAL	CANCER	0	0	2	22	22
P-0006657	HH_IMPACT_PANCANmet1682	19.665	567	3	12	COLORECTAL	CANCER	1	0	6	34	34
P-0005961	HH_IMPACT_PANCANmet1683	0.71973	567	3	12	COLORECTAL	CANCER	1	0	4	11	11
P-0005823	HH_IMPACT_PANCANmet1684	17.76	567	3	12	COLORECTAL	CANCER	0	0	91	14	14
P-0001808	HH_IMPACT_PANCANmet1685	2.592	567	3	12	COLORECTAL	CANCER	0	0	160	62	62
P-0011182	HH_IMPACT_PANCANmet1686	27.586	567	3	12	COLORECTAL	CANCER	0	0	8	11	11
P-0008588	HH_IMPACT_PANCANmet1687	0.000217	567	3	12	COLORECTAL	CANCER	0	0	6	23	23
P-0005207	HH_IMPACT_PANCANmet1688	19.04	567	3	12	COLORECTAL	CANCER	1	0	6	46	46
P-0010749	HH_IMPACT_PANCANmet1689	0.13866	567	3	12	COLORECTAL	CANCER	0	0	6	40	40
P-0014596	HH_IMPACT_PANCANmet1690	12.854	567	3	12	COLORECTAL	CANCER	0	0	9	24	24
P-0006761	HH_IMPACT_PANCANmet1691	6.464	567	3	12	COLORECTAL	CANCER	0	0	9	77	77
P-0008396	HH_IMPACT_PANCANmet1692	51.353	567	3	12	COLORECTAL	CANCER	0	0	16	207	207
P-0009798	HH_IMPACT_PANCANmet1693	29.483	567	3	12	COLORECTAL	CANCER	0	0	9	28	28
P-0013929	HH_IMPACT_PANCANmet1694	12.136	567	3	12	COLORECTAL	CANCER	0	0	4	56	56
P-0005776	HH_IMPACT_PANCANmet1695	35.543	567	3	12	COLORECTAL	CANCER	1	8	60
P-0007567	HH_IMPACT_PANCANmet1696	9.6674	567	3	12	COLORECTAL	CANCER	0	0	8	60	60
P-0010360	HH_IMPACT_PANCANmet1697	32.382	567	3	12	COLORECTAL	CANCER	0	0	6	4	4
P-0008133	HH_IMPACT_PANCANmet1698	54.354	567	3	12	COLORECTAL	CANCER	1	0	10	12	12
P-0006316	HH_IMPACT_PANCANmet1699	40.993	567	3	12	COLORECTAL	CANCER	0	0	7	47	47
P-0007883	HH_IMPACT_PANCANmet1700	51.865	567	3	12	COLORECTAL	CANCER	0	0	9	94	94
P-0013121	HH_IMPACT_PANCANmet1701	22.669	567	3	12	COLORECTAL	CANCER	0	0	9	39	39
P-0006821	HH_IMPACT_PANCANmet1702	15.662	567	3	12	COLORECTAL	CANCER	0	0	6	54	54
P-0005910	HH_IMPACT_PANCANmet1703	42.613	567	3	12	COLORECTAL	CANCER	0	0	11	3	3
P-0002463	HH_IMPACT_PANCANmet1704	9.6853	567	3	12	COLORECTAL	CANCER	0	0	56	17	17
P-0009341	HH_IMPACT_PANCANmet1705	49.892	567	3	12	COLORECTAL	CANCER	0	0	4	23	23
P-0003254	HH_IMPACT_PANCANmet1706	26.182	567	3	12	COLORECTAL	CANCER	0	0	11	40	40
P-0006136	HH_IMPACT_PANCANmet1707	2.0697	567	3	12	COLORECTAL	CANCER	0	0	5	19	19
P-0007866	HH_IMPACT_PANCANmet1708	5.8539	567	3	12	COLORECTAL	CANCER	0	0	7	31	31
P-0001761	HH_IMPACT_PANCANmet1709	31.597	567	3	12	COLORECTAL	CANCER	0	0	4	27	27
P-0006890	HH_IMPACT_PANCANmet1710	9.9693	567	3	12	COLORECTAL	CANCER	0	0	5	16	16
P-0007931	HH_IMPACT_PANCANmet1711	0.83156	567	3	12	COLORECTAL	CANCER	0	0	23	65	65
P-0004904	HH_IMPACT_PANCANmet1712	9.3287	567	3	12	COLORECTAL	CANCER	0	0	7	53	53
P-0004803	HH_IMPACT_PANCANmet1713	21.662	567	3	12	COLORECTAL	CANCER	0	0	8	37	37
P-0012135	HH_IMPACT_PANCANmet1714	0.20842	567	3	12	COLORECTAL	CANCER	0	0	2	17	17
P-0013375	HH_IMPACT_PANCANmet1715	40.188	567	3	12	COLORECTAL	CANCER	0	0	3	141	141
P-0007669	HH_IMPACT_PANCANmet1716	32.814	567	3	12	COLORECTAL	CANCER	0	0	5	126	126
P-0002032	HH_IMPACT_PANCANmet1717	5.1195	567	3	12	COLORECTAL	CANCER	0	0	7	45	45
P-0008350	HH_IMPACT_PANCANmet1718	28.145	567	3	12	COLORECTAL	CANCER	1	0	14	42	42
P-0001427	HH_IMPACT_PANCANmet1719	9.5359	567	3	12	COLORECTAL	CANCER	1	0	4	17	17
P-0007804	HH_IMPACT_PANCANmet1720	0.1405	567	3	12	COLORECTAL	CANCER	0	0	10	8	8
P-0003285	HH_IMPACT_PANCANmet1721	17.539	567	3	12	COLORECTAL	CANCER	0	0	5	52	52
P-0007138	HH_IMPACT_PANCANmet1722	20.496	567	3	12	COLORECTAL	CANCER	0	0	11	279	279
P-0005589	HH_IMPACT_PANCANmet1723	21.941	567	3	12	COLORECTAL	CANCER	0	0	8	30	30
P-0010513	HH_IMPACT_PANCANmet1724	25.691	567	3	12	COLORECTAL	CANCER	0	0	6	76	76
P-0007555	HH_IMPACT_PANCANmet1725	4.8873	567	3	12	COLORECTAL	CANCER	0	0	3	33	33
P-0007334	HH_IMPACT_PANCANmet1726	15.793	567	3	12	COLORECTAL	CANCER	0	0	5	31	31
P-0003725	HH_IMPACT_PANCANmet1727	43.093	567	3	12	COLORECTAL	CANCER	0	0	7	30	30
P-0002665	HH_IMPACT_PANCANmet1728	13.184	567	3	12	COLORECTAL	CANCER	1	0	7	4	4
P-0007175	HH_IMPACT_PANCANmet1729	27.055	567	3	12	COLORECTAL	CANCER	0	0	4	73	73
P-0012418	HH_IMPACT_PANCANmet1730	37.753	567	3	12	COLORECTAL	CANCER	0	0	5	11	11
P-0001394	HH_IMPACT_PANCANmet1731	3.332	567	3	12	COLORECTAL	CANCER	0	0	8	20	20
P-0006743	HH_IMPACT_PANCANmet1732	9.1562	567	3	12	COLORECTAL	CANCER	0	0	6	36	36
P-0006825	HH_IMPACT_PANCANmet1733	3.1884	567	3	12	COLORECTAL	CANCER	0	0	3	43	43
P-0011283	HH_IMPACT_PANCANmet1734	21.545	567	3	12	COLORECTAL	CANCER	0	0	4	55	55
P-0004322	HH_IMPACT_PANCANmet1735	0.005656	567	3	12	COLORECTAL	CANCER	0	0	2	32	32
P-0006936	HH_IMPACT_PANCANmet1736	1.5406	567	3	12	COLORECTAL	CANCER	1	0	3	110	110
P-0013144	HH_IMPACT_PANCANmet1737	48.112	567	3	12	COLORECTAL	CANCER	0	0	6	6	6
P-0012859	HH_IMPACT_PANCANmet1738	26.834	567	3	12	COLORECTAL	CANCER	0	0	9	35	35
P-0006711	HH_IMPACT_PANCANmet1739	31.364	567	3	12	COLORECTAL	CANCER	0	0	5	48	48
P-0002095	HH_IMPACT_PANCANmet1740	5.7932	567	3	12	COLORECTAL	CANCER	0	0	8	31	31
P-0009617	HH_IMPACT_PANCANmet1741	21.284	567	3	12	COLORECTAL	CANCER	0	0	8	14	14
P-0008308	HH_IMPACT_PANCANmet1742	16.341	567	3	12	COLORECTAL	CANCER	1	0	8	54	54
P-0007868	HH_IMPACT_PANCANmet1743	19.53	567	3	12	COLORECTAL	CANCER	0	0	8	489	489
P-0000562	HH_IMPACT_PANCANmet1744	0.14035	567	3	12	COLORECTAL	CANCER	0	0	7	61	61
P-0002321	HH_IMPACT_PANCANmet1745	20.007	567	3	12	COLORECTAL	CANCER	0	0	9	11	11
P-0005322	HH_IMPACT_PANCANmet1746	6.3499	34	25	13	EMBRYONAL	TUMOR	0	0	3	21	21
P-0014853	HH_IMPACT_PANCANmet1747	30.643	34	25	13	EMBRYONAL	TUMOR	0	0	4	48	48
P-0003264	HH_IMPACT_PANCANmet1748	42.138	34	25	13	EMBRYONAL	TUMOR	0	0	5	129	129
P-0009408	HH_IMPACT_PANCANmet1749	19.699	34	25	13	EMBRYONAL	TUMOR	0	0	5	65	65
P-0004879	HH_IMPACT_PANCANmet1750	15.006	34	25	13	EMBRYONAL	TUMOR	0	0	2	49	49
P-0006215	HH_IMPACT_PANCANmet1751	84.552	34	25	13	EMBRYONAL	TUMOR	0	0	5	89	89
P-0004481	HH_IMPACT_PANCANmet1752	25.836	34	25	13	EMBRYONAL	TUMOR	1	0	2	76	76
P-0004764	HH_IMPACT_PANCANmet1753	27.984	34	25	13	EMBRYONAL	TUMOR	1	0	3	56	56
P-0006214	HH_IMPACT_PANCANmet1754	21.169	34	25	13	EMBRYONAL	TUMOR	0	0	2	39	39
P-0005233	HH_IMPACT_PANCANmet1755	37.673	34	25	13	EMBRYONAL	TUMOR	0	0	5	55	55
P-0003064	HH_IMPACT_PANCANmet1756	57.493	34	25	13	EMBRYONAL	TUMOR	0	0	4	78	78
P-0004569	HH_IMPACT_PANCANmet1757	44.387	34	25	13	EMBRYONAL	TUMOR	0	0	3	54	54
P-0003338	HH_IMPACT_PANCANmet1758	74.94	34	25	13	EMBRYONAL	TUMOR	1	0	2	132	132
P-0002992	HH_IMPACT_PANCANmet1759	25.258	34	25	13	EMBRYONAL	TUMOR	0	0	6	165	165
P-0006801	HH_IMPACT_PANCANmet1760	39.125	34	25	13	EMBRYONAL	TUMOR	0	0	1	120	120
P-0002236	HH_IMPACT_PANCANmet1761	1.7426	34	25	13	EMBRYONAL	TUMOR	0	0	1	51	51
P-0008026	HH_IMPACT_PANCANmet1762	1.6034	34	25	13	EMBRYONAL	TUMOR	1	0	2	6	6
P-0003149	HH_IMPACT_PANCANmet1763	23.332	34	25	13	EMBRYONAL	TUMOR	0	0	5	157	157
P-0005068	HH_IMPACT_PANCANmet1764	48.463	34	25	13	EMBRYONAL	TUMOR	0	0	5	129	129
P-0008515	HH_IMPACT_PANCANmet1765	27.743	34	25	13	EMBRYONAL	TUMOR	0	0	3	30	30
P-0007872	HH_IMPACT_PANCANmet1766	9.1171	134	11	14	ENDOMETRIAL	CANCER	0	0	2	36	36
P-0008864	HH_IMPACT_PANCANmet1767	65.835	134	11	14	ENDOMETRIAL	CANCER	0	0	9	18	18
P-0001115	HH_IMPACT_PANCANmet1768	6.7803	134	11	14	ENDOMETRIAL	CANCER	1	0	60	220	220
P-0006014	HH_IMPACT_PANCANmet1769	17.799	134	11	14	ENDOMETRIAL	CANCER	1	0	5	17	17
P-0001936	HH_IMPACT_PANCANmet1770	43.225	134	11	14	ENDOMETRIAL	CANCER	1	0	2	31	31
P-0001565	HH_IMPACT_PANCANmet1771	41.774	134	11	14	ENDOMETRIAL	CANCER	1	0	6	37	37
P-0013913	HH_IMPACT_PANCANmet1772	34.426	134	11	14	ENDOMETRIAL	CANCER	0	0	8	81	81
P-0008207	HH_IMPACT_PANCANmet1773	14.049	134	11	14	ENDOMETRIAL	CANCER	0	0	6	55	55
P-0007932	HH_IMPACT_PANCANmet1774	76.166	134	11	14	ENDOMETRIAL	CANCER	0	0	3	36	36
P-0005046	HH_IMPACT_PANCANmet1775	65.312	134	11	14	ENDOMETRIAL	CANCER	1	0	6	110	110
P-0014410	HH_IMPACT_PANCANmet1776	56.101	134	11	14	ENDOMETRIAL	CANCER	0	0	8	29	29
P-0008011	HH_IMPACT_PANCANmet1777	0.13581	134	11	14	ENDOMETRIAL	CANCER	1	0	5	100	100
P-0000064	HH_IMPACT_PANCANmet1778	60.877	134	11	14	ENDOMETRIAL	CANCER	0	0	6	212	212
P-0006431	HH_IMPACT_PANCANmet1779	42.503	134	11	14	ENDOMETRIAL	CANCER	1	0	5	19	19
P-0015563	HH_IMPACT_PANCANmet1780	67.452	134	11	14	ENDOMETRIAL	CANCER	0	0	2	95	95
P-0013097	HH_IMPACT_PANCANmet1781	0.23906	134	11	14	ENDOMETRIAL	CANCER	0	0	4	14	14
P-0012851	HH_IMPACT_PANCANmet1782	32.271	134	11	14	ENDOMETRIAL	CANCER	0	0	1	49	49
P-0000780	HH_IMPACT_PANCANmet1783	57.317	134	11	14	ENDOMETRIAL	CANCER	1	0	2	42	42
P-0003599	HH_IMPACT_PANCANmet1784	74.833	134	11	14	ENDOMETRIAL	CANCER	1	0	4	32	32
P-0003453	HH_IMPACT_PANCANmet1785	3.3546	134	11	14	ENDOMETRIAL	CANCER	1	0	13	27	27
P-0009518	HH_IMPACT_PANCANmet1786	13.711	134	11	14	ENDOMETRIAL	CANCER	0	0	7	115	115
P-0012358	HH_IMPACT_PANCANmet1787	5.396	134	11	14	ENDOMETRIAL	CANCER	0	0	456	45	45
P-0008040	HH_IMPACT_PANCANmet1788	0.24779	134	11	14	ENDOMETRIAL	CANCER	0	0	2	69	69
P-0008646	HH_IMPACT_PANCANmet1789	0.019285	134	11	14	ENDOMETRIAL	CANCER	1	0	23	29	29
P-0011013	HH_IMPACT_PANCANmet1790	11.186	134	11	14	ENDOMETRIAL	CANCER	0	0	32	78	78
P-0009267	HH_IMPACT_PANCANmet1791	0.030882	134	11	14	ENDOMETRIAL	CANCER	0	0	5	551	551
P-0013091	HH_IMPACT_PANCANmet1792	25.518	134	11	14	ENDOMETRIAL	CANCER	0	0	5	44	44
P-0001248	HH_IMPACT_PANCANmet1793	0.4328	134	11	14	ENDOMETRIAL	CANCER	0	0	31	27	27
P-0013165	HH_IMPACT_PANCANmet1794	17.065	134	11	14	ENDOMETRIAL	CANCER	0	0	13	17	17
P-0011330	HH_IMPACT_PANCANmet1795	3.0016	134	11	14	ENDOMETRIAL	CANCER	0	0	11	24	24
P-0010021	HH_IMPACT_PANCANmet1796	12.546	134	11	14	ENDOMETRIAL	CANCER	0	0	9	20	20
P-0000839	HH_IMPACT_PANCANmet1797	7.0749	134	11	14	ENDOMETRIAL	CANCER	0	0	3	54	54
P-0012568	HH_IMPACT_PANCANmet1798	23.233	134	11	14	ENDOMETRIAL	CANCER	0	0	7	101	101
P-0015812	HH_IMPACT_PANCANmet1799	54.574	134	11	14	ENDOMETRIAL	CANCER	0	0	12	65	65
P-0004793	HH_IMPACT_PANCANmet1800	16.785	134	11	14	ENDOMETRIAL	CANCER	1	0	7	22	22
P-0008233	HH_IMPACT_PANCANmet1801	39.209	134	11	14	ENDOMETRIAL	CANCER	0	0	7	146	146
P-0004521	HH_IMPACT_PANCANmet1802	5.0886	134	11	14	ENDOMETRIAL	CANCER	0	0	5	200	200
P-0001044	HH_IMPACT_PANCANmet1803	15.522	134	11	14	ENDOMETRIAL	CANCER	0	0	6	44	44
P-0010660	HH_IMPACT_PANCANmet1804	38.101	134	11	14	ENDOMETRIAL	CANCER	0	0	11	196	196
P-0006103	HH_IMPACT_PANCANmet1805	18.314	134	11	14	ENDOMETRIAL	CANCER	0	0	3	32	32
P-0006756	HH_IMPACT_PANCANmet1806	40.926	134	11	14	ENDOMETRIAL	CANCER	1	0	3	35	35
P-0001994	HH_IMPACT_PANCANmet1807	59.872	134	11	14	ENDOMETRIAL	CANCER	0	0	2	103	103
P-0004787	HH_IMPACT_PANCANmet1808	41.308	134	11	14	ENDOMETRIAL	CANCER	0	0	11	129	129
P-0013722	HH_IMPACT_PANCANmet1809	4.0735	134	11	14	ENDOMETRIAL	CANCER	0	0	5	48	48
P-0000952	HH_IMPACT_PANCANmet1810	20.699	134	11	14	ENDOMETRIAL	CANCER	0	0	6	194	194
P-0001073	HH_IMPACT_PANCANmet1811	26.103	134	11	14	ENDOMETRIAL	CANCER	1	0	10	37	37
P-0009143	HH_IMPACT_PANCANmet1812	57.022	134	11	14	ENDOMETRIAL	CANCER	0	0	10	40	40
P-0000105	HH_IMPACT_PANCANmet1813	13.579	134	11	14	ENDOMETRIAL	CANCER	1	0	6	44	44
P-0000026	HH_IMPACT_PANCANmet1814	41.958	134	11	14	ENDOMETRIAL	CANCER	0	0	4	89	89
P-0008444	HH_IMPACT_PANCANmet1815	12.846	134	11	14	ENDOMETRIAL	CANCER	1	0	26	39	39
P-0008732	HH_IMPACT_PANCANmet1816	20.137	134	11	14	ENDOMETRIAL	CANCER	0	0	4	63	63
P-0014720	HH_IMPACT_PANCANmet1817	6.7904	134	11	14	ENDOMETRIAL	CANCER	0	0	8	102	102
P-0005061	HH_IMPACT_PANCANmet1818	21.086	134	11	14	ENDOMETRIAL	CANCER	0	0	6	100	100
P-0001460	HH_IMPACT_PANCANmet1819	13.319	134	11	14	ENDOMETRIAL	CANCER	0	0	3	61	61
P-0014023	HH_IMPACT_PANCANmet1820	1.9013	134	11	14	ENDOMETRIAL	CANCER	0	0	24	33	33
P-0006830	HH_IMPACT_PANCANmet1821	0.27804	134	11	14	ENDOMETRIAL	CANCER	0	0	7	41	41
P-0003045	HH_IMPACT_PANCANmet1822	5.7283	134	11	14	ENDOMETRIAL	CANCER	1	0	23	16	16
P-0007680	HH_IMPACT_PANCANmet1823	72.306	134	11	14	ENDOMETRIAL	CANCER	0	0	9	45	45
P-0014145	HH_IMPACT_PANCANmet1824	3.4086	134	11	14	ENDOMETRIAL	CANCER	0	0	34	25	25
P-0014170	HH_IMPACT_PANCANmet1825	1.2818	134	11	14	ENDOMETRIAL	CANCER	0	0	18	29	29
P-0004942	HH_IMPACT_PANCANmet1826	37.181	134	11	14	ENDOMETRIAL	CANCER	1	0	4	63	63
P-0006805	HH_IMPACT_PANCANmet1827	0.010036	134	11	14	ENDOMETRIAL	CANCER	0	0	5	36	36
P-0006344	HH_IMPACT_PANCANmet1828	2.3963	134	11	14	ENDOMETRIAL	CANCER	0	0	8	224	224
P-0009585	HH_IMPACT_PANCANmet1829	0.014467	134	11	14	ENDOMETRIAL	CANCER	0	0	35	58	58
P-0005695	HH_IMPACT_PANCANmet1830	38.215	134	11	14	ENDOMETRIAL	CANCER	0	0	4	48	48
P-0011174	HH_IMPACT_PANCANmet1831	11.867	134	11	14	ENDOMETRIAL	CANCER	0	0	5	78	78
P-0006203	HH_IMPACT_PANCANmet1832	79.688	134	11	14	ENDOMETRIAL	CANCER	0	0	1	17	17
P-0001094	HH_IMPACT_PANCANmet1833	0.015688	134	11	14	ENDOMETRIAL	CANCER	0	0	4	46	46
P-0013107	HH_IMPACT_PANCANmet1834	62.285	134	11	14	ENDOMETRIAL	CANCER	0	0	5	208	208
P-0003802	HH_IMPACT_PANCANmet1835	5.8422	134	11	14	ENDOMETRIAL	CANCER	0	0	7	97	97
P-0004261	HH_IMPACT_PANCANmet1836	60.826	134	11	14	ENDOMETRIAL	CANCER	0	0	3	59	59
P-0006167	HH_IMPACT_PANCANmet1837	2.9953	134	11	14	ENDOMETRIAL	CANCER	0	0	8	125	125
P-0002717	HH_IMPACT_PANCANmet1838	3.4883	134	11	14	ENDOMETRIAL	CANCER	1	0	8	23	23
P-0009985	HH_IMPACT_PANCANmet1839	23.338	134	11	14	ENDOMETRIAL	CANCER	0	0	33	29	29
P-0000404	HH_IMPACT_PANCANmet1840	0.008874	134	11	14	ENDOMETRIAL	CANCER	0	0	7	90	90
P-0007398	HH_IMPACT_PANCANmet1841	67.065	134	11	14	ENDOMETRIAL	CANCER	1	0	6	61	61
P-0004620	HH_IMPACT_PANCANmet1842	11.539	134	11	14	ENDOMETRIAL	CANCER	1	0	3	114	114
P-0001085	HH_IMPACT_PANCANmet1843	75.39	134	11	14	ENDOMETRIAL	CANCER	1	0	3	204	204
P-0004544	HH_IMPACT_PANCANmet1844	38.248	134	11	14	ENDOMETRIAL	CANCER	1	0	6	6	6
P-0008685	HH_IMPACT_PANCANmet1845	0.10101	134	11	14	ENDOMETRIAL	CANCER	1	0	3	42	42
P-0000060	HH_IMPACT_PANCANmet1846	37.72	134	11	14	ENDOMETRIAL	CANCER	1	0	6	14	14
P-0003687	HH_IMPACT_PANCANmet1847	27.455	134	11	14	ENDOMETRIAL	CANCER	0	0	4	11	11
P-0006269	HH_IMPACT_PANCANmet1848	1.0724	134	11	14	ENDOMETRIAL	CANCER	0	0	75	6	6
P-0001653	HH_IMPACT_PANCANmet1849	51.176	134	11	14	ENDOMETRIAL	CANCER	1	0	2	13	13
P-0001798	HH_IMPACT_PANCANmet1850	11.856	134	11	14	ENDOMETRIAL	CANCER	1	0	2	39	39
P-0004300	HH_IMPACT_PANCANmet1851	0.3717	134	11	14	ENDOMETRIAL	CANCER	1	0	1	97	97
P-0002174	HH_IMPACT_PANCANmet1852	24.601	134	11	14	ENDOMETRIAL	CANCER	1	0	3	34	34
P-0000448	HH_IMPACT_PANCANmet1853	8.2802	134	11	14	ENDOMETRIAL	CANCER	1	0	77	236	236
P-0004929	HH_IMPACT_PANCANmet1854	6.7758	134	11	14	ENDOMETRIAL	CANCER	0	0	7	59	59
P-0000025	HH_IMPACT_PANCANmet1855	10.203	134	11	14	ENDOMETRIAL	CANCER	0	0	2	73	73
P-0003794	HH_IMPACT_PANCANmet1856	43.07	134	11	14	ENDOMETRIAL	CANCER	0	0	4	86	86
P-0003014	HH_IMPACT_PANCANmet1857	4.2611	134	11	14	ENDOMETRIAL	CANCER	0	0	38	68	68
P-0001468	HH_IMPACT_PANCANmet1858	4.4188	134	11	14	ENDOMETRIAL	CANCER	1	0	2	27	27
P-0004379	HH_IMPACT_PANCANmet1859	1.293	134	11	14	ENDOMETRIAL	CANCER	0	0	443	63	63
P-0015130	HH_IMPACT_PANCANmet1860	6.37	134	11	14	ENDOMETRIAL	CANCER	0	0	6	14	14
P-0014797	HH_IMPACT_PANCANmet1861	0.35033	134	11	14	ENDOMETRIAL	CANCER	0	0	5	10	10
P-0004204	HH_IMPACT_PANCANmet1862	30.121	134	11	14	ENDOMETRIAL	CANCER	1	0	6	195	195
P-0014567	HH_IMPACT_PANCANmet1863	9.4492	134	11	14	ENDOMETRIAL	CANCER	0	0	6	38	38
P-0002280	HH_IMPACT_PANCANmet1864	9.4448	134	11	14	ENDOMETRIAL	CANCER	1	0	30	60	60
P-0001629	HH_IMPACT_PANCANmet1865	8.4285	134	11	14	ENDOMETRIAL	CANCER	0	0	5	136	136
P-0000367	HH_IMPACT_PANCANmet1866	39.195	134	11	14	ENDOMETRIAL	CANCER	1	0	3	47	47
P-0015676	HH_IMPACT_PANCANmet1867	12.945	134	11	14	ENDOMETRIAL	CANCER	0	0	4	29	29
P-0015533	HH_IMPACT_PANCANmet1868	0.2855	134	11	14	ENDOMETRIAL	CANCER	0	0	3	23	23
P-0003767	HH_IMPACT_PANCANmet1869	0.005792	134	11	14	ENDOMETRIAL	CANCER	0	0	27	42	42
P-0000069	HH_IMPACT_PANCANmet1870	0.10473	134	11	14	ENDOMETRIAL	CANCER	0	0	19	104	104
P-0007001	HH_IMPACT_PANCANmet1871	28.62	134	11	14	ENDOMETRIAL	CANCER	0	0	3	112	112
P-0004088	HH_IMPACT_PANCANmet1872	0.5563	134	11	14	ENDOMETRIAL	CANCER	0	0	2	10	10
P-0000024	HH_IMPACT_PANCANmet1873	38.777	134	11	14	ENDOMETRIAL	CANCER	0	0	6	243	243
P-0010828	HH_IMPACT_PANCANmet1874	0.81994	134	11	14	ENDOMETRIAL	CANCER	0	0	29	58	58
P-0013344	HH_IMPACT_PANCANmet1875	21.609	134	11	14	ENDOMETRIAL	CANCER	0	0	5	21	21
P-0015098	HH_IMPACT_PANCANmet1876	32.458	134	11	14	ENDOMETRIAL	CANCER	0	0	3	37	37
P-0000157	HH_IMPACT_PANCANmet1877	0.042255	134	11	14	ENDOMETRIAL	CANCER	1	0	35	18	18
P-0007675	HH_IMPACT_PANCANmet1878	6.0935	134	11	14	ENDOMETRIAL	CANCER	0	0	21	154	154
P-0012703	HH_IMPACT_PANCANmet1879	7.1642	134	11	14	ENDOMETRIAL	CANCER	0	0	6	18	18
P-0012152	HH_IMPACT_PANCANmet1880	10.299	134	11	14	ENDOMETRIAL	CANCER	0	0	29	26	26
P-0000193	HH_IMPACT_PANCANmet1881	9.9657	134	11	14	ENDOMETRIAL	CANCER	0	0	7	57	57
P-0007973	HH_IMPACT_PANCANmet1882	6.6625	134	11	14	ENDOMETRIAL	CANCER	0	0	5	38	38
P-0004911	HH_IMPACT_PANCANmet1883	32.871	134	11	14	ENDOMETRIAL	CANCER	0	0	2	92	92
P-0012631	HH_IMPACT_PANCANmet1884	0.79942	134	11	14	ENDOMETRIAL	CANCER	0	0	2	19	19
P-0004136	HH_IMPACT_PANCANmet1885	4.5594	134	11	14	ENDOMETRIAL	CANCER	1	0	28	20	20
P-0006418	HH_IMPACT_PANCANmet1886	16.408	134	11	14	ENDOMETRIAL	CANCER	1	0	8	15	15
P-0004040	HH_IMPACT_PANCANmet1887	0.62714	134	11	14	ENDOMETRIAL	CANCER	0	0	6	87	87
P-0002004	HH_IMPACT_PANCANmet1888	0.25178	134	11	14	ENDOMETRIAL	CANCER	1	0	10	26	26
P-0000558	HH_IMPACT_PANCANmet1889	0.005534	134	11	14	ENDOMETRIAL	CANCER	1	0	26	48	48
P-0013396	HH_IMPACT_PANCANmet1890	40.22	134	11	14	ENDOMETRIAL	CANCER	0	0	4	29	29
P-0005285	HH_IMPACT_PANCANmet1891	8.4967	134	11	14	ENDOMETRIAL	CANCER	1	0	34	18	18
P-0012740	HH_IMPACT_PANCANmet1892	10.298	134	11	14	ENDOMETRIAL	CANCER	0	0	32	18	18
P-0004647	HH_IMPACT_PANCANmet1893	5.9464	106	16	15	ESOPHAGOGASTRIC	CANCER	1	1	10	3	3
P-0004358	HH_IMPACT_PANCANmet1894	22.813	106	16	15	ESOPHAGOGASTRIC	CANCER	1	0	7	14	14
P-0007227	HH_IMPACT_PANCANmet1895	5.4076	106	16	15	ESOPHAGOGASTRIC	CANCER	0	0	1	9	9
P-0004228	HH_IMPACT_PANCANmet1896	16.116	106	16	15	ESOPHAGOGASTRIC	CANCER	1	0	24	276	276
P-0001301	HH_IMPACT_PANCANmet1897	43.872	106	16	15	ESOPHAGOGASTRIC	CANCER	0	0	3	12	12
P-0009094	HH_IMPACT_PANCANmet1898	0.20895	106	16	15	ESOPHAGOGASTRIC	CANCER	0	0	5	78	78
P-0001586	HH_IMPACT_PANCANmet1899	38.995	106	16	15	ESOPHAGOGASTRIC	CANCER	0	0	6	30	30
P-0000413	HH_IMPACT_PANCANmet1900	1.2974	106	16	15	ESOPHAGOGASTRIC	CANCER	1	1	1	15	15
P-0013302	HH_IMPACT_PANCANmet1901	57.482	106	16	15	ESOPHAGOGASTRIC	CANCER	0	0	1	77	77
P-0001136	HH_IMPACT_PANCANmet1902	5.3675	106	16	15	ESOPHAGOGASTRIC	CANCER	1	1	6	33	33
P-0002482	HH_IMPACT_PANCANmet1903	1.6007	106	16	15	ESOPHAGOGASTRIC	CANCER	0	0	5	208	208
P-0003892	HH_IMPACT_PANCANmet1904	2.181	106	16	15	ESOPHAGOGASTRIC	CANCER	0	0	3	26	26
P-0001551	HH_IMPACT_PANCANmet1905	0.34602	106	16	15	ESOPHAGOGASTRIC	CANCER	1	0	1	22	22
P-0007598	HH_IMPACT_PANCANmet1906	9.797	106	16	15	ESOPHAGOGASTRIC	CANCER	1	1	5	5	5
P-0009069	HH_IMPACT_PANCANmet1907	0.66936	106	16	15	ESOPHAGOGASTRIC	CANCER	1	0	1	40	40
P-0007995	HH_IMPACT_PANCANmet1908	9.426	106	16	15	ESOPHAGOGASTRIC	CANCER	0	0	29	27	27
P-0007164	HH_IMPACT_PANCANmet1909	0.58782	106	16	15	ESOPHAGOGASTRIC	CANCER	0	0	5	33	33
P-0015251	HH_IMPACT_PANCANmet1910	59.998	106	16	15	ESOPHAGOGASTRIC	CANCER	1	0	10	21	21
P-0000570	HH_IMPACT_PANCANmet1911	15.446	106	16	15	ESOPHAGOGASTRIC	CANCER	1	0	3	23	23
P-0001667	HH_IMPACT_PANCANmet1912	21.139	106	16	15	ESOPHAGOGASTRIC	CANCER	1	1	2	13	13
P-0010501	HH_IMPACT_PANCANmet1913	3.1492	106	16	15	ESOPHAGOGASTRIC	CANCER	1	0	10	22	22
P-0002468	HH_IMPACT_PANCANmet1914	26.175	106	16	15	ESOPHAGOGASTRIC	CANCER	1	1	3	7	7
P-0000751	HH_IMPACT_PANCANmet1915	5.9482	106	16	15	ESOPHAGOGASTRIC	CANCER	0	0	6	80	80
P-0005060	HH_IMPACT_PANCANmet1916	29.342	106	16	15	ESOPHAGOGASTRIC	CANCER	0	0	3	21	21
P-0002118	HH_IMPACT_PANCANmet1917	8.6795	106	16	15	ESOPHAGOGASTRIC	CANCER	1	1	4	160	160
P-0005709	HH_IMPACT_PANCANmet1918	0.082665	106	16	15	ESOPHAGOGASTRIC	CANCER	0	0	1	35	35
P-0005736	HH_IMPACT_PANCANmet1919	6.9302	106	16	15	ESOPHAGOGASTRIC	CANCER	1	0	5	33	33
P-0001600	HH_IMPACT_PANCANmet1920	0.12532	106	16	15	ESOPHAGOGASTRIC	CANCER	1	1	4	26	26
P-0003432	HH_IMPACT_PANCANmet1921	39.008	106	16	15	ESOPHAGOGASTRIC	CANCER	1	1	6	24	24
P-0008788	HH_IMPACT_PANCANmet1922	19.667	106	16	15	ESOPHAGOGASTRIC	CANCER	0	0	8	105	105
P-0009607	HH_IMPACT_PANCANmet1923	14.277	106	16	15	ESOPHAGOGASTRIC	CANCER	0	0	4	40	40
P-0005993	HH_IMPACT_PANCANmet1924	48.823	106	16	15	ESOPHAGOGASTRIC	CANCER	0	0	5	19	19
P-0000417	HH_IMPACT_PANCANmet1925	9.0188	106	16	15	ESOPHAGOGASTRIC	CANCER	1	1	4	310	310
P-0014424	HH_IMPACT_PANCANmet1926	8.9679	106	16	15	ESOPHAGOGASTRIC	CANCER	0	0	8	14	14
P-0006077	HH_IMPACT_PANCANmet1927	38.961	106	16	15	ESOPHAGOGASTRIC	CANCER	1	0	5	14	14
P-0006043	HH_IMPACT_PANCANmet1928	0.39898	106	16	15	ESOPHAGOGASTRIC	CANCER	1	1	1	25	25
P-0000991	HH_IMPACT_PANCANmet1929	43.57	106	16	15	ESOPHAGOGASTRIC	CANCER	0	0	9	48	48
P-0001040	HH_IMPACT_PANCANmet1930	1.5279	106	16	15	ESOPHAGOGASTRIC	CANCER	0	0	2	54	54
P-0001180	HH_IMPACT_PANCANmet1931	0.56145	106	16	15	ESOPHAGOGASTRIC	CANCER	1	1	2	28	28
P-0006700	HH_IMPACT_PANCANmet1932	11.279	106	16	15	ESOPHAGOGASTRIC	CANCER	1	1	11	7	7
P-0006615	HH_IMPACT_PANCANmet1933	37.937	106	16	15	ESOPHAGOGASTRIC	CANCER	1	1	5	5	5
P-0003027	HH_IMPACT_PANCANmet1934	0.000481	106	16	15	ESOPHAGOGASTRIC	CANCER	0	0	1	34	34
P-0013417	HH_IMPACT_PANCANmet1935	2.3496	106	16	15	ESOPHAGOGASTRIC	CANCER	0	0	5	20	20
P-0000553	HH_IMPACT_PANCANmet1936	32.968	106	16	15	ESOPHAGOGASTRIC	CANCER	1	1	6	25	25
P-0000408	HH_IMPACT_PANCANmet1937	48.41	106	16	15	ESOPHAGOGASTRIC	CANCER	0	0	6	92	92
P-0001583	HH_IMPACT_PANCANmet1938	19.185	106	16	15	ESOPHAGOGASTRIC	CANCER	0	0	11	8	8
P-0002171	HH_IMPACT_PANCANmet1939	0.1825	106	16	15	ESOPHAGOGASTRIC	CANCER	0	0	3	16	16
P-0000436	HH_IMPACT_PANCANmet1940	32.569	106	16	15	ESOPHAGOGASTRIC	CANCER	0	0	4	40	40
P-0000444	HH_IMPACT_PANCANmet1941	20.91	106	16	15	ESOPHAGOGASTRIC	CANCER	1	0	5	41	41
P-0003543	HH_IMPACT_PANCANmet1942	6.0086	106	16	15	ESOPHAGOGASTRIC	CANCER	1	0	3	20	20
P-0010197	HH_IMPACT_PANCANmet1943	21.704	106	16	15	ESOPHAGOGASTRIC	CANCER	0	0	6	12	12
P-0000086	HH_IMPACT_PANCANmet1944	6.5374	106	16	15	ESOPHAGOGASTRIC	CANCER	1	1	2	23	23
P-0001393	HH_IMPACT_PANCANmet1945	36.644	106	16	15	ESOPHAGOGASTRIC	CANCER	1	1	7	21	21
P-0013973	HH_IMPACT_PANCANmet1946	0.005261	106	16	15	ESOPHAGOGASTRIC	CANCER	1	0	3	204	204
P-0013106	HH_IMPACT_PANCANmet1947	22.433	106	16	15	ESOPHAGOGASTRIC	CANCER	0	0	15	60	60
P-0006869	HH_IMPACT_PANCANmet1948	27.748	106	16	15	ESOPHAGOGASTRIC	CANCER	1	0	2	16	16
P-0006318	HH_IMPACT_PANCANmet1949	0.000804	106	16	15	ESOPHAGOGASTRIC	CANCER	1	0	1	12	12
P-0000300	HH_IMPACT_PANCANmet1950	0.052533	106	16	15	ESOPHAGOGASTRIC	CANCER	0	0	2	1	1
P-0009057	HH_IMPACT_PANCANmet1951	0.12604	106	16	15	ESOPHAGOGASTRIC	CANCER	0	0	44	24	24
P-0008004	HH_IMPACT_PANCANmet1952	0.080195	106	16	15	ESOPHAGOGASTRIC	CANCER	1	1	2	21	21
P-0003875	HH_IMPACT_PANCANmet1953	39.176	106	16	15	ESOPHAGOGASTRIC	CANCER	0	0	6	24	24
P-0005168	HH_IMPACT_PANCANmet1954	0.10542	106	16	15	ESOPHAGOGASTRIC	CANCER	0	0	3	8	8
P-0011328	HH_IMPACT_PANCANmet1955	61.764	106	16	15	ESOPHAGOGASTRIC	CANCER	0	0	12	41	41
P-0007748	HH_IMPACT_PANCANmet1956	12.779	106	16	15	ESOPHAGOGASTRIC	CANCER	1	1	2	9	9
P-0001231	HH_IMPACT_PANCANmet1957	37.093	106	16	15	ESOPHAGOGASTRIC	CANCER	0	0	3	30	30
P-0000797	HH_IMPACT_PANCANmet1958	2.1943	106	16	15	ESOPHAGOGASTRIC	CANCER	1	1	1	13	13
P-0004552	HH_IMPACT_PANCANmet1959	57.869	106	16	15	ESOPHAGOGASTRIC	CANCER	1	1	2	19	19
P-0004551	HH_IMPACT_PANCANmet1960	0.10094	106	16	15	ESOPHAGOGASTRIC	CANCER	0	0	3	224	224
P-0001197	HH_IMPACT_PANCANmet1961	17.031	106	16	15	ESOPHAGOGASTRIC	CANCER	1	0	3	424	424
P-0004086	HH_IMPACT_PANCANmet1962	0.7704	106	16	15	ESOPHAGOGASTRIC	CANCER	1	1	5	7	7
P-0003536	HH_IMPACT_PANCANmet1963	49.905	106	16	15	ESOPHAGOGASTRIC	CANCER	0	0	7	44	44
P-0013270	HH_IMPACT_PANCANmet1964	63.776	106	16	15	ESOPHAGOGASTRIC	CANCER	0	0	3	18	18
P-0001047	HH_IMPACT_PANCANmet1965	46.114	106	16	15	ESOPHAGOGASTRIC	CANCER	1	1	15	51	51
P-0002208	HH_IMPACT_PANCANmet1966	35.729	106	16	15	ESOPHAGOGASTRIC	CANCER	1	1	6	36	36
P-0001855	HH_IMPACT_PANCANmet1967	9.631	106	16	15	ESOPHAGOGASTRIC	CANCER	0	0	4	28	28
P-0000523	HH_IMPACT_PANCANmet1968	8.8007	106	16	15	ESOPHAGOGASTRIC	CANCER	0	0	5	26	26
P-0006495	HH_IMPACT_PANCANmet1969	44.931	106	16	15	ESOPHAGOGASTRIC	CANCER	0	0	4	44	44
P-0009872	HH_IMPACT_PANCANmet1970	19.268	106	16	15	ESOPHAGOGASTRIC	CANCER	0	0	7	22	22
P-0015904	HH_IMPACT_PANCANmet1971	48.651	106	16	15	ESOPHAGOGASTRIC	CANCER	0	0	12	87	87
P-0003364	HH_IMPACT_PANCANmet1972	14.523	106	16	15	ESOPHAGOGASTRIC	CANCER	0	0	7	235	235
P-0002027	HH_IMPACT_PANCANmet1973	0.51062	106	16	15	ESOPHAGOGASTRIC	CANCER	1	1	5	3	3
P-0013314	HH_IMPACT_PANCANmet1974	0.24515	106	16	15	ESOPHAGOGASTRIC	CANCER	0	0	1	47	47
P-0004605	HH_IMPACT_PANCANmet1975	59.152	106	16	15	ESOPHAGOGASTRIC	CANCER	0	0	11	21	21
P-0000793	HH_IMPACT_PANCANmet1976	23.251	106	16	15	ESOPHAGOGASTRIC	CANCER	1	1	4	15	15
P-0003048	HH_IMPACT_PANCANmet1977	7.8272	106	16	15	ESOPHAGOGASTRIC	CANCER	0	0	8	21	21
P-0000180	HH_IMPACT_PANCANmet1978	0.024903	106	16	15	ESOPHAGOGASTRIC	CANCER	1	1	1	12	12
P-0010827	HH_IMPACT_PANCANmet1979	10.195	106	16	15	ESOPHAGOGASTRIC	CANCER	0	0	8	15	15
P-0001996	HH_IMPACT_PANCANmet1980	68.469	106	16	15	ESOPHAGOGASTRIC	CANCER	1	1	6	118	118
P-0000282	HH_IMPACT_PANCANmet1981	37.027	106	16	15	ESOPHAGOGASTRIC	CANCER	1	1	3	35	35
P-0002465	HH_IMPACT_PANCANmet1982	32.354	106	16	15	ESOPHAGOGASTRIC	CANCER	1	1	11	21	21
P-0001023	HH_IMPACT_PANCANmet1983	4.0811	106	16	15	ESOPHAGOGASTRIC	CANCER	1	1	6	31	31
P-0000103	HH_IMPACT_PANCANmet1984	40.952	106	16	15	ESOPHAGOGASTRIC	CANCER	1	0	6	57	57
P-0005819	HH_IMPACT_PANCANmet1985	34.151	106	16	15	ESOPHAGOGASTRIC	CANCER	0	0	4	32	32
P-0000446	HH_IMPACT_PANCANmet1986	12.742	106	16	15	ESOPHAGOGASTRIC	CANCER	0	0	5	9	9
P-0001260	HH_IMPACT_PANCANmet1987	0.2774	106	16	15	ESOPHAGOGASTRIC	CANCER	1	0	3	31	31
P-0006026	HH_IMPACT_PANCANmet1988	8.2869	106	16	15	ESOPHAGOGASTRIC	CANCER	0	0	7	19	19
P-0006699	HH_IMPACT_PANCANmet1989	14.467	106	16	15	ESOPHAGOGASTRIC	CANCER	1	1	7	21	21
P-0004744	HH_IMPACT_PANCANmet1990	0.11237	41	24	16	GASTROINTESTINAL	NEUROENDOCRINE	TUMOR	0	0	2	25
P-0004147	HH_IMPACT_PANCANmet1991	0.1294	41	24	16	GASTROINTESTINAL	NEUROENDOCRINE	TUMOR	0	0	1	51
P-0005817	HH_IMPACT_PANCANmet1992	7.4838	41	24	16	GASTROINTESTINAL	NEUROENDOCRINE	TUMOR	0	0	2	64
P-0004161	HH_IMPACT_PANCANmet1993	3.4651	41	24	16	GASTROINTESTINAL	NEUROENDOCRINE	TUMOR	0	0	2	123
P-0012096	HH_IMPACT_PANCANmet1994	10.491	41	24	16	GASTROINTESTINAL	NEUROENDOCRINE	TUMOR	0	0	1	25
P-0002184	HH_IMPACT_PANCANmet1995	38.166	41	24	16	GASTROINTESTINAL	NEUROENDOCRINE	TUMOR	1	0	3	13
P-0009584	HH_IMPACT_PANCANmet1996	6.2658	41	24	16	GASTROINTESTINAL	NEUROENDOCRINE	TUMOR	0	0	2	39
P-0004372	HH_IMPACT_PANCANmet1997	5.6993	41	24	16	GASTROINTESTINAL	NEUROENDOCRINE	TUMOR	0	0	2	23
P-0006336	HH_IMPACT_PANCANmet1998	25.497	41	24	16	GASTROINTESTINAL	NEUROENDOCRINE	TUMOR	0	0	3	144
[truncated: 2,866 more rows]
