# Supplementary material for: Tumor copy number alteration burden is a pan-cancer prognostic factor associated with recurrence and death
Source: eLife. 2018 Sep 4;7:e37294. doi: 10.7554/eLife.37294 (PMC6145837; doi:10.7554/eLife.37294)
Supplement: Supplementary file 8. [file elife-37294-supp8.csv]

Supplementary Table 8. MSK-IMPACT metastatic pan-cancer cohort annotation
cBio_Portal_patient_ID	paper_patient_ID	CNAburden_percent_genome_altered	Overall_survival_event_0ALIVE_1DEAD	Overall_Survival_Months	cancer_type_category	cancer_type	cancer_type_rank	mutation_burden_count
P-0013615	HH_IMPACT_PANCANPrimary1	70.28	0	15	1	ADRENOCORTICAL CARCINOMA	33	25
P-0010484	HH_IMPACT_PANCANPrimary10	43.869	0	1	1	ADRENOCORTICAL CARCINOMA	33	4
P-0001610	HH_IMPACT_PANCANPrimary100	0.58497	1	33	5	BLADDER CANCER	7	6
P-0014927	HH_IMPACT_PANCANPrimary1000	12.098	0	7	7	BREAST CANCER	2	4
P-0009356	HH_IMPACT_PANCANPrimary1001	33.029	0	29	7	BREAST CANCER	2	6
P-0001483	HH_IMPACT_PANCANPrimary1002	19.043	0	139	7	BREAST CANCER	2	2
P-0000292	HH_IMPACT_PANCANPrimary1003	26.43	1	64	7	BREAST CANCER	2	4
P-0013388	HH_IMPACT_PANCANPrimary1004	3.8641	0	4	7	BREAST CANCER	2	4
P-0015207	HH_IMPACT_PANCANPrimary1005	53.315	0	19	7	BREAST CANCER	2	2
P-0015148	HH_IMPACT_PANCANPrimary1006	54.058	0	11	7	BREAST CANCER	2	4
P-0014040	HH_IMPACT_PANCANPrimary1007	18.512	0	3	7	BREAST CANCER	2	2
P-0004023	HH_IMPACT_PANCANPrimary1008	62.468	0	42	7	BREAST CANCER	2	1
P-0003656	HH_IMPACT_PANCANPrimary1009	51.009	1	143	7	BREAST CANCER	2	8
P-0015501	HH_IMPACT_PANCANPrimary101	16.254	0	14	5	BLADDER CANCER	7	18
P-0008155	HH_IMPACT_PANCANPrimary1010	9.3663	0	13	7	BREAST CANCER	2	3
P-0002649	HH_IMPACT_PANCANPrimary1011	9.054	0	147	7	BREAST CANCER	2	6
P-0013925	HH_IMPACT_PANCANPrimary1012	37.173	0	24	7	BREAST CANCER	2	4
P-0013965	HH_IMPACT_PANCANPrimary1013	5.1037	0	5	7	BREAST CANCER	2	5
P-0000129	HH_IMPACT_PANCANPrimary1014	33.541	1	44	7	BREAST CANCER	2	1
P-0014575	HH_IMPACT_PANCANPrimary1015	39.858	0	13	7	BREAST CANCER	2	2
P-0014737	HH_IMPACT_PANCANPrimary1016	1.3683	0	6	7	BREAST CANCER	2	5
P-0014785	HH_IMPACT_PANCANPrimary1017	15.129	0	5	7	BREAST CANCER	2	3
P-0015957	HH_IMPACT_PANCANPrimary1018	11.941	0	3	7	BREAST CANCER	2	4
P-0008215	HH_IMPACT_PANCANPrimary1019	70.238	0	27	7	BREAST CANCER	2	6
P-0005089	HH_IMPACT_PANCANPrimary102	1.0454	0	112	5	BLADDER CANCER	7	1
P-0005368	HH_IMPACT_PANCANPrimary1020	23.075	0	18	7	BREAST CANCER	2	2
P-0000081	HH_IMPACT_PANCANPrimary1021	18.111	0	119	7	BREAST CANCER	2	6
P-0011063	HH_IMPACT_PANCANPrimary1022	8.2694	0	5	7	BREAST CANCER	2	3
P-0013586	HH_IMPACT_PANCANPrimary1023	63.424	0	102	7	BREAST CANCER	2	4
P-0002362	HH_IMPACT_PANCANPrimary1024	41.143	0	49	7	BREAST CANCER	2	1
P-0000595	HH_IMPACT_PANCANPrimary1025	35.146	0	41	7	BREAST CANCER	2	1
P-0012843	HH_IMPACT_PANCANPrimary1026	10.826	0	7	7	BREAST CANCER	2	2
P-0014468	HH_IMPACT_PANCANPrimary1027	10.988	0	8	7	BREAST CANCER	2	2
P-0013572	HH_IMPACT_PANCANPrimary1028	12.119	0	5	7	BREAST CANCER	2	4
P-0012176	HH_IMPACT_PANCANPrimary1029	36.266	0	17	7	BREAST CANCER	2	2
P-0002744	HH_IMPACT_PANCANPrimary103	4.1563	1	48	5	BLADDER CANCER	7	4
P-0000191	HH_IMPACT_PANCANPrimary1030	46.382	1	38	7	BREAST CANCER	2	4
P-0000195	HH_IMPACT_PANCANPrimary1031	48.526	1	17	7	BREAST CANCER	2	1
P-0006847	HH_IMPACT_PANCANPrimary1032	17.472	0	63	7	BREAST CANCER	2	3
P-0005473	HH_IMPACT_PANCANPrimary1033	2.0443	1	12	7	BREAST CANCER	2	1
P-0015445	HH_IMPACT_PANCANPrimary1034	24.232	0	28	7	BREAST CANCER	2	3
P-0012674	HH_IMPACT_PANCANPrimary1035	35.546	0	18	7	BREAST CANCER	2	5
P-0015742	HH_IMPACT_PANCANPrimary1036	15.337	0	29	7	BREAST CANCER	2	2
P-0002705	HH_IMPACT_PANCANPrimary1037	31.91	1	43	7	BREAST CANCER	2	1
P-0000820	HH_IMPACT_PANCANPrimary1038	39.618	1	76	7	BREAST CANCER	2	3
P-0010919	HH_IMPACT_PANCANPrimary1039	17.077	0	8	7	BREAST CANCER	2	2
P-0009893	HH_IMPACT_PANCANPrimary104	59.087	0	51	5	BLADDER CANCER	7	4
P-0006829	HH_IMPACT_PANCANPrimary1040	60.637	0	66	7	BREAST CANCER	2	1
P-0002023	HH_IMPACT_PANCANPrimary1041	26.397	0	14	7	BREAST CANCER	2	2
P-0014937	HH_IMPACT_PANCANPrimary1042	53.197	0	11	7	BREAST CANCER	2	2
P-0013242	HH_IMPACT_PANCANPrimary1043	23.855	0	61	7	BREAST CANCER	2	4
P-0013585	HH_IMPACT_PANCANPrimary1044	36.632	0	5	7	BREAST CANCER	2	4
P-0003166	HH_IMPACT_PANCANPrimary1045	19.016	0	23	7	BREAST CANCER	2	2
P-0012750	HH_IMPACT_PANCANPrimary1046	13.945	0	8	7	BREAST CANCER	2	3
P-0014489	HH_IMPACT_PANCANPrimary1047	32.546	0	14	7	BREAST CANCER	2	2
P-0013108	HH_IMPACT_PANCANPrimary1048	19.893	0	121	7	BREAST CANCER	2	1
P-0015981	HH_IMPACT_PANCANPrimary1049	3.4686	0	2	7	BREAST CANCER	2	5
P-0012183	HH_IMPACT_PANCANPrimary105	7.3744	0	76	5	BLADDER CANCER	7	9
P-0004808	HH_IMPACT_PANCANPrimary1050	52.44	1	71	7	BREAST CANCER	2	1
P-0013182	HH_IMPACT_PANCANPrimary1051	23.979	0	7	7	BREAST CANCER	2	4
P-0015580	HH_IMPACT_PANCANPrimary1052	6.6055	0	3	7	BREAST CANCER	2	2
P-0001367	HH_IMPACT_PANCANPrimary1053	9.9437	1	22	7	BREAST CANCER	2	3
P-0004354	HH_IMPACT_PANCANPrimary1054	73.259	0	45	7	BREAST CANCER	2	1
P-0013203	HH_IMPACT_PANCANPrimary1055	13.881	0	127	7	BREAST CANCER	2	1
P-0014829	HH_IMPACT_PANCANPrimary1056	28.765	0	13	7	BREAST CANCER	2	5
P-0015743	HH_IMPACT_PANCANPrimary1057	43.499	0	81	7	BREAST CANCER	2	2
P-0014278	HH_IMPACT_PANCANPrimary1058	17.906	0	3	7	BREAST CANCER	2	4
P-0015831	HH_IMPACT_PANCANPrimary1059	49.283	0	42	7	BREAST CANCER	2	3
P-0004765	HH_IMPACT_PANCANPrimary106	24.674	0	156	5	BLADDER CANCER	7	12
P-0013257	HH_IMPACT_PANCANPrimary1060	8.6894	0	7	7	BREAST CANCER	2	4
P-0010084	HH_IMPACT_PANCANPrimary1061	75.238	1	340	7	BREAST CANCER	2	4
P-0014976	HH_IMPACT_PANCANPrimary1062	24.795	0	2	7	BREAST CANCER	2	1
P-0008694	HH_IMPACT_PANCANPrimary1063	16	0	44	7	BREAST CANCER	2	5
P-0012396	HH_IMPACT_PANCANPrimary1064	0.16675	0	5	7	BREAST CANCER	2	8
P-0004562	HH_IMPACT_PANCANPrimary1065	33.571	1	23	7	BREAST CANCER	2	11
P-0003647	HH_IMPACT_PANCANPrimary1066	59.381	1	89	7	BREAST CANCER	2	11
P-0014194	HH_IMPACT_PANCANPrimary1067	0.1383	0	5	7	BREAST CANCER	2	2
P-0009727	HH_IMPACT_PANCANPrimary1068	42.671	1	38	7	BREAST CANCER	2	1
P-0015475	HH_IMPACT_PANCANPrimary1069	4.6303	0	18	7	BREAST CANCER	2	1
P-0002607	HH_IMPACT_PANCANPrimary107	37.689	0	7	5	BLADDER CANCER	7	8
P-0014775	HH_IMPACT_PANCANPrimary1070	7.0018	0	98	7	BREAST CANCER	2	2
P-0000107	HH_IMPACT_PANCANPrimary1071	5.04	0	53	7	BREAST CANCER	2	4
P-0002950	HH_IMPACT_PANCANPrimary1072	11.461	0	26	7	BREAST CANCER	2	2
P-0000275	HH_IMPACT_PANCANPrimary1073	48.323	1	27	7	BREAST CANCER	2	5
P-0000965	HH_IMPACT_PANCANPrimary1074	26.498	1	70	7	BREAST CANCER	2	3
P-0005972	HH_IMPACT_PANCANPrimary1075	14.316	0	89	7	BREAST CANCER	2	5
P-0013269	HH_IMPACT_PANCANPrimary1076	45.298	0	7	7	BREAST CANCER	2	4
P-0002847	HH_IMPACT_PANCANPrimary1077	53.646	1	142	7	BREAST CANCER	2	6
P-0002239	HH_IMPACT_PANCANPrimary1078	22.799	1	152	7	BREAST CANCER	2	10
P-0004888	HH_IMPACT_PANCANPrimary1079	50.193	0	61	7	BREAST CANCER	2	4
P-0005966	HH_IMPACT_PANCANPrimary108	44.841	0	35	5	BLADDER CANCER	7	5
P-0014970	HH_IMPACT_PANCANPrimary1080	0.34395	0	191	7	BREAST CANCER	2	10
P-0009181	HH_IMPACT_PANCANPrimary1081	55.267	0	49	7	BREAST CANCER	2	6
P-0001452	HH_IMPACT_PANCANPrimary1082	15.804	0	30	7	BREAST CANCER	2	6
P-0002856	HH_IMPACT_PANCANPrimary1083	11.711	0	55	7	BREAST CANCER	2	2
P-0000041	HH_IMPACT_PANCANPrimary1084	40.406	1	124	7	BREAST CANCER	2	10
P-0014317	HH_IMPACT_PANCANPrimary1085	49.993	0	5	7	BREAST CANCER	2	10
P-0008845	HH_IMPACT_PANCANPrimary1086	8.3249	0	11	7	BREAST CANCER	2	6
P-0014179	HH_IMPACT_PANCANPrimary1087	42.758	0	3	7	BREAST CANCER	2	6
P-0004028	HH_IMPACT_PANCANPrimary1088	37.775	0	26	7	BREAST CANCER	2	5
P-0014519	HH_IMPACT_PANCANPrimary1089	44.397	0	8	7	BREAST CANCER	2	2
P-0010103	HH_IMPACT_PANCANPrimary109	0.71579	0	21	5	BLADDER CANCER	7	8
P-0005879	HH_IMPACT_PANCANPrimary1090	42.718	1	17	7	BREAST CANCER	2	7
P-0014691	HH_IMPACT_PANCANPrimary1091	72.826	0	78	7	BREAST CANCER	2	4
P-0000984	HH_IMPACT_PANCANPrimary1092	24.771	0	105	7	BREAST CANCER	2	4
P-0005712	HH_IMPACT_PANCANPrimary1093	42.471	0	58	7	BREAST CANCER	2	4
P-0002245	HH_IMPACT_PANCANPrimary1094	26.334	1	109	7	BREAST CANCER	2	3
P-0014280	HH_IMPACT_PANCANPrimary1095	34.945	0	32	7	BREAST CANCER	2	1
P-0010942	HH_IMPACT_PANCANPrimary1096	35.652	0	76	7	BREAST CANCER	2	3
P-0009137	HH_IMPACT_PANCANPrimary1097	12.76	0	127	7	BREAST CANCER	2	3
P-0009221	HH_IMPACT_PANCANPrimary1098	14.702	0	10	7	BREAST CANCER	2	3
P-0009636	HH_IMPACT_PANCANPrimary1099	29.29	0	67	7	BREAST CANCER	2	6
P-0004287	HH_IMPACT_PANCANPrimary11	67.619	0	56	1	ADRENOCORTICAL CARCINOMA	33	2
P-0004920	HH_IMPACT_PANCANPrimary110	37.407	0	29	5	BLADDER CANCER	7	12
P-0012784	HH_IMPACT_PANCANPrimary1100	3.2097	0	7	7	BREAST CANCER	2	1
P-0000620	HH_IMPACT_PANCANPrimary1101	31.011	1	74	7	BREAST CANCER	2	3
P-0002229	HH_IMPACT_PANCANPrimary1102	25.377	1	45	7	BREAST CANCER	2	2
P-0015649	HH_IMPACT_PANCANPrimary1103	2.7874	0	107	7	BREAST CANCER	2	51
P-0015707	HH_IMPACT_PANCANPrimary1104	14.14	0	3	7	BREAST CANCER	2	2
P-0007988	HH_IMPACT_PANCANPrimary1105	10.973	0	55	7	BREAST CANCER	2	3
P-0015864	HH_IMPACT_PANCANPrimary1106	18.365	0	2	7	BREAST CANCER	2	4
P-0013862	HH_IMPACT_PANCANPrimary1107	14.159	0	5	7	BREAST CANCER	2	1
P-0012130	HH_IMPACT_PANCANPrimary1108	32.62	0	8	7	BREAST CANCER	2	2
P-0003281	HH_IMPACT_PANCANPrimary1109	21.474	0	146	7	BREAST CANCER	2	4
P-0012207	HH_IMPACT_PANCANPrimary111	11.964	0	89	5	BLADDER CANCER	7	10
P-0006772	HH_IMPACT_PANCANPrimary1110	34.731	0	16	7	BREAST CANCER	2	21
P-0009480	HH_IMPACT_PANCANPrimary1111	8.8306	0	12	7	BREAST CANCER	2	1
P-0006137	HH_IMPACT_PANCANPrimary1112	2.383	0	99	7	BREAST CANCER	2	4
P-0004893	HH_IMPACT_PANCANPrimary1113	8.4837	0	19	7	BREAST CANCER	2	2
P-0013535	HH_IMPACT_PANCANPrimary1114	3.0349	0	6	7	BREAST CANCER	2	4
P-0015245	HH_IMPACT_PANCANPrimary1115	9.4163	0	5	7	BREAST CANCER	2	1
P-0001473	HH_IMPACT_PANCANPrimary1116	12.733	0	45	7	BREAST CANCER	2	3
P-0015947	HH_IMPACT_PANCANPrimary1117	11.619	0	1	7	BREAST CANCER	2	4
P-0000973	HH_IMPACT_PANCANPrimary1118	44.033	1	45	7	BREAST CANCER	2	5
P-0005932	HH_IMPACT_PANCANPrimary1119	39.932	0	85	7	BREAST CANCER	2	3
P-0005424	HH_IMPACT_PANCANPrimary112	18.598	0	136	5	BLADDER CANCER	7	4
P-0006990	HH_IMPACT_PANCANPrimary1120	33.084	0	70	7	BREAST CANCER	2	11
P-0003342	HH_IMPACT_PANCANPrimary1121	49.861	1	46	7	BREAST CANCER	2	1
P-0014692	HH_IMPACT_PANCANPrimary1122	20.768	0	3	7	BREAST CANCER	2	2
P-0000490	HH_IMPACT_PANCANPrimary1123	14.995	0	146	7	BREAST CANCER	2	3
P-0001175	HH_IMPACT_PANCANPrimary1124	13.323	0	252	7	BREAST CANCER	2	1
P-0000353	HH_IMPACT_PANCANPrimary1125	17.787	1	12	7	BREAST CANCER	2	3
P-0009490	HH_IMPACT_PANCANPrimary1126	50.853	0	11	7	BREAST CANCER	2	2
P-0012500	HH_IMPACT_PANCANPrimary1127	6.3514	0	5	7	BREAST CANCER	2	2
P-0014942	HH_IMPACT_PANCANPrimary1128	0.000641	0	9	7	BREAST CANCER	2	2
P-0010216	HH_IMPACT_PANCANPrimary1129	55.209	0	87	7	BREAST CANCER	2	1
P-0006129	HH_IMPACT_PANCANPrimary113	4.11	0	18	5	BLADDER CANCER	7	8
P-0013720	HH_IMPACT_PANCANPrimary1130	34.063	0	5	7	BREAST CANCER	2	3
P-0015852	HH_IMPACT_PANCANPrimary1131	35.81	0	2	7	BREAST CANCER	2	2
P-0005073	HH_IMPACT_PANCANPrimary1132	19.107	0	108	7	BREAST CANCER	2	1
P-0014517	HH_IMPACT_PANCANPrimary1133	24.675	0	6	7	BREAST CANCER	2	2
P-0009430	HH_IMPACT_PANCANPrimary1134	0.004063	0	72	7	BREAST CANCER	2	2
P-0003652	HH_IMPACT_PANCANPrimary1135	20.328	1	157	7	BREAST CANCER	2	1
P-0004381	HH_IMPACT_PANCANPrimary1136	12.35	0	203	7	BREAST CANCER	2	3
P-0015734	HH_IMPACT_PANCANPrimary1137	45.088	0	3	7	BREAST CANCER	2	4
P-0009441	HH_IMPACT_PANCANPrimary1138	11.235	0	11	7	BREAST CANCER	2	6
P-0013051	HH_IMPACT_PANCANPrimary1139	24.973	0	6	7	BREAST CANCER	2	5
P-0000068	HH_IMPACT_PANCANPrimary114	0.51538	1	192	5	BLADDER CANCER	7	4
P-0013033	HH_IMPACT_PANCANPrimary1140	5.8978	0	48	7	BREAST CANCER	2	3
P-0000296	HH_IMPACT_PANCANPrimary1141	7.9545	0	23	7	BREAST CANCER	2	3
P-0005155	HH_IMPACT_PANCANPrimary1142	48.344	0	158	7	BREAST CANCER	2	1
P-0011355	HH_IMPACT_PANCANPrimary1143	39.532	0	45	7	BREAST CANCER	2	30
P-0003882	HH_IMPACT_PANCANPrimary1144	33.386	0	305	7	BREAST CANCER	2	8
P-0015685	HH_IMPACT_PANCANPrimary1145	6.9786	0	2	7	BREAST CANCER	2	3
P-0004310	HH_IMPACT_PANCANPrimary1146	29.852	0	93	7	BREAST CANCER	2	2
P-0008023	HH_IMPACT_PANCANPrimary1147	4.7293	0	14	7	BREAST CANCER	2	5
P-0002761	HH_IMPACT_PANCANPrimary1148	40.283	0	68	7	BREAST CANCER	2	3
P-0015077	HH_IMPACT_PANCANPrimary1149	0.79179	0	14	7	BREAST CANCER	2	1
P-0003029	HH_IMPACT_PANCANPrimary115	18.621	0	26	5	BLADDER CANCER	7	18
P-0000381	HH_IMPACT_PANCANPrimary1150	29.972	0	88	7	BREAST CANCER	2	11
P-0014493	HH_IMPACT_PANCANPrimary1151	53.852	0	4	7	BREAST CANCER	2	6
P-0012831	HH_IMPACT_PANCANPrimary1152	25.86	0	126	7	BREAST CANCER	2	4
P-0000483	HH_IMPACT_PANCANPrimary1153	24.669	0	123	7	BREAST CANCER	2	3
P-0011568	HH_IMPACT_PANCANPrimary1154	17.155	0	7	7	BREAST CANCER	2	8
P-0014798	HH_IMPACT_PANCANPrimary1155	6.9757	0	13	7	BREAST CANCER	2	3
P-0010669	HH_IMPACT_PANCANPrimary1156	45.192	0	69	7	BREAST CANCER	2	4
P-0007349	HH_IMPACT_PANCANPrimary1157	19.565	0	21	7	BREAST CANCER	2	5
P-0006089	HH_IMPACT_PANCANPrimary1158	65.675	1	42	7	BREAST CANCER	2	6
P-0009325	HH_IMPACT_PANCANPrimary1159	11.847	0	11	7	BREAST CANCER	2	3
P-0005021	HH_IMPACT_PANCANPrimary116	0.00607	0	96	5	BLADDER CANCER	7	213
P-0003940	HH_IMPACT_PANCANPrimary1160	9.1189	0	72	7	BREAST CANCER	2	5
P-0011462	HH_IMPACT_PANCANPrimary1161	9.0681	0	271	7	BREAST CANCER	2	2
P-0013779	HH_IMPACT_PANCANPrimary1162	2.2102	0	5	7	BREAST CANCER	2	3
P-0004347	HH_IMPACT_PANCANPrimary1163	38.509	1	20	7	BREAST CANCER	2	4
P-0009791	HH_IMPACT_PANCANPrimary1164	51.494	0	26	7	BREAST CANCER	2	10
P-0002827	HH_IMPACT_PANCANPrimary1165	11.764	1	58	7	BREAST CANCER	2	5
P-0001099	HH_IMPACT_PANCANPrimary1166	34.528	1	24	7	BREAST CANCER	2	6
P-0001721	HH_IMPACT_PANCANPrimary1167	35.973	0	31	7	BREAST CANCER	2	3
P-0016003	HH_IMPACT_PANCANPrimary1168	17.183	0	20	7	BREAST CANCER	2	8
P-0003587	HH_IMPACT_PANCANPrimary1169	13.699	0	44	7	BREAST CANCER	2	7
P-0003681	HH_IMPACT_PANCANPrimary117	19.324	0	73	5	BLADDER CANCER	7	3
P-0000207	HH_IMPACT_PANCANPrimary1170	10.985	1	84	7	BREAST CANCER	2	3
P-0011502	HH_IMPACT_PANCANPrimary1171	5.2575	0	6	7	BREAST CANCER	2	3
P-0009182	HH_IMPACT_PANCANPrimary1172	4.6995	0	10	7	BREAST CANCER	2	5
P-0011064	HH_IMPACT_PANCANPrimary1173	11.917	0	6	7	BREAST CANCER	2	2
P-0013613	HH_IMPACT_PANCANPrimary1174	2.2792	0	6	7	BREAST CANCER	2	5
P-0000470	HH_IMPACT_PANCANPrimary1175	57.104	0	33	7	BREAST CANCER	2	4
P-0003134	HH_IMPACT_PANCANPrimary1176	12.613	0	23	7	BREAST CANCER	2	4
P-0009828	HH_IMPACT_PANCANPrimary1177	58.702	0	122	7	BREAST CANCER	2	5
P-0009966	HH_IMPACT_PANCANPrimary1178	13.116	0	21	7	BREAST CANCER	2	5
P-0013411	HH_IMPACT_PANCANPrimary1179	6.399	0	4	7	BREAST CANCER	2	3
P-0008773	HH_IMPACT_PANCANPrimary118	0.50368	0	9	5	BLADDER CANCER	7	6
P-0001631	HH_IMPACT_PANCANPrimary1180	16.565	0	117	7	BREAST CANCER	2	4
P-0014940	HH_IMPACT_PANCANPrimary1181	10.056	0	8	7	BREAST CANCER	2	3
P-0010349	HH_IMPACT_PANCANPrimary1182	19.504	0	40	7	BREAST CANCER	2	4
P-0010002	HH_IMPACT_PANCANPrimary1183	5.7817	0	10	7	BREAST CANCER	2	4
P-0006068	HH_IMPACT_PANCANPrimary1184	45.77	0	14	7	BREAST CANCER	2	4
P-0001474	HH_IMPACT_PANCANPrimary1185	25.243	1	23	7	BREAST CANCER	2	3
P-0015551	HH_IMPACT_PANCANPrimary1186	5.5735	0	7	7	BREAST CANCER	2	2
P-0012532	HH_IMPACT_PANCANPrimary1187	2.4897	0	5	7	BREAST CANCER	2	13
P-0002657	HH_IMPACT_PANCANPrimary1188	56.043	0	7	7	BREAST CANCER	2	3
P-0012975	HH_IMPACT_PANCANPrimary1189	19.196	0	6	7	BREAST CANCER	2	4
P-0006097	HH_IMPACT_PANCANPrimary119	15.096	0	92	5	BLADDER CANCER	7	8
P-0009460	HH_IMPACT_PANCANPrimary1190	12.871	0	11	7	BREAST CANCER	2	4
P-0014121	HH_IMPACT_PANCANPrimary1191	9.0749	0	8	7	BREAST CANCER	2	1
P-0014939	HH_IMPACT_PANCANPrimary1192	6.8555	0	9	7	BREAST CANCER	2	2
P-0010807	HH_IMPACT_PANCANPrimary1193	6.3334	0	83	7	BREAST CANCER	2	3
P-0014685	HH_IMPACT_PANCANPrimary1194	25.641	0	4	7	BREAST CANCER	2	4
P-0007601	HH_IMPACT_PANCANPrimary1195	6.185	0	14	7	BREAST CANCER	2	6
P-0014757	HH_IMPACT_PANCANPrimary1196	71.707	0	11	7	BREAST CANCER	2	1
P-0011040	HH_IMPACT_PANCANPrimary1197	0.79728	0	25	7	BREAST CANCER	2	4
P-0008714	HH_IMPACT_PANCANPrimary1198	15.716	1	77	7	BREAST CANCER	2	3
P-0015569	HH_IMPACT_PANCANPrimary1199	13.862	0	1	7	BREAST CANCER	2	2
P-0002492	HH_IMPACT_PANCANPrimary12	31.509	0	39	1	ADRENOCORTICAL CARCINOMA	33	2
P-0003788	HH_IMPACT_PANCANPrimary120	53.352	0	22	5	BLADDER CANCER	7	21
P-0014816	HH_IMPACT_PANCANPrimary1200	14.522	0	9	7	BREAST CANCER	2	4
P-0010745	HH_IMPACT_PANCANPrimary1201	43.08	0	6	7	BREAST CANCER	2	1
P-0009630	HH_IMPACT_PANCANPrimary1202	4.5668	0	4	7	BREAST CANCER	2	5
P-0015273	HH_IMPACT_PANCANPrimary1203	30.53	0	7	7	BREAST CANCER	2	6
P-0003581	HH_IMPACT_PANCANPrimary1204	25.252	0	120	7	BREAST CANCER	2	3
P-0013887	HH_IMPACT_PANCANPrimary1205	57.957	0	39	7	BREAST CANCER	2	4
P-0014173	HH_IMPACT_PANCANPrimary1206	15.057	0	6	7	BREAST CANCER	2	10
P-0008473	HH_IMPACT_PANCANPrimary1207	41.144	1	38	7	BREAST CANCER	2	8
P-0004210	HH_IMPACT_PANCANPrimary1208	49.865	1	38	7	BREAST CANCER	2	1
P-0004921	HH_IMPACT_PANCANPrimary1209	14.007	0	47	7	BREAST CANCER	2	8
P-0005770	HH_IMPACT_PANCANPrimary121	4.4067	0	44	5	BLADDER CANCER	7	7
P-0015051	HH_IMPACT_PANCANPrimary1210	15.01	0	8	7	BREAST CANCER	2	8
P-0015301	HH_IMPACT_PANCANPrimary1211	58.998	0	3	7	BREAST CANCER	2	2
P-0014667	HH_IMPACT_PANCANPrimary1212	18.288	0	11	7	BREAST CANCER	2	3
P-0014820	HH_IMPACT_PANCANPrimary1213	10.235	0	81	7	BREAST CANCER	2	4
P-0000445	HH_IMPACT_PANCANPrimary1214	5.844	1	29	7	BREAST CANCER	2	2
P-0006622	HH_IMPACT_PANCANPrimary1215	14.104	0	254	7	BREAST CANCER	2	3
P-0015708	HH_IMPACT_PANCANPrimary1216	0.000704	0	2	7	BREAST CANCER	2	2
P-0015343	HH_IMPACT_PANCANPrimary1217	1.0543	0	5	7	BREAST CANCER	2	1
P-0011590	HH_IMPACT_PANCANPrimary1218	28.993	0	191	7	BREAST CANCER	2	2
P-0014161	HH_IMPACT_PANCANPrimary1219	0.753	0	4	7	BREAST CANCER	2	4
P-0012453	HH_IMPACT_PANCANPrimary122	0.27243	0	8	5	BLADDER CANCER	7	1
P-0009759	HH_IMPACT_PANCANPrimary1220	8.0024	0	11	7	BREAST CANCER	2	1
P-0014532	HH_IMPACT_PANCANPrimary1221	0.002289	0	2	7	BREAST CANCER	2	1
P-0001417	HH_IMPACT_PANCANPrimary1222	28.635	1	48	7	BREAST CANCER	2	2
P-0002958	HH_IMPACT_PANCANPrimary1223	32.442	1	88	7	BREAST CANCER	2	2
P-0014926	HH_IMPACT_PANCANPrimary1224	7.6352	0	7	7	BREAST CANCER	2	7
P-0005205	HH_IMPACT_PANCANPrimary1225	2.6739	0	38	7	BREAST CANCER	2	2
P-0014067	HH_IMPACT_PANCANPrimary1226	8.0663	0	37	7	BREAST CANCER	2	1
P-0002511	HH_IMPACT_PANCANPrimary1227	12.454	1	164	7	BREAST CANCER	2	1
P-0001475	HH_IMPACT_PANCANPrimary1228	34.591	0	73	7	BREAST CANCER	2	5
P-0009755	HH_IMPACT_PANCANPrimary1229	0.27437	0	10	7	BREAST CANCER	2	3
P-0002991	HH_IMPACT_PANCANPrimary123	20.182	0	17	5	BLADDER CANCER	7	13
P-0004913	HH_IMPACT_PANCANPrimary1230	27.696	0	99	7	BREAST CANCER	2	4
P-0005832	HH_IMPACT_PANCANPrimary1231	56.648	0	39	7	BREAST CANCER	2	12
P-0002243	HH_IMPACT_PANCANPrimary1232	71.154	0	177	7	BREAST CANCER	2	4
P-0014560	HH_IMPACT_PANCANPrimary1233	9.792	0	11	7	BREAST CANCER	2	4
P-0005968	HH_IMPACT_PANCANPrimary1234	40.486	0	123	7	BREAST CANCER	2	8
P-0013262	HH_IMPACT_PANCANPrimary1235	67.78	0	8	7	BREAST CANCER	2	9
P-0015731	HH_IMPACT_PANCANPrimary1236	13.72	0	6	8	BREAST SARCOMA	47	5
P-0013264	HH_IMPACT_PANCANPrimary1237	11.081	0	6	8	BREAST SARCOMA	47	3
P-0010117	HH_IMPACT_PANCANPrimary1238	5.8277	1	163	8	BREAST SARCOMA	47	3
P-0007922	HH_IMPACT_PANCANPrimary1239	40.868	0	45	10	CERVICAL CANCER	31	4
P-0000034	HH_IMPACT_PANCANPrimary124	15.909	1	27	5	BLADDER CANCER	7	12
P-0015136	HH_IMPACT_PANCANPrimary1240	23.568	0	34	10	CERVICAL CANCER	31	3
P-0010114	HH_IMPACT_PANCANPrimary1241	16.147	0	11	10	CERVICAL CANCER	31	3
P-0005475	HH_IMPACT_PANCANPrimary1242	0.00048	1	14	10	CERVICAL CANCER	31	3
P-0009273	HH_IMPACT_PANCANPrimary1243	7.4664	0	8	10	CERVICAL CANCER	31	4
P-0004761	HH_IMPACT_PANCANPrimary1244	13.887	0	58	10	CERVICAL CANCER	31	2
P-0010527	HH_IMPACT_PANCANPrimary1245	26.137	1	10	10	CERVICAL CANCER	31	11
P-0011004	HH_IMPACT_PANCANPrimary1246	24.308	0	37	10	CERVICAL CANCER	31	5
P-0015751	HH_IMPACT_PANCANPrimary1247	34.68	0	58	10	CERVICAL CANCER	31	1
P-0007269	HH_IMPACT_PANCANPrimary1248	29.521	1	21	10	CERVICAL CANCER	31	6
P-0013373	HH_IMPACT_PANCANPrimary1249	42.612	1	30	10	CERVICAL CANCER	31	4
P-0001578	HH_IMPACT_PANCANPrimary125	26.175	1	12	5	BLADDER CANCER	7	11
P-0007873	HH_IMPACT_PANCANPrimary1250	2.9917	0	19	10	CERVICAL CANCER	31	3
P-0010786	HH_IMPACT_PANCANPrimary1251	14.041	0	17	10	CERVICAL CANCER	31	7
P-0010982	HH_IMPACT_PANCANPrimary1252	39.253	0	19	10	CERVICAL CANCER	31	5
P-0012526	HH_IMPACT_PANCANPrimary1253	53.576	0	52	10	CERVICAL CANCER	31	2
P-0010835	HH_IMPACT_PANCANPrimary1254	41.306	1	17	10	CERVICAL CANCER	31	6
P-0013301	HH_IMPACT_PANCANPrimary1255	18.159	0	5	10	CERVICAL CANCER	31	5
P-0001942	HH_IMPACT_PANCANPrimary1256	22.655	1	61	10	CERVICAL CANCER	31	7
P-0000452	HH_IMPACT_PANCANPrimary1257	34.849	1	13	10	CERVICAL CANCER	31	6
P-0006522	HH_IMPACT_PANCANPrimary1258	45.271	0	142	10	CERVICAL CANCER	31	8
P-0000767	HH_IMPACT_PANCANPrimary1259	34.653	1	83	10	CERVICAL CANCER	31	2
P-0003238	HH_IMPACT_PANCANPrimary126	22.687	0	44	5	BLADDER CANCER	7	15
P-0015107	HH_IMPACT_PANCANPrimary1260	18.078	0	13	10	CERVICAL CANCER	31	11
P-0000210	HH_IMPACT_PANCANPrimary1261	16.866	1	54	10	CERVICAL CANCER	31	2
P-0006007	HH_IMPACT_PANCANPrimary1262	6.4819	1	19	10	CERVICAL CANCER	31	7
P-0003335	HH_IMPACT_PANCANPrimary1263	21.432	0	264	11	CNS CANCER	24	1
P-0001051	HH_IMPACT_PANCANPrimary1264	9.6195	0	209	11	CNS CANCER	24	3
P-0007672	HH_IMPACT_PANCANPrimary1265	4.6002	0	64	11	CNS CANCER	24	1
P-0003340	HH_IMPACT_PANCANPrimary1266	24.391	0	98	11	CNS CANCER	24	1
P-0009896	HH_IMPACT_PANCANPrimary1267	18.219	0	41	11	CNS CANCER	24	1
P-0007369	HH_IMPACT_PANCANPrimary1268	0.000272	0	95	11	CNS CANCER	24	2
P-0001556	HH_IMPACT_PANCANPrimary1269	11.036	0	89	11	CNS CANCER	24	2
P-0003832	HH_IMPACT_PANCANPrimary127	0.12997	0	122	5	BLADDER CANCER	7	6
P-0004100	HH_IMPACT_PANCANPrimary1270	64.25	1	280	11	CNS CANCER	24	2
P-0008081	HH_IMPACT_PANCANPrimary1271	0.19621	1	91	11	CNS CANCER	24	2
P-0005096	HH_IMPACT_PANCANPrimary1272	1.3953	0	105	11	CNS CANCER	24	2
P-0003099	HH_IMPACT_PANCANPrimary1273	24.493	0	87	11	CNS CANCER	24	3
P-0009516	HH_IMPACT_PANCANPrimary1274	5.7724	0	167	11	CNS CANCER	24	1
P-0001885	HH_IMPACT_PANCANPrimary1275	5.8438	0	69	11	CNS CANCER	24	2
P-0005885	HH_IMPACT_PANCANPrimary1276	81.138	0	16	11	CNS CANCER	24	1
P-0009410	HH_IMPACT_PANCANPrimary1277	1.9607	0	140	11	CNS CANCER	24	6
P-0011372	HH_IMPACT_PANCANPrimary1278	21.756	0	122	11	CNS CANCER	24	1
P-0001205	HH_IMPACT_PANCANPrimary1279	0.12349	1	138	11	CNS CANCER	24	1
P-0009839	HH_IMPACT_PANCANPrimary128	36.574	0	19	5	BLADDER CANCER	7	3
P-0007415	HH_IMPACT_PANCANPrimary1280	34.384	0	183	11	CNS CANCER	24	6
P-0008937	HH_IMPACT_PANCANPrimary1281	26.416	0	59	11	CNS CANCER	24	2
P-0004331	HH_IMPACT_PANCANPrimary1282	6.9292	0	44	11	CNS CANCER	24	3
P-0010170	HH_IMPACT_PANCANPrimary1283	5.4879	0	317	11	CNS CANCER	24	1
P-0013155	HH_IMPACT_PANCANPrimary1284	41.319	0	143	11	CNS CANCER	24	1
P-0012621	HH_IMPACT_PANCANPrimary1285	5.7464	0	5	11	CNS CANCER	24	2
P-0005447	HH_IMPACT_PANCANPrimary1286	15.478	1	358	11	CNS CANCER	24	1
P-0011574	HH_IMPACT_PANCANPrimary1287	12.941	0	33	11	CNS CANCER	24	3
P-0005008	HH_IMPACT_PANCANPrimary1288	2.6637	0	20	11	CNS CANCER	24	1
P-0003126	HH_IMPACT_PANCANPrimary1289	8.6804	0	50	11	CNS CANCER	24	1
P-0005245	HH_IMPACT_PANCANPrimary129	0.041768	0	401	5	BLADDER CANCER	7	6
P-0010990	HH_IMPACT_PANCANPrimary1290	14.456	0	164	11	CNS CANCER	24	2
P-0007152	HH_IMPACT_PANCANPrimary1291	30.129	0	104	11	CNS CANCER	24	1
P-0005906	HH_IMPACT_PANCANPrimary1292	33.301	0	41	11	CNS CANCER	24	2
P-0004570	HH_IMPACT_PANCANPrimary1293	7.5428	0	77	11	CNS CANCER	24	2
P-0002734	HH_IMPACT_PANCANPrimary1294	7.7024	1	99	11	CNS CANCER	24	1
P-0000476	HH_IMPACT_PANCANPrimary1295	21.644	0	29	11	CNS CANCER	24	2
P-0010218	HH_IMPACT_PANCANPrimary1296	27.097	0	27	11	CNS CANCER	24	2
P-0001169	HH_IMPACT_PANCANPrimary1297	6.541	0	158	11	CNS CANCER	24	2
P-0006053	HH_IMPACT_PANCANPrimary1298	78.958	0	107	11	CNS CANCER	24	5
P-0005566	HH_IMPACT_PANCANPrimary1299	16.982	0	17	11	CNS CANCER	24	1
P-0004900	HH_IMPACT_PANCANPrimary13	0.021551	1	18	2	AMPULLARY CARCINOMA	32	3
P-0004567	HH_IMPACT_PANCANPrimary130	1.5881	0	41	5	BLADDER CANCER	7	41
P-0010239	HH_IMPACT_PANCANPrimary1300	19.987	0	123	11	CNS CANCER	24	2
P-0008085	HH_IMPACT_PANCANPrimary1301	7.8755	0	194	11	CNS CANCER	24	1
P-0014195	HH_IMPACT_PANCANPrimary1302	4.6432	0	5	12	COLORECTAL CANCER	4	6
P-0008019	HH_IMPACT_PANCANPrimary1303	26.153	0	13	12	COLORECTAL CANCER	4	7
P-0015732	HH_IMPACT_PANCANPrimary1304	11.283	0	3	12	COLORECTAL CANCER	4	8
P-0001531	HH_IMPACT_PANCANPrimary1305	18.607	0	27	12	COLORECTAL CANCER	4	4
P-0009142	HH_IMPACT_PANCANPrimary1306	30.772	0	17	12	COLORECTAL CANCER	4	7
P-0014863	HH_IMPACT_PANCANPrimary1307	4.8966	0	104	12	COLORECTAL CANCER	4	7
P-0005003	HH_IMPACT_PANCANPrimary1308	0.76282	1	22	12	COLORECTAL CANCER	4	18
P-0015276	HH_IMPACT_PANCANPrimary1309	6.2273	0	141	12	COLORECTAL CANCER	4	5
P-0002748	HH_IMPACT_PANCANPrimary131	45.822	1	61	5	BLADDER CANCER	7	18
P-0012695	HH_IMPACT_PANCANPrimary1310	15.334	0	66	12	COLORECTAL CANCER	4	6
P-0003011	HH_IMPACT_PANCANPrimary1311	5.6065	0	24	12	COLORECTAL CANCER	4	4
P-0003582	HH_IMPACT_PANCANPrimary1312	12.49	0	22	12	COLORECTAL CANCER	4	9
P-0004872	HH_IMPACT_PANCANPrimary1313	14.529	0	48	12	COLORECTAL CANCER	4	9
P-0002547	HH_IMPACT_PANCANPrimary1314	19.101	0	26	12	COLORECTAL CANCER	4	6
P-0007214	HH_IMPACT_PANCANPrimary1315	9.1184	1	15	12	COLORECTAL CANCER	4	6
P-0011027	HH_IMPACT_PANCANPrimary1316	25.292	0	8	12	COLORECTAL CANCER	4	6
P-0008429	HH_IMPACT_PANCANPrimary1317	19.373	0	13	12	COLORECTAL CANCER	4	6
P-0008582	HH_IMPACT_PANCANPrimary1318	2.1367	0	16	12	COLORECTAL CANCER	4	6
P-0007495	HH_IMPACT_PANCANPrimary1319	0.000804	0	23	12	COLORECTAL CANCER	4	14
P-0011011	HH_IMPACT_PANCANPrimary132	11.562	0	5	5	BLADDER CANCER	7	3
P-0002951	HH_IMPACT_PANCANPrimary1320	28.727	0	24	12	COLORECTAL CANCER	4	6
P-0010965	HH_IMPACT_PANCANPrimary1321	18.108	0	24	12	COLORECTAL CANCER	4	4
P-0004823	HH_IMPACT_PANCANPrimary1322	28.62	0	83	12	COLORECTAL CANCER	4	6
P-0005298	HH_IMPACT_PANCANPrimary1323	13.777	0	18	12	COLORECTAL CANCER	4	7
P-0010406	HH_IMPACT_PANCANPrimary1324	15.727	1	22	12	COLORECTAL CANCER	4	4
P-0011455	HH_IMPACT_PANCANPrimary1325	16.99	0	41	12	COLORECTAL CANCER	4	6
P-0011184	HH_IMPACT_PANCANPrimary1326	0.34207	0	11	12	COLORECTAL CANCER	4	7
P-0003298	HH_IMPACT_PANCANPrimary1327	7.1932	0	18	12	COLORECTAL CANCER	4	7
P-0014020	HH_IMPACT_PANCANPrimary1328	5.3726	0	5	12	COLORECTAL CANCER	4	4
P-0008128	HH_IMPACT_PANCANPrimary1329	10.178	0	1	12	COLORECTAL CANCER	4	6
P-0000065	HH_IMPACT_PANCANPrimary133	9.8377	1	16	5	BLADDER CANCER	7	4
P-0007698	HH_IMPACT_PANCANPrimary1330	15.112	0	24	12	COLORECTAL CANCER	4	6
P-0004220	HH_IMPACT_PANCANPrimary1331	27.757	1	34	12	COLORECTAL CANCER	4	12
P-0001913	HH_IMPACT_PANCANPrimary1332	23.816	0	24	12	COLORECTAL CANCER	4	8
P-0001151	HH_IMPACT_PANCANPrimary1333	3.8118	1	25	12	COLORECTAL CANCER	4	6
P-0010509	HH_IMPACT_PANCANPrimary1334	30.733	1	110	12	COLORECTAL CANCER	4	8
P-0015642	HH_IMPACT_PANCANPrimary1335	28.444	0	22	12	COLORECTAL CANCER	4	7
P-0013374	HH_IMPACT_PANCANPrimary1336	1.2095	0	2	12	COLORECTAL CANCER	4	67
P-0008583	HH_IMPACT_PANCANPrimary1337	3.687	0	48	12	COLORECTAL CANCER	4	2
P-0013788	HH_IMPACT_PANCANPrimary1338	2.7014	0	37	12	COLORECTAL CANCER	4	5
P-0001424	HH_IMPACT_PANCANPrimary1339	9.3492	1	14	12	COLORECTAL CANCER	4	9
P-0012037	HH_IMPACT_PANCANPrimary134	40.36	1	7	5	BLADDER CANCER	7	6
P-0002542	HH_IMPACT_PANCANPrimary1340	0.24676	0	26	12	COLORECTAL CANCER	4	2
P-0010134	HH_IMPACT_PANCANPrimary1341	11.173	0	9	12	COLORECTAL CANCER	4	4
P-0002752	HH_IMPACT_PANCANPrimary1342	17.923	0	25	12	COLORECTAL CANCER	4	5
P-0008941	HH_IMPACT_PANCANPrimary1343	33.323	0	17	12	COLORECTAL CANCER	4	6
P-0010138	HH_IMPACT_PANCANPrimary1344	9.2052	0	26	12	COLORECTAL CANCER	4	4
P-0010160	HH_IMPACT_PANCANPrimary1345	9.2463	0	8	12	COLORECTAL CANCER	4	5
P-0013395	HH_IMPACT_PANCANPrimary1346	5.951	0	139	12	COLORECTAL CANCER	4	6
P-0011357	HH_IMPACT_PANCANPrimary1347	1.6793	0	31	12	COLORECTAL CANCER	4	207
P-0010044	HH_IMPACT_PANCANPrimary1348	8.8472	0	17	12	COLORECTAL CANCER	4	7
P-0004865	HH_IMPACT_PANCANPrimary1349	0.000363	0	20	12	COLORECTAL CANCER	4	148
P-0010271	HH_IMPACT_PANCANPrimary135	50.167	0	29	5	BLADDER CANCER	7	4
P-0006933	HH_IMPACT_PANCANPrimary1350	17.96	0	60	12	COLORECTAL CANCER	4	5
P-0004369	HH_IMPACT_PANCANPrimary1351	24.716	0	18	12	COLORECTAL CANCER	4	4
P-0008180	HH_IMPACT_PANCANPrimary1352	1.1217	0	14	12	COLORECTAL CANCER	4	75
P-0012779	HH_IMPACT_PANCANPrimary1353	44.822	1	25	12	COLORECTAL CANCER	4	6
P-0005164	HH_IMPACT_PANCANPrimary1354	31.207	0	24	12	COLORECTAL CANCER	4	6
P-0006860	HH_IMPACT_PANCANPrimary1355	23.961	1	15	12	COLORECTAL CANCER	4	8
P-0011109	HH_IMPACT_PANCANPrimary1356	12.694	0	15	12	COLORECTAL CANCER	4	9
P-0015566	HH_IMPACT_PANCANPrimary1357	30.969	0	2	12	COLORECTAL CANCER	4	7
P-0004159	HH_IMPACT_PANCANPrimary1358	17.237	1	56	12	COLORECTAL CANCER	4	9
P-0006359	HH_IMPACT_PANCANPrimary1359	22.161	0	381	12	COLORECTAL CANCER	4	5
P-0012325	HH_IMPACT_PANCANPrimary136	4.807	0	12	5	BLADDER CANCER	7	6
P-0013947	HH_IMPACT_PANCANPrimary1360	14.751	0	4	12	COLORECTAL CANCER	4	3
P-0010125	HH_IMPACT_PANCANPrimary1361	2.0474	1	8	12	COLORECTAL CANCER	4	15
P-0003437	HH_IMPACT_PANCANPrimary1362	7.0124	0	103	12	COLORECTAL CANCER	4	6
P-0009012	HH_IMPACT_PANCANPrimary1363	2.2435	1	31	12	COLORECTAL CANCER	4	8
P-0006863	HH_IMPACT_PANCANPrimary1364	0.1928	0	14	12	COLORECTAL CANCER	4	73
P-0005670	HH_IMPACT_PANCANPrimary1365	5.16	0	7	12	COLORECTAL CANCER	4	7
P-0002442	HH_IMPACT_PANCANPrimary1366	21.834	0	27	12	COLORECTAL CANCER	4	5
P-0013103	HH_IMPACT_PANCANPrimary1367	48.071	0	18	12	COLORECTAL CANCER	4	11
P-0010425	HH_IMPACT_PANCANPrimary1368	4.3283	0	26	12	COLORECTAL CANCER	4	5
P-0012383	HH_IMPACT_PANCANPrimary1369	34.657	1	49	12	COLORECTAL CANCER	4	9
P-0004564	HH_IMPACT_PANCANPrimary137	12.946	0	25	5	BLADDER CANCER	7	3
P-0004928	HH_IMPACT_PANCANPrimary1370	31.86	0	36	12	COLORECTAL CANCER	4	8
P-0007863	HH_IMPACT_PANCANPrimary1371	25.794	0	30	12	COLORECTAL CANCER	4	5
P-0015474	HH_IMPACT_PANCANPrimary1372	28.193	0	65	12	COLORECTAL CANCER	4	3
P-0002407	HH_IMPACT_PANCANPrimary1373	21.887	0	13	12	COLORECTAL CANCER	4	5
P-0013088	HH_IMPACT_PANCANPrimary1374	16.076	0	16	12	COLORECTAL CANCER	4	6
P-0009703	HH_IMPACT_PANCANPrimary1375	1.0176	1	9	12	COLORECTAL CANCER	4	3
P-0015371	HH_IMPACT_PANCANPrimary1376	7.0932	0	4	12	COLORECTAL CANCER	4	7
P-0002251	HH_IMPACT_PANCANPrimary1377	22.059	0	44	12	COLORECTAL CANCER	4	4
P-0006758	HH_IMPACT_PANCANPrimary1378	3.5417	0	43	12	COLORECTAL CANCER	4	26
P-0006138	HH_IMPACT_PANCANPrimary1379	4.4466	0	21	12	COLORECTAL CANCER	4	4
P-0006714	HH_IMPACT_PANCANPrimary138	1.697	0	92	5	BLADDER CANCER	7	64
P-0001658	HH_IMPACT_PANCANPrimary1380	30.494	1	191	12	COLORECTAL CANCER	4	6
P-0006730	HH_IMPACT_PANCANPrimary1381	2.478	0	7	12	COLORECTAL CANCER	4	6
P-0002035	HH_IMPACT_PANCANPrimary1382	23.877	0	16	12	COLORECTAL CANCER	4	2
P-0014258	HH_IMPACT_PANCANPrimary1383	0.002624	0	260	12	COLORECTAL CANCER	4	92
P-0001940	HH_IMPACT_PANCANPrimary1384	0.021514	0	28	12	COLORECTAL CANCER	4	10
P-0005987	HH_IMPACT_PANCANPrimary1385	0.96551	0	55	12	COLORECTAL CANCER	4	39
P-0006680	HH_IMPACT_PANCANPrimary1386	29.876	0	100	12	COLORECTAL CANCER	4	4
P-0007774	HH_IMPACT_PANCANPrimary1387	23.42	0	79	12	COLORECTAL CANCER	4	8
P-0014555	HH_IMPACT_PANCANPrimary1388	56.3	0	7	12	COLORECTAL CANCER	4	9
P-0007836	HH_IMPACT_PANCANPrimary1389	0.057788	0	15	12	COLORECTAL CANCER	4	66
P-0003596	HH_IMPACT_PANCANPrimary139	18.269	1	33	5	BLADDER CANCER	7	13
P-0014066	HH_IMPACT_PANCANPrimary1390	58.35	0	39	12	COLORECTAL CANCER	4	4
P-0001554	HH_IMPACT_PANCANPrimary1391	22.741	0	32	12	COLORECTAL CANCER	4	5
P-0015699	HH_IMPACT_PANCANPrimary1392	7.9472	0	2	12	COLORECTAL CANCER	4	67
P-0004251	HH_IMPACT_PANCANPrimary1393	0.13694	1	11	12	COLORECTAL CANCER	4	5
P-0013594	HH_IMPACT_PANCANPrimary1394	18.27	0	31	12	COLORECTAL CANCER	4	8
P-0002884	HH_IMPACT_PANCANPrimary1395	5.2581	1	14	12	COLORECTAL CANCER	4	5
P-0012723	HH_IMPACT_PANCANPrimary1396	4.1894	1	6	12	COLORECTAL CANCER	4	4
P-0015288	HH_IMPACT_PANCANPrimary1397	0.000903	0	173	12	COLORECTAL CANCER	4	297
P-0015208	HH_IMPACT_PANCANPrimary1398	38.702	0	35	12	COLORECTAL CANCER	4	7
P-0013492	HH_IMPACT_PANCANPrimary1399	0.64426	0	234	12	COLORECTAL CANCER	4	50
P-0002810	HH_IMPACT_PANCANPrimary14	46.279	1	31	2	AMPULLARY CARCINOMA	32	1
P-0002824	HH_IMPACT_PANCANPrimary140	0.16308	0	27	5	BLADDER CANCER	7	4
P-0012032	HH_IMPACT_PANCANPrimary1400	15.043	0	21	12	COLORECTAL CANCER	4	7
P-0002678	HH_IMPACT_PANCANPrimary1401	4.4453	1	13	12	COLORECTAL CANCER	4	6
P-0010783	HH_IMPACT_PANCANPrimary1402	10.419	0	419	12	COLORECTAL CANCER	4	80
P-0012384	HH_IMPACT_PANCANPrimary1403	10.502	0	23	12	COLORECTAL CANCER	4	5
P-0004608	HH_IMPACT_PANCANPrimary1404	0.048897	1	25	12	COLORECTAL CANCER	4	10
P-0001494	HH_IMPACT_PANCANPrimary1405	3.3047	0	24	12	COLORECTAL CANCER	4	57
P-0007688	HH_IMPACT_PANCANPrimary1406	4.8641	0	12	12	COLORECTAL CANCER	4	52
P-0014416	HH_IMPACT_PANCANPrimary1407	18.044	0	77	12	COLORECTAL CANCER	4	10
P-0001287	HH_IMPACT_PANCANPrimary1408	15.497	1	28	12	COLORECTAL CANCER	4	7
P-0002855	HH_IMPACT_PANCANPrimary1409	8.9598	0	24	12	COLORECTAL CANCER	4	5
P-0003257	HH_IMPACT_PANCANPrimary141	10.011	0	28	5	BLADDER CANCER	7	20
P-0014899	HH_IMPACT_PANCANPrimary1410	24.794	0	12	12	COLORECTAL CANCER	4	6
P-0011300	HH_IMPACT_PANCANPrimary1411	24.245	0	9	12	COLORECTAL CANCER	4	7
P-0011306	HH_IMPACT_PANCANPrimary1412	30.269	0	11	12	COLORECTAL CANCER	4	6
P-0005247	HH_IMPACT_PANCANPrimary1413	32.186	0	56	12	COLORECTAL CANCER	4	5
P-0007979	HH_IMPACT_PANCANPrimary1414	0.003518	1	6	12	COLORECTAL CANCER	4	3
P-0009993	HH_IMPACT_PANCANPrimary1415	10.563	0	72	12	COLORECTAL CANCER	4	4
P-0007746	HH_IMPACT_PANCANPrimary1416	0.000288	0	188	12	COLORECTAL CANCER	4	7
P-0011445	HH_IMPACT_PANCANPrimary1417	5.7905	0	12	12	COLORECTAL CANCER	4	6
P-0008377	HH_IMPACT_PANCANPrimary1418	14.242	0	12	12	COLORECTAL CANCER	4	9
P-0010985	HH_IMPACT_PANCANPrimary1419	1.1696	0	7	12	COLORECTAL CANCER	4	10
P-0009605	HH_IMPACT_PANCANPrimary142	0.00057	0	6	5	BLADDER CANCER	7	3
P-0011510	HH_IMPACT_PANCANPrimary1420	12.305	0	11	12	COLORECTAL CANCER	4	6
P-0014768	HH_IMPACT_PANCANPrimary1421	15.109	0	28	12	COLORECTAL CANCER	4	7
P-0001316	HH_IMPACT_PANCANPrimary1422	11.611	0	43	12	COLORECTAL CANCER	4	7
P-0002540	HH_IMPACT_PANCANPrimary1423	0.035793	1	18	12	COLORECTAL CANCER	4	8
P-0009363	HH_IMPACT_PANCANPrimary1424	43.49	0	21	12	COLORECTAL CANCER	4	7
P-0006693	HH_IMPACT_PANCANPrimary1425	21.681	0	23	12	COLORECTAL CANCER	4	7
P-0003124	HH_IMPACT_PANCANPrimary1426	29.232	1	7	12	COLORECTAL CANCER	4	12
P-0008819	HH_IMPACT_PANCANPrimary1427	9.7513	0	18	12	COLORECTAL CANCER	4	4
P-0000737	HH_IMPACT_PANCANPrimary1428	38.374	1	70	12	COLORECTAL CANCER	4	4
P-0010243	HH_IMPACT_PANCANPrimary1429	40.855	0	56	12	COLORECTAL CANCER	4	5
P-0011345	HH_IMPACT_PANCANPrimary143	0.3804	0	406	5	BLADDER CANCER	7	66
P-0010535	HH_IMPACT_PANCANPrimary1430	8.3061	0	17	12	COLORECTAL CANCER	4	9
P-0001170	HH_IMPACT_PANCANPrimary1431	16.899	1	41	12	COLORECTAL CANCER	4	8
P-0015536	HH_IMPACT_PANCANPrimary1432	0.000021	0	1	12	COLORECTAL CANCER	4	61
P-0008913	HH_IMPACT_PANCANPrimary1433	31.554	0	11	12	COLORECTAL CANCER	4	5
P-0005853	HH_IMPACT_PANCANPrimary1434	46.765	1	8	12	COLORECTAL CANCER	4	6
P-0008753	HH_IMPACT_PANCANPrimary1435	13.646	0	121	12	COLORECTAL CANCER	4	3
P-0012447	HH_IMPACT_PANCANPrimary1436	40.049	0	29	12	COLORECTAL CANCER	4	6
P-0011226	HH_IMPACT_PANCANPrimary1437	0.17587	0	8	12	COLORECTAL CANCER	4	76
P-0000699	HH_IMPACT_PANCANPrimary1438	23.969	0	49	12	COLORECTAL CANCER	4	5
P-0005311	HH_IMPACT_PANCANPrimary1439	0.9163	1	28	12	COLORECTAL CANCER	4	7
P-0004085	HH_IMPACT_PANCANPrimary144	12.239	0	20	5	BLADDER CANCER	7	23
P-0004362	HH_IMPACT_PANCANPrimary1440	13.458	0	76	12	COLORECTAL CANCER	4	70
P-0003513	HH_IMPACT_PANCANPrimary1441	10.881	0	66	12	COLORECTAL CANCER	4	14
P-0002068	HH_IMPACT_PANCANPrimary1442	23.265	0	32	12	COLORECTAL CANCER	4	6
P-0013300	HH_IMPACT_PANCANPrimary1443	16.826	0	8	12	COLORECTAL CANCER	4	5
P-0005591	HH_IMPACT_PANCANPrimary1444	0.50863	0	24	12	COLORECTAL CANCER	4	2
P-0012418	HH_IMPACT_PANCANPrimary1445	20.037	0	11	12	COLORECTAL CANCER	4	7
P-0002475	HH_IMPACT_PANCANPrimary1446	31.298	0	40	12	COLORECTAL CANCER	4	9
P-0007548	HH_IMPACT_PANCANPrimary1447	26.24	0	17	12	COLORECTAL CANCER	4	8
P-0009445	HH_IMPACT_PANCANPrimary1448	15.76	0	10	12	COLORECTAL CANCER	4	5
P-0004172	HH_IMPACT_PANCANPrimary1449	13.502	1	16	12	COLORECTAL CANCER	4	8
P-0003279	HH_IMPACT_PANCANPrimary145	36.923	0	25	5	BLADDER CANCER	7	13
P-0001685	HH_IMPACT_PANCANPrimary1450	4.9142	0	15	12	COLORECTAL CANCER	4	98
P-0006707	HH_IMPACT_PANCANPrimary1451	29.769	0	37	12	COLORECTAL CANCER	4	5
P-0003184	HH_IMPACT_PANCANPrimary1452	0.4524	1	65	12	COLORECTAL CANCER	4	2
P-0013020	HH_IMPACT_PANCANPrimary1453	4.703	0	9	12	COLORECTAL CANCER	4	8
P-0000911	HH_IMPACT_PANCANPrimary1454	61.256	1	31	12	COLORECTAL CANCER	4	4
P-0006405	HH_IMPACT_PANCANPrimary1455	18.172	0	26	12	COLORECTAL CANCER	4	5
P-0005430	HH_IMPACT_PANCANPrimary1456	36.589	0	53	12	COLORECTAL CANCER	4	10
P-0005833	HH_IMPACT_PANCANPrimary1457	29.848	1	49	12	COLORECTAL CANCER	4	5
P-0006687	HH_IMPACT_PANCANPrimary1458	19.362	0	18	12	COLORECTAL CANCER	4	4
P-0001673	HH_IMPACT_PANCANPrimary1459	15.627	0	25	12	COLORECTAL CANCER	4	8
P-0006628	HH_IMPACT_PANCANPrimary146	11.593	0	32	5	BLADDER CANCER	7	5
P-0010350	HH_IMPACT_PANCANPrimary1460	23.927	1	14	12	COLORECTAL CANCER	4	8
P-0007997	HH_IMPACT_PANCANPrimary1461	0.017829	1	21	12	COLORECTAL CANCER	4	52
P-0009062	HH_IMPACT_PANCANPrimary1462	4.2635	0	19	12	COLORECTAL CANCER	4	4
P-0015700	HH_IMPACT_PANCANPrimary1463	10.069	0	2	12	COLORECTAL CANCER	4	4
P-0013055	HH_IMPACT_PANCANPrimary1464	18.274	0	5	12	COLORECTAL CANCER	4	10
P-0003999	HH_IMPACT_PANCANPrimary1465	20.432	0	22	12	COLORECTAL CANCER	4	7
P-0015893	HH_IMPACT_PANCANPrimary1466	20.894	0	2	12	COLORECTAL CANCER	4	9
P-0012100	HH_IMPACT_PANCANPrimary1467	11.636	0	67	12	COLORECTAL CANCER	4	8
P-0009145	HH_IMPACT_PANCANPrimary1468	0.16336	0	26	12	COLORECTAL CANCER	4	2
P-0010308	HH_IMPACT_PANCANPrimary1469	4.9186	0	12	12	COLORECTAL CANCER	4	38
P-0004424	HH_IMPACT_PANCANPrimary147	5.0339	0	117	5	BLADDER CANCER	7	10
P-0002155	HH_IMPACT_PANCANPrimary1470	4.41	1	9	12	COLORECTAL CANCER	4	3
P-0009757	HH_IMPACT_PANCANPrimary1471	27.615	0	12	12	COLORECTAL CANCER	4	5
P-0006394	HH_IMPACT_PANCANPrimary1472	69.529	0	53	12	COLORECTAL CANCER	4	6
P-0013786	HH_IMPACT_PANCANPrimary1473	22.729	0	6	12	COLORECTAL CANCER	4	6
P-0014182	HH_IMPACT_PANCANPrimary1474	12.737	0	50	12	COLORECTAL CANCER	4	9
P-0004566	HH_IMPACT_PANCANPrimary1475	8.1786	0	29	12	COLORECTAL CANCER	4	7
P-0001469	HH_IMPACT_PANCANPrimary1476	14.858	0	22	12	COLORECTAL CANCER	4	6
P-0008729	HH_IMPACT_PANCANPrimary1477	4.8572	0	239	12	COLORECTAL CANCER	4	51
P-0003611	HH_IMPACT_PANCANPrimary1478	24.58	0	239	12	COLORECTAL CANCER	4	11
P-0005025	HH_IMPACT_PANCANPrimary1479	22.392	0	6	12	COLORECTAL CANCER	4	6
P-0000746	HH_IMPACT_PANCANPrimary148	12.023	1	104	5	BLADDER CANCER	7	14
P-0010499	HH_IMPACT_PANCANPrimary1480	0.50594	1	15	12	COLORECTAL CANCER	4	156
P-0007637	HH_IMPACT_PANCANPrimary1481	0.00029	0	13	12	COLORECTAL CANCER	4	1
P-0004494	HH_IMPACT_PANCANPrimary1482	9.6143	0	34	12	COLORECTAL CANCER	4	10
P-0011380	HH_IMPACT_PANCANPrimary1483	13.291	0	9	12	COLORECTAL CANCER	4	6
P-0004690	HH_IMPACT_PANCANPrimary1484	32.359	0	20	12	COLORECTAL CANCER	4	4
P-0005865	HH_IMPACT_PANCANPrimary1485	16.655	0	13	12	COLORECTAL CANCER	4	6
P-0002778	HH_IMPACT_PANCANPrimary1486	45.301	0	29	12	COLORECTAL CANCER	4	4
P-0006548	HH_IMPACT_PANCANPrimary1487	12.989	0	48	12	COLORECTAL CANCER	4	11
P-0015322	HH_IMPACT_PANCANPrimary1488	3.7066	0	34	12	COLORECTAL CANCER	4	50
P-0004602	HH_IMPACT_PANCANPrimary1489	0.001834	0	78	12	COLORECTAL CANCER	4	45
P-0005511	HH_IMPACT_PANCANPrimary149	2.8191	0	24	5	BLADDER CANCER	7	29
P-0002343	HH_IMPACT_PANCANPrimary1490	35.527	0	28	12	COLORECTAL CANCER	4	3
P-0012419	HH_IMPACT_PANCANPrimary1491	0.25027	0	6	12	COLORECTAL CANCER	4	2
P-0001317	HH_IMPACT_PANCANPrimary1492	0.001233	0	35	12	COLORECTAL CANCER	4	3
P-0005230	HH_IMPACT_PANCANPrimary1493	7.5275	0	44	12	COLORECTAL CANCER	4	66
P-0006184	HH_IMPACT_PANCANPrimary1494	17.908	0	24	12	COLORECTAL CANCER	4	4
P-0007066	HH_IMPACT_PANCANPrimary1495	38.086	0	20	12	COLORECTAL CANCER	4	4
P-0013159	HH_IMPACT_PANCANPrimary1496	2.0853	0	365	12	COLORECTAL CANCER	4	3
P-0006717	HH_IMPACT_PANCANPrimary1497	2.6205	0	24	12	COLORECTAL CANCER	4	3
P-0006867	HH_IMPACT_PANCANPrimary1498	0.16126	0	19	12	COLORECTAL CANCER	4	2
P-0001237	HH_IMPACT_PANCANPrimary1499	9.3851	0	422	12	COLORECTAL CANCER	4	67
P-0014171	HH_IMPACT_PANCANPrimary15	13.08	0	14	2	AMPULLARY CARCINOMA	32	10
P-0005449	HH_IMPACT_PANCANPrimary150	17.197	0	62	5	BLADDER CANCER	7	37
P-0008853	HH_IMPACT_PANCANPrimary1500	24.033	0	12	12	COLORECTAL CANCER	4	5
P-0007683	HH_IMPACT_PANCANPrimary1501	12.613	0	16	12	COLORECTAL CANCER	4	4
P-0004350	HH_IMPACT_PANCANPrimary1502	25.204	0	18	12	COLORECTAL CANCER	4	8
P-0011110	HH_IMPACT_PANCANPrimary1503	29.539	0	18	12	COLORECTAL CANCER	4	3
P-0002235	HH_IMPACT_PANCANPrimary1504	21.51	1	158	12	COLORECTAL CANCER	4	4
P-0004845	HH_IMPACT_PANCANPrimary1505	36.377	0	19	12	COLORECTAL CANCER	4	6
P-0004692	HH_IMPACT_PANCANPrimary1506	35.627	0	55	12	COLORECTAL CANCER	4	5
P-0010798	HH_IMPACT_PANCANPrimary1507	0.82108	0	5	12	COLORECTAL CANCER	4	25
P-0015114	HH_IMPACT_PANCANPrimary1508	3.5534	0	2	12	COLORECTAL CANCER	4	7
P-0008724	HH_IMPACT_PANCANPrimary1509	53.106	0	139	12	COLORECTAL CANCER	4	6
P-0012060	HH_IMPACT_PANCANPrimary151	2.8055	0	25	5	BLADDER CANCER	7	2
P-0004363	HH_IMPACT_PANCANPrimary1510	0.000641	1	25	12	COLORECTAL CANCER	4	10
P-0001771	HH_IMPACT_PANCANPrimary1511	26.725	1	65	12	COLORECTAL CANCER	4	4
P-0008868	HH_IMPACT_PANCANPrimary1512	13.56	0	14	12	COLORECTAL CANCER	4	4
P-0011484	HH_IMPACT_PANCANPrimary1513	2.1493	0	118	12	COLORECTAL CANCER	4	2
P-0011603	HH_IMPACT_PANCANPrimary1514	41.989	0	7	12	COLORECTAL CANCER	4	5
P-0012115	HH_IMPACT_PANCANPrimary1515	6.9004	0	7	12	COLORECTAL CANCER	4	55
P-0003474	HH_IMPACT_PANCANPrimary1516	12.835	1	18	12	COLORECTAL CANCER	4	7
P-0009252	HH_IMPACT_PANCANPrimary1517	0.001808	1	17	12	COLORECTAL CANCER	4	3
P-0004629	HH_IMPACT_PANCANPrimary1518	15.545	1	51	12	COLORECTAL CANCER	4	3
P-0002563	HH_IMPACT_PANCANPrimary1519	21.154	0	56	12	COLORECTAL CANCER	4	6
P-0003404	HH_IMPACT_PANCANPrimary152	0.70985	0	51	5	BLADDER CANCER	7	14
P-0005908	HH_IMPACT_PANCANPrimary1520	11.706	1	12	12	COLORECTAL CANCER	4	10
P-0008031	HH_IMPACT_PANCANPrimary1521	8.2176	0	12	12	COLORECTAL CANCER	4	5
P-0012722	HH_IMPACT_PANCANPrimary1522	27.011	0	7	12	COLORECTAL CANCER	4	4
P-0000988	HH_IMPACT_PANCANPrimary1523	38.619	0	28	12	COLORECTAL CANCER	4	9
P-0011258	HH_IMPACT_PANCANPrimary1524	2.3699	0	17	12	COLORECTAL CANCER	4	10
P-0011039	HH_IMPACT_PANCANPrimary1525	10.792	0	8	12	COLORECTAL CANCER	4	6
P-0012653	HH_IMPACT_PANCANPrimary1526	40.641	1	9	12	COLORECTAL CANCER	4	4
P-0010118	HH_IMPACT_PANCANPrimary1527	3.8267	0	11	12	COLORECTAL CANCER	4	4
P-0012651	HH_IMPACT_PANCANPrimary1528	0.27624	0	42	12	COLORECTAL CANCER	4	1
P-0014565	HH_IMPACT_PANCANPrimary1529	6.8934	0	19	12	COLORECTAL CANCER	4	6
P-0005356	HH_IMPACT_PANCANPrimary153	55.623	1	129	5	BLADDER CANCER	7	7
P-0003662	HH_IMPACT_PANCANPrimary1530	0.057874	1	21	12	COLORECTAL CANCER	4	3
P-0002413	HH_IMPACT_PANCANPrimary1531	12.272	0	27	12	COLORECTAL CANCER	4	8
P-0000862	HH_IMPACT_PANCANPrimary1532	13.891	0	30	12	COLORECTAL CANCER	4	49
P-0008534	HH_IMPACT_PANCANPrimary1533	1.1611	0	15	12	COLORECTAL CANCER	4	6
P-0001391	HH_IMPACT_PANCANPrimary1534	0.43706	0	31	12	COLORECTAL CANCER	4	2
P-0005801	HH_IMPACT_PANCANPrimary1535	17.739	0	24	12	COLORECTAL CANCER	4	8
P-0003807	HH_IMPACT_PANCANPrimary1536	0.13752	0	22	12	COLORECTAL CANCER	4	3
P-0004018	HH_IMPACT_PANCANPrimary1537	30.375	1	26	12	COLORECTAL CANCER	4	12
P-0006365	HH_IMPACT_PANCANPrimary1538	7.0763	0	1	12	COLORECTAL CANCER	4	43
P-0009972	HH_IMPACT_PANCANPrimary1539	20.306	0	16	12	COLORECTAL CANCER	4	4
P-0002715	HH_IMPACT_PANCANPrimary154	1.7967	0	32	5	BLADDER CANCER	7	15
P-0015376	HH_IMPACT_PANCANPrimary1540	13.979	0	7	12	COLORECTAL CANCER	4	3
P-0011084	HH_IMPACT_PANCANPrimary1541	0.20423	0	15	12	COLORECTAL CANCER	4	6
P-0012708	HH_IMPACT_PANCANPrimary1542	3.178	0	15	12	COLORECTAL CANCER	4	5
P-0015252	HH_IMPACT_PANCANPrimary1543	0.004918	0	5	12	COLORECTAL CANCER	4	48
P-0007147	HH_IMPACT_PANCANPrimary1544	5.8284	0	63	12	COLORECTAL CANCER	4	203
P-0006864	HH_IMPACT_PANCANPrimary1545	17.642	0	16	12	COLORECTAL CANCER	4	2
P-0012685	HH_IMPACT_PANCANPrimary1546	0.17592	0	2	12	COLORECTAL CANCER	4	3
P-0011068	HH_IMPACT_PANCANPrimary1547	9.3484	0	161	12	COLORECTAL CANCER	4	44
P-0001702	HH_IMPACT_PANCANPrimary1548	3.6635	0	29	12	COLORECTAL CANCER	4	5
P-0003886	HH_IMPACT_PANCANPrimary1549	26.847	0	215	12	COLORECTAL CANCER	4	6
P-0010094	HH_IMPACT_PANCANPrimary155	6.494	0	13	5	BLADDER CANCER	7	4
P-0003990	HH_IMPACT_PANCANPrimary1550	12.805	0	29	12	COLORECTAL CANCER	4	5
P-0004441	HH_IMPACT_PANCANPrimary1551	19.538	0	21	12	COLORECTAL CANCER	4	8
P-0001227	HH_IMPACT_PANCANPrimary1552	1.3391	0	28	12	COLORECTAL CANCER	4	3
P-0010555	HH_IMPACT_PANCANPrimary1553	14.263	0	1	12	COLORECTAL CANCER	4	7
P-0005151	HH_IMPACT_PANCANPrimary1554	0.74545	0	67	12	COLORECTAL CANCER	4	67
P-0011235	HH_IMPACT_PANCANPrimary1555	1.3415	1	2	12	COLORECTAL CANCER	4	23
P-0002339	HH_IMPACT_PANCANPrimary1556	7.1893	1	11	12	COLORECTAL CANCER	4	7
P-0007272	HH_IMPACT_PANCANPrimary1557	11.581	0	21	12	COLORECTAL CANCER	4	6
P-0003753	HH_IMPACT_PANCANPrimary1558	3.1975	1	30	12	COLORECTAL CANCER	4	6
P-0000695	HH_IMPACT_PANCANPrimary1559	15.381	1	154	12	COLORECTAL CANCER	4	5
P-0007109	HH_IMPACT_PANCANPrimary156	20.269	0	16	5	BLADDER CANCER	7	18
P-0008721	HH_IMPACT_PANCANPrimary1560	5.826	0	15	12	COLORECTAL CANCER	4	79
P-0001778	HH_IMPACT_PANCANPrimary1561	16.775	1	40	12	COLORECTAL CANCER	4	8
P-0006766	HH_IMPACT_PANCANPrimary1562	37.323	0	115	12	COLORECTAL CANCER	4	3
P-0015870	HH_IMPACT_PANCANPrimary1563	5.4196	0	2	12	COLORECTAL CANCER	4	8
P-0000721	HH_IMPACT_PANCANPrimary1564	9.7101	1	24	12	COLORECTAL CANCER	4	8
P-0007511	HH_IMPACT_PANCANPrimary1565	17.707	0	13	12	COLORECTAL CANCER	4	10
P-0005622	HH_IMPACT_PANCANPrimary1566	24.912	0	56	12	COLORECTAL CANCER	4	2
P-0005197	HH_IMPACT_PANCANPrimary1567	8.0944	0	193	12	COLORECTAL CANCER	4	60
P-0014945	HH_IMPACT_PANCANPrimary1568	6.5916	0	4	12	COLORECTAL CANCER	4	5
P-0006729	HH_IMPACT_PANCANPrimary1569	2.2992	0	25	12	COLORECTAL CANCER	4	4
P-0003396	HH_IMPACT_PANCANPrimary157	4.0085	0	49	5	BLADDER CANCER	7	16
P-0003046	HH_IMPACT_PANCANPrimary1570	13.803	0	52	12	COLORECTAL CANCER	4	8
P-0010363	HH_IMPACT_PANCANPrimary1571	2.6683	0	19	12	COLORECTAL CANCER	4	6
P-0008747	HH_IMPACT_PANCANPrimary1572	5.1786	0	10	12	COLORECTAL CANCER	4	4
P-0005529	HH_IMPACT_PANCANPrimary1573	4.7666	1	8	12	COLORECTAL CANCER	4	37
P-0002049	HH_IMPACT_PANCANPrimary1574	15.767	0	37	12	COLORECTAL CANCER	4	49
P-0005172	HH_IMPACT_PANCANPrimary1575	10.869	0	19	12	COLORECTAL CANCER	4	5
P-0010861	HH_IMPACT_PANCANPrimary1576	5.1048	0	8	12	COLORECTAL CANCER	4	11
P-0008467	HH_IMPACT_PANCANPrimary1577	19.94	0	11	12	COLORECTAL CANCER	4	6
P-0010098	HH_IMPACT_PANCANPrimary1578	20.807	1	31	12	COLORECTAL CANCER	4	12
P-0000788	HH_IMPACT_PANCANPrimary1579	1.0552	1	15	12	COLORECTAL CANCER	4	15
P-0002777	HH_IMPACT_PANCANPrimary158	32.782	1	21	5	BLADDER CANCER	7	16
P-0006612	HH_IMPACT_PANCANPrimary1580	0.063067	0	12	12	COLORECTAL CANCER	4	361
P-0003720	HH_IMPACT_PANCANPrimary1581	5.6681	1	13	12	COLORECTAL CANCER	4	12
P-0015366	HH_IMPACT_PANCANPrimary1582	7.0308	0	10	12	COLORECTAL CANCER	4	6
P-0004738	HH_IMPACT_PANCANPrimary1583	2.9548	0	25	12	COLORECTAL CANCER	4	100
P-0004401	HH_IMPACT_PANCANPrimary1584	21.962	0	27	12	COLORECTAL CANCER	4	3
P-0002724	HH_IMPACT_PANCANPrimary1585	33.546	0	19	12	COLORECTAL CANCER	4	4
P-0013876	HH_IMPACT_PANCANPrimary1586	0.12314	0	5	12	COLORECTAL CANCER	4	62
P-0015851	HH_IMPACT_PANCANPrimary1587	1.0214	0	3	12	COLORECTAL CANCER	4	35
P-0007296	HH_IMPACT_PANCANPrimary1588	5.1787	0	38	12	COLORECTAL CANCER	4	90
P-0005326	HH_IMPACT_PANCANPrimary1589	1.684	0	44	12	COLORECTAL CANCER	4	82
P-0006194	HH_IMPACT_PANCANPrimary159	35.446	0	140	5	BLADDER CANCER	7	8
P-0002671	HH_IMPACT_PANCANPrimary1590	9.3952	1	6	12	COLORECTAL CANCER	4	69
P-0009863	HH_IMPACT_PANCANPrimary1591	0.41201	1	4	12	COLORECTAL CANCER	4	8
P-0011264	HH_IMPACT_PANCANPrimary1592	12.888	0	9	12	COLORECTAL CANCER	4	10
P-0006559	HH_IMPACT_PANCANPrimary1593	11.027	0	2	12	COLORECTAL CANCER	4	6
P-0007115	HH_IMPACT_PANCANPrimary1594	37.557	1	9	12	COLORECTAL CANCER	4	8
P-0011324	HH_IMPACT_PANCANPrimary1595	5.3614	0	157	12	COLORECTAL CANCER	4	62
P-0009059	HH_IMPACT_PANCANPrimary1596	0.13676	1	10	12	COLORECTAL CANCER	4	1
P-0009121	HH_IMPACT_PANCANPrimary1597	0.098386	0	10	12	COLORECTAL CANCER	4	2
P-0006207	HH_IMPACT_PANCANPrimary1598	0.003253	0	20	12	COLORECTAL CANCER	4	60
P-0013082	HH_IMPACT_PANCANPrimary1599	0.17752	0	9	12	COLORECTAL CANCER	4	59
P-0009011	HH_IMPACT_PANCANPrimary16	28.53	0	235	2	AMPULLARY CARCINOMA	32	7
P-0004618	HH_IMPACT_PANCANPrimary160	10.016	1	14	5	BLADDER CANCER	7	20
P-0012313	HH_IMPACT_PANCANPrimary1600	3.2121	0	7	12	COLORECTAL CANCER	4	60
P-0014787	HH_IMPACT_PANCANPrimary1601	1.1885	0	137	12	COLORECTAL CANCER	4	56
P-0007405	HH_IMPACT_PANCANPrimary1602	35.121	0	53	12	COLORECTAL CANCER	4	7
P-0014168	HH_IMPACT_PANCANPrimary1603	6.2639	0	6	12	COLORECTAL CANCER	4	7
P-0013941	HH_IMPACT_PANCANPrimary1604	2.5859	0	15	12	COLORECTAL CANCER	4	10
P-0002653	HH_IMPACT_PANCANPrimary1605	0.22254	1	13	12	COLORECTAL CANCER	4	2
P-0008317	HH_IMPACT_PANCANPrimary1606	0.71218	0	33	12	COLORECTAL CANCER	4	52
P-0007975	HH_IMPACT_PANCANPrimary1607	3.2156	0	31	12	COLORECTAL CANCER	4	3
P-0009139	HH_IMPACT_PANCANPrimary1608	2.9699	0	35	12	COLORECTAL CANCER	4	3
P-0008267	HH_IMPACT_PANCANPrimary1609	13.546	0	17	12	COLORECTAL CANCER	4	5
P-0004519	HH_IMPACT_PANCANPrimary161	0.091314	0	36	5	BLADDER CANCER	7	22
P-0008841	HH_IMPACT_PANCANPrimary1610	0.086529	0	12	12	COLORECTAL CANCER	4	4
P-0006865	HH_IMPACT_PANCANPrimary1611	8.7726	0	10	12	COLORECTAL CANCER	4	2
P-0002070	HH_IMPACT_PANCANPrimary1612	11.929	1	18	12	COLORECTAL CANCER	4	9
P-0007602	HH_IMPACT_PANCANPrimary1613	2.1508	0	6	12	COLORECTAL CANCER	4	9
P-0001964	HH_IMPACT_PANCANPrimary1614	46.386	0	37	12	COLORECTAL CANCER	4	3
P-0010680	HH_IMPACT_PANCANPrimary1615	25.663	0	22	12	COLORECTAL CANCER	4	14
P-0006460	HH_IMPACT_PANCANPrimary1616	5.2402	1	9	12	COLORECTAL CANCER	4	6
P-0006669	HH_IMPACT_PANCANPrimary1617	24.849	0	8	12	COLORECTAL CANCER	4	5
P-0006981	HH_IMPACT_PANCANPrimary1618	8.1777	1	294	12	COLORECTAL CANCER	4	3
P-0011446	HH_IMPACT_PANCANPrimary1619	2.1736	0	28	12	COLORECTAL CANCER	4	41
P-0000056	HH_IMPACT_PANCANPrimary162	6.8897	1	40	5	BLADDER CANCER	7	6
P-0006468	HH_IMPACT_PANCANPrimary1620	52.136	0	24	12	COLORECTAL CANCER	4	5
P-0004844	HH_IMPACT_PANCANPrimary1621	22.425	0	23	12	COLORECTAL CANCER	4	8
P-0012623	HH_IMPACT_PANCANPrimary1622	22.49	0	10	12	COLORECTAL CANCER	4	3
P-0010167	HH_IMPACT_PANCANPrimary1623	0.18066	0	9	12	COLORECTAL CANCER	4	38
P-0007843	HH_IMPACT_PANCANPrimary1624	0.000186	0	13	12	COLORECTAL CANCER	4	37
P-0000678	HH_IMPACT_PANCANPrimary1625	44.856	0	131	12	COLORECTAL CANCER	4	11
P-0013735	HH_IMPACT_PANCANPrimary1626	7.4135	0	64	12	COLORECTAL CANCER	4	36
P-0006050	HH_IMPACT_PANCANPrimary1627	13.388	0	17	12	COLORECTAL CANCER	4	5
P-0008283	HH_IMPACT_PANCANPrimary1628	39.62	0	17	12	COLORECTAL CANCER	4	4
P-0014119	HH_IMPACT_PANCANPrimary1629	11.181	0	5	12	COLORECTAL CANCER	4	5
P-0000184	HH_IMPACT_PANCANPrimary163	24.459	0	60	5	BLADDER CANCER	7	8
P-0004698	HH_IMPACT_PANCANPrimary1630	20.294	0	20	12	COLORECTAL CANCER	4	4
P-0015149	HH_IMPACT_PANCANPrimary1631	0.7674	0	7	12	COLORECTAL CANCER	4	2
P-0001769	HH_IMPACT_PANCANPrimary1632	36.192	0	31	12	COLORECTAL CANCER	4	13
P-0006183	HH_IMPACT_PANCANPrimary1633	22.856	0	20	12	COLORECTAL CANCER	4	9
P-0008551	HH_IMPACT_PANCANPrimary1634	15.582	0	11	12	COLORECTAL CANCER	4	5
P-0007162	HH_IMPACT_PANCANPrimary1635	15.381	0	29	12	COLORECTAL CANCER	4	6
P-0004626	HH_IMPACT_PANCANPrimary1636	0.029856	1	19	12	COLORECTAL CANCER	4	2
P-0012781	HH_IMPACT_PANCANPrimary1637	4.8973	0	6	12	COLORECTAL CANCER	4	4
P-0015055	HH_IMPACT_PANCANPrimary1638	26.796	0	4	12	COLORECTAL CANCER	4	9
P-0001500	HH_IMPACT_PANCANPrimary1639	23.95	1	37	12	COLORECTAL CANCER	4	12
P-0008834	HH_IMPACT_PANCANPrimary164	7.1685	0	52	5	BLADDER CANCER	7	20
P-0014404	HH_IMPACT_PANCANPrimary1640	1.3043	0	18	12	COLORECTAL CANCER	4	23
P-0010497	HH_IMPACT_PANCANPrimary1641	8.7112	0	19	12	COLORECTAL CANCER	4	8
P-0007128	HH_IMPACT_PANCANPrimary1642	30.892	0	119	12	COLORECTAL CANCER	4	10
P-0006075	HH_IMPACT_PANCANPrimary1643	27.596	0	1	12	COLORECTAL CANCER	4	4
P-0005829	HH_IMPACT_PANCANPrimary1644	57.493	0	1	12	COLORECTAL CANCER	4	2
P-0002878	HH_IMPACT_PANCANPrimary1645	4.4448	0	25	12	COLORECTAL CANCER	4	9
P-0009403	HH_IMPACT_PANCANPrimary1646	0.18021	0	208	12	COLORECTAL CANCER	4	35
P-0011291	HH_IMPACT_PANCANPrimary1647	26.985	0	49	12	COLORECTAL CANCER	4	1
P-0000754	HH_IMPACT_PANCANPrimary1648	15.701	1	23	12	COLORECTAL CANCER	4	7
P-0000757	HH_IMPACT_PANCANPrimary1649	14.047	1	106	12	COLORECTAL CANCER	4	5
P-0003955	HH_IMPACT_PANCANPrimary165	2.2608	0	130	5	BLADDER CANCER	7	6
P-0006135	HH_IMPACT_PANCANPrimary1650	29.47	0	47	12	COLORECTAL CANCER	4	18
P-0015244	HH_IMPACT_PANCANPrimary1651	10.979	0	3	12	COLORECTAL CANCER	4	6
P-0016013	HH_IMPACT_PANCANPrimary1652	17.208	0	114	12	COLORECTAL CANCER	4	8
P-0000714	HH_IMPACT_PANCANPrimary1653	15.077	1	13	12	COLORECTAL CANCER	4	10
P-0013981	HH_IMPACT_PANCANPrimary1654	0.17256	0	5	12	COLORECTAL CANCER	4	58
P-0006770	HH_IMPACT_PANCANPrimary1655	27.949	0	14	12	COLORECTAL CANCER	4	7
P-0001104	HH_IMPACT_PANCANPrimary1656	27.67	1	32	12	COLORECTAL CANCER	4	15
P-0000994	HH_IMPACT_PANCANPrimary1657	17.074	0	15	12	COLORECTAL CANCER	4	3
P-0002721	HH_IMPACT_PANCANPrimary1658	52.783	0	55	12	COLORECTAL CANCER	4	4
P-0003130	HH_IMPACT_PANCANPrimary1659	5.7281	1	12	12	COLORECTAL CANCER	4	7
P-0009029	HH_IMPACT_PANCANPrimary166	11.606	0	81	5	BLADDER CANCER	7	6
P-0014514	HH_IMPACT_PANCANPrimary1660	9.2872	0	7	12	COLORECTAL CANCER	4	10
P-0005011	HH_IMPACT_PANCANPrimary1661	1.1441	1	10	12	COLORECTAL CANCER	4	5
P-0006737	HH_IMPACT_PANCANPrimary1662	1.4967	0	46	12	COLORECTAL CANCER	4	3
P-0004783	HH_IMPACT_PANCANPrimary1663	0.37439	0	33	12	COLORECTAL CANCER	4	48
P-0014026	HH_IMPACT_PANCANPrimary1664	40.799	0	7	12	COLORECTAL CANCER	4	3
P-0003308	HH_IMPACT_PANCANPrimary1665	33.848	0	22	12	COLORECTAL CANCER	4	8
P-0002025	HH_IMPACT_PANCANPrimary1666	28.909	1	16	12	COLORECTAL CANCER	4	5
P-0003183	HH_IMPACT_PANCANPrimary1667	0.5473	0	46	12	COLORECTAL CANCER	4	8
P-0007596	HH_IMPACT_PANCANPrimary1668	12.819	0	15	12	COLORECTAL CANCER	4	61
P-0010832	HH_IMPACT_PANCANPrimary1669	14.912	1	20	12	COLORECTAL CANCER	4	6
P-0003388	HH_IMPACT_PANCANPrimary167	0.53872	0	120	5	BLADDER CANCER	7	11
P-0008343	HH_IMPACT_PANCANPrimary1670	37.639	0	125	12	COLORECTAL CANCER	4	6
P-0011288	HH_IMPACT_PANCANPrimary1671	21.403	0	24	12	COLORECTAL CANCER	4	11
P-0005528	HH_IMPACT_PANCANPrimary1672	42.731	0	24	12	COLORECTAL CANCER	4	6
P-0006978	HH_IMPACT_PANCANPrimary1673	27.779	0	64	12	COLORECTAL CANCER	4	12
P-0012738	HH_IMPACT_PANCANPrimary1674	21.413	1	38	12	COLORECTAL CANCER	4	6
P-0001742	HH_IMPACT_PANCANPrimary1675	18.971	1	64	12	COLORECTAL CANCER	4	2
P-0011366	HH_IMPACT_PANCANPrimary1676	15.149	0	10	12	COLORECTAL CANCER	4	13
P-0007882	HH_IMPACT_PANCANPrimary1677	0.000042	0	13	12	COLORECTAL CANCER	4	47
P-0009114	HH_IMPACT_PANCANPrimary1678	5.7001	0	11	12	COLORECTAL CANCER	4	5
P-0005742	HH_IMPACT_PANCANPrimary1679	0.00418	0	24	12	COLORECTAL CANCER	4	12
P-0002093	HH_IMPACT_PANCANPrimary168	24.332	1	15	5	BLADDER CANCER	7	12
P-0004511	HH_IMPACT_PANCANPrimary1680	0.000129	0	24	12	COLORECTAL CANCER	4	12
P-0013955	HH_IMPACT_PANCANPrimary1681	29.606	0	5	12	COLORECTAL CANCER	4	12
P-0013760	HH_IMPACT_PANCANPrimary1682	3.1503	0	6	12	COLORECTAL CANCER	4	11
P-0003793	HH_IMPACT_PANCANPrimary1683	35.078	0	23	12	COLORECTAL CANCER	4	3
P-0006023	HH_IMPACT_PANCANPrimary1684	18.752	0	16	12	COLORECTAL CANCER	4	8
P-0014897	HH_IMPACT_PANCANPrimary1685	46.69	0	8	12	COLORECTAL CANCER	4	6
P-0015146	HH_IMPACT_PANCANPrimary1686	1.3117	0	6	12	COLORECTAL CANCER	4	1
P-0004679	HH_IMPACT_PANCANPrimary1687	20.539	1	43	12	COLORECTAL CANCER	4	5
P-0015295	HH_IMPACT_PANCANPrimary1688	14.513	0	2	12	COLORECTAL CANCER	4	12
P-0010929	HH_IMPACT_PANCANPrimary1689	0.19729	0	33	12	COLORECTAL CANCER	4	40
P-0003566	HH_IMPACT_PANCANPrimary169	0.41554	0	37	5	BLADDER CANCER	7	38
P-0002095	HH_IMPACT_PANCANPrimary1690	4.309	0	31	12	COLORECTAL CANCER	4	1
P-0014694	HH_IMPACT_PANCANPrimary1691	15.426	0	16	12	COLORECTAL CANCER	4	8
P-0012415	HH_IMPACT_PANCANPrimary1692	21.366	0	8	12	COLORECTAL CANCER	4	11
P-0013121	HH_IMPACT_PANCANPrimary1693	15.416	0	39	12	COLORECTAL CANCER	4	7
P-0002728	HH_IMPACT_PANCANPrimary1694	15.371	0	25	12	COLORECTAL CANCER	4	7
P-0001459	HH_IMPACT_PANCANPrimary1695	21.315	0	33	12	COLORECTAL CANCER	4	6
P-0004960	HH_IMPACT_PANCANPrimary1696	9.8862	0	19	12	COLORECTAL CANCER	4	11
P-0005548	HH_IMPACT_PANCANPrimary1697	0.81457	0	18	12	COLORECTAL CANCER	4	69
P-0001734	HH_IMPACT_PANCANPrimary1698	7.8696	1	10	12	COLORECTAL CANCER	4	8
P-0008226	HH_IMPACT_PANCANPrimary1699	3.1389	0	15	12	COLORECTAL CANCER	4	59
P-0010318	HH_IMPACT_PANCANPrimary17	17.529	0	21	2	AMPULLARY CARCINOMA	32	4
P-0003438	HH_IMPACT_PANCANPrimary170	3.6194	0	51	5	BLADDER CANCER	7	7
P-0010007	HH_IMPACT_PANCANPrimary1700	5.1299	0	10	12	COLORECTAL CANCER	4	8
P-0011512	HH_IMPACT_PANCANPrimary1701	39.096	0	23	12	COLORECTAL CANCER	4	2
P-0003514	HH_IMPACT_PANCANPrimary1702	24.088	1	5	12	COLORECTAL CANCER	4	6
P-0006329	HH_IMPACT_PANCANPrimary1703	7.521	0	23	12	COLORECTAL CANCER	4	12
P-0002291	HH_IMPACT_PANCANPrimary1704	0.27099	0	36	12	COLORECTAL CANCER	4	5
P-0002438	HH_IMPACT_PANCANPrimary1705	49.238	1	31	12	COLORECTAL CANCER	4	6
P-0004775	HH_IMPACT_PANCANPrimary1706	30.254	0	27	12	COLORECTAL CANCER	4	3
P-0002042	HH_IMPACT_PANCANPrimary1707	16.498	1	41	12	COLORECTAL CANCER	4	10
P-0004652	HH_IMPACT_PANCANPrimary1708	8.7054	0	1	12	COLORECTAL CANCER	4	6
P-0007171	HH_IMPACT_PANCANPrimary1709	0.4471	0	31	12	COLORECTAL CANCER	4	1
P-0004924	HH_IMPACT_PANCANPrimary171	0.20631	0	23	5	BLADDER CANCER	7	28
P-0011287	HH_IMPACT_PANCANPrimary1710	12.343	1	9	12	COLORECTAL CANCER	4	7
P-0005824	HH_IMPACT_PANCANPrimary1711	5.1598	0	15	12	COLORECTAL CANCER	4	348
P-0003791	HH_IMPACT_PANCANPrimary1712	13.329	0	22	12	COLORECTAL CANCER	4	10
P-0012233	HH_IMPACT_PANCANPrimary1713	58.374	0	7	12	COLORECTAL CANCER	4	7
P-0015534	HH_IMPACT_PANCANPrimary1714	0.53589	0	12	12	COLORECTAL CANCER	4	4
P-0001054	HH_IMPACT_PANCANPrimary1715	11.218	0	102	12	COLORECTAL CANCER	4	10
P-0006813	HH_IMPACT_PANCANPrimary1716	17.973	0	17	12	COLORECTAL CANCER	4	6
P-0015323	HH_IMPACT_PANCANPrimary1717	10.97	0	6	12	COLORECTAL CANCER	4	2
P-0013441	HH_IMPACT_PANCANPrimary1718	5.5419	0	24	12	COLORECTAL CANCER	4	5
P-0002057	HH_IMPACT_PANCANPrimary1719	1.6068	0	50	12	COLORECTAL CANCER	4	2
P-0004688	HH_IMPACT_PANCANPrimary172	0.60503	0	7	5	BLADDER CANCER	7	414
P-0014848	HH_IMPACT_PANCANPrimary1720	36.85	0	5	12	COLORECTAL CANCER	4	8
P-0003774	HH_IMPACT_PANCANPrimary1721	23.213	0	7	12	COLORECTAL CANCER	4	5
P-0010673	HH_IMPACT_PANCANPrimary1722	25.912	0	9	12	COLORECTAL CANCER	4	6
P-0010352	HH_IMPACT_PANCANPrimary1723	17.519	0	25	12	COLORECTAL CANCER	4	7
P-0001649	HH_IMPACT_PANCANPrimary1724	2.6744	1	106	12	COLORECTAL CANCER	4	38
P-0008529	HH_IMPACT_PANCANPrimary1725	2.208	0	19	12	COLORECTAL CANCER	4	9
P-0005455	HH_IMPACT_PANCANPrimary1726	5.2162	0	46	12	COLORECTAL CANCER	4	56
P-0006587	HH_IMPACT_PANCANPrimary1727	3.69	0	16	12	COLORECTAL CANCER	4	11
P-0012877	HH_IMPACT_PANCANPrimary1728	38.427	0	7	12	COLORECTAL CANCER	4	10
P-0015020	HH_IMPACT_PANCANPrimary1729	6.2744	0	7	12	COLORECTAL CANCER	4	9
P-0003858	HH_IMPACT_PANCANPrimary173	0.15225	0	37	5	BLADDER CANCER	7	13
P-0001472	HH_IMPACT_PANCANPrimary1730	22.646	0	34	12	COLORECTAL CANCER	4	5
P-0000933	HH_IMPACT_PANCANPrimary1731	5.1685	0	31	12	COLORECTAL CANCER	4	6
P-0001767	HH_IMPACT_PANCANPrimary1732	39.442	0	30	12	COLORECTAL CANCER	4	7
P-0008746	HH_IMPACT_PANCANPrimary1733	1.3799	0	14	12	COLORECTAL CANCER	4	49
P-0004795	HH_IMPACT_PANCANPrimary1734	7.0157	0	8	12	COLORECTAL CANCER	4	10
P-0007169	HH_IMPACT_PANCANPrimary1735	30.267	0	14	12	COLORECTAL CANCER	4	9
P-0009519	HH_IMPACT_PANCANPrimary1736	13.822	0	38	12	COLORECTAL CANCER	4	5
P-0012878	HH_IMPACT_PANCANPrimary1737	0.74764	0	6	12	COLORECTAL CANCER	4	6
P-0006469	HH_IMPACT_PANCANPrimary1738	18.22	0	28	12	COLORECTAL CANCER	4	7
P-0003756	HH_IMPACT_PANCANPrimary1739	15.732	1	34	12	COLORECTAL CANCER	4	5
P-0005600	HH_IMPACT_PANCANPrimary174	2.807	0	19	5	BLADDER CANCER	7	24
P-0012389	HH_IMPACT_PANCANPrimary1740	24.695	1	9	12	COLORECTAL CANCER	4	1
P-0009838	HH_IMPACT_PANCANPrimary1741	8.3501	0	31	12	COLORECTAL CANCER	4	3
P-0002463	HH_IMPACT_PANCANPrimary1742	1.858	0	17	12	COLORECTAL CANCER	4	54
P-0010022	HH_IMPACT_PANCANPrimary1743	5.3286	0	10	12	COLORECTAL CANCER	4	9
P-0003717	HH_IMPACT_PANCANPrimary1744	21.379	0	22	12	COLORECTAL CANCER	4	5
P-0011545	HH_IMPACT_PANCANPrimary1745	62.741	0	11	12	COLORECTAL CANCER	4	6
P-0009157	HH_IMPACT_PANCANPrimary1746	0.13226	0	12	12	COLORECTAL CANCER	4	37
P-0001670	HH_IMPACT_PANCANPrimary1747	9.2581	0	12	12	COLORECTAL CANCER	4	4
P-0014616	HH_IMPACT_PANCANPrimary1748	0.89942	0	3	12	COLORECTAL CANCER	4	36
P-0013461	HH_IMPACT_PANCANPrimary1749	14.006	0	6	12	COLORECTAL CANCER	4	5
P-0004368	HH_IMPACT_PANCANPrimary175	0.20475	0	36	5	BLADDER CANCER	7	4
P-0009294	HH_IMPACT_PANCANPrimary1750	29.22	0	55	12	COLORECTAL CANCER	4	6
P-0001346	HH_IMPACT_PANCANPrimary1751	15.35	1	9	12	COLORECTAL CANCER	4	4
P-0001662	HH_IMPACT_PANCANPrimary1752	4.4394	1	32	12	COLORECTAL CANCER	4	2
P-0013787	HH_IMPACT_PANCANPrimary1753	0.1294	0	9	12	COLORECTAL CANCER	4	39
P-0014143	HH_IMPACT_PANCANPrimary1754	1.994	0	128	12	COLORECTAL CANCER	4	53
P-0004897	HH_IMPACT_PANCANPrimary1755	24.922	0	15	12	COLORECTAL CANCER	4	7
P-0007999	HH_IMPACT_PANCANPrimary1756	1.5406	1	19	12	COLORECTAL CANCER	4	11
P-0002795	HH_IMPACT_PANCANPrimary1757	12.448	1	17	12	COLORECTAL CANCER	4	3
P-0001693	HH_IMPACT_PANCANPrimary1758	12.823	1	19	12	COLORECTAL CANCER	4	9
P-0007180	HH_IMPACT_PANCANPrimary1759	28.479	0	51	12	COLORECTAL CANCER	4	4
P-0004762	HH_IMPACT_PANCANPrimary176	5.9956	0	80	5	BLADDER CANCER	7	6
P-0000625	HH_IMPACT_PANCANPrimary1760	11.114	1	17	12	COLORECTAL CANCER	4	9
P-0005996	HH_IMPACT_PANCANPrimary1761	12.81	0	11	12	COLORECTAL CANCER	4	6
P-0008662	HH_IMPACT_PANCANPrimary1762	0.00006	0	58	12	COLORECTAL CANCER	4	2
P-0001470	HH_IMPACT_PANCANPrimary1763	22.695	1	77	12	COLORECTAL CANCER	4	5
P-0006753	HH_IMPACT_PANCANPrimary1764	0.82184	0	144	12	COLORECTAL CANCER	4	57
P-0011396	HH_IMPACT_PANCANPrimary1765	0.43571	0	8	12	COLORECTAL CANCER	4	6
P-0010960	HH_IMPACT_PANCANPrimary1766	15.401	0	221	12	COLORECTAL CANCER	4	11
P-0012912	HH_IMPACT_PANCANPrimary1767	0.054499	0	5	12	COLORECTAL CANCER	4	9
P-0015567	HH_IMPACT_PANCANPrimary1768	27.8	0	53	12	COLORECTAL CANCER	4	10
P-0008063	HH_IMPACT_PANCANPrimary1769	0.000192	0	64	12	COLORECTAL CANCER	4	7
P-0006725	HH_IMPACT_PANCANPrimary177	26.422	1	15	5	BLADDER CANCER	7	29
P-0010112	HH_IMPACT_PANCANPrimary1770	30.384	0	4	12	COLORECTAL CANCER	4	8
P-0007831	HH_IMPACT_PANCANPrimary1771	0.044175	0	1	12	COLORECTAL CANCER	4	49
P-0015128	HH_IMPACT_PANCANPrimary1772	30.684	0	2	12	COLORECTAL CANCER	4	3
P-0009169	HH_IMPACT_PANCANPrimary1773	21.63	0	16	12	COLORECTAL CANCER	4	4
P-0012402	HH_IMPACT_PANCANPrimary1774	0.16792	0	7	12	COLORECTAL CANCER	4	240
P-0002529	HH_IMPACT_PANCANPrimary1775	14.916	1	53	12	COLORECTAL CANCER	4	8
P-0009009	HH_IMPACT_PANCANPrimary1776	1.4488	0	13	12	COLORECTAL CANCER	4	9
P-0011144	HH_IMPACT_PANCANPrimary1777	1.6866	0	13	12	COLORECTAL CANCER	4	5
P-0010203	HH_IMPACT_PANCANPrimary1778	30.435	0	13	12	COLORECTAL CANCER	4	8
P-0011347	HH_IMPACT_PANCANPrimary1779	14.984	0	10	12	COLORECTAL CANCER	4	7
P-0006279	HH_IMPACT_PANCANPrimary178	5.2428	0	210	5	BLADDER CANCER	7	2
P-0006170	HH_IMPACT_PANCANPrimary1780	0.19862	0	61	12	COLORECTAL CANCER	4	56
P-0012742	HH_IMPACT_PANCANPrimary1781	31.13	0	12	12	COLORECTAL CANCER	4	8
P-0015221	HH_IMPACT_PANCANPrimary1782	21.368	0	3	12	COLORECTAL CANCER	4	3
P-0005189	HH_IMPACT_PANCANPrimary1783	6.3698	0	18	12	COLORECTAL CANCER	4	6
P-0007550	HH_IMPACT_PANCANPrimary1784	48.624	0	12	12	COLORECTAL CANCER	4	2
P-0010049	HH_IMPACT_PANCANPrimary1785	25.78	0	14	12	COLORECTAL CANCER	4	3
P-0007592	HH_IMPACT_PANCANPrimary1786	18.195	0	54	12	COLORECTAL CANCER	4	9
P-0008565	HH_IMPACT_PANCANPrimary1787	48.335	0	34	12	COLORECTAL CANCER	4	12
P-0013146	HH_IMPACT_PANCANPrimary1788	3.0001	0	15	12	COLORECTAL CANCER	4	9
P-0013357	HH_IMPACT_PANCANPrimary1789	0.6956	0	3	12	COLORECTAL CANCER	4	53
P-0006291	HH_IMPACT_PANCANPrimary179	27.028	0	29	5	BLADDER CANCER	7	5
P-0009303	HH_IMPACT_PANCANPrimary1790	2.774	0	5	12	COLORECTAL CANCER	4	8
P-0011282	HH_IMPACT_PANCANPrimary1791	6.45	0	126	12	COLORECTAL CANCER	4	2
P-0006589	HH_IMPACT_PANCANPrimary1792	11.689	0	19	12	COLORECTAL CANCER	4	4
P-0004403	HH_IMPACT_PANCANPrimary1793	10.793	0	33	12	COLORECTAL CANCER	4	6
P-0003210	HH_IMPACT_PANCANPrimary1794	17.837	0	43	12	COLORECTAL CANCER	4	8
P-0008259	HH_IMPACT_PANCANPrimary1795	9.8162	0	12	12	COLORECTAL CANCER	4	5
P-0000854	HH_IMPACT_PANCANPrimary1796	8.4407	0	36	12	COLORECTAL CANCER	4	8
P-0004968	HH_IMPACT_PANCANPrimary1797	4.2404	0	21	12	COLORECTAL CANCER	4	8
P-0007287	HH_IMPACT_PANCANPrimary1798	49.691	0	59	12	COLORECTAL CANCER	4	8
P-0015380	HH_IMPACT_PANCANPrimary1799	13.785	0	5	12	COLORECTAL CANCER	4	8
P-0012945	HH_IMPACT_PANCANPrimary18	0.01248	0	76	2	AMPULLARY CARCINOMA	32	5
P-0004380	HH_IMPACT_PANCANPrimary180	25.247	0	100	5	BLADDER CANCER	7	26
P-0000885	HH_IMPACT_PANCANPrimary1800	8.5919	0	42	12	COLORECTAL CANCER	4	10
P-0010141	HH_IMPACT_PANCANPrimary1801	21.294	0	69	12	COLORECTAL CANCER	4	5
P-0001289	HH_IMPACT_PANCANPrimary1802	9.0898	0	54	12	COLORECTAL CANCER	4	8
P-0004140	HH_IMPACT_PANCANPrimary1803	29.352	1	46	12	COLORECTAL CANCER	4	9
P-0002730	HH_IMPACT_PANCANPrimary1804	16.553	0	25	12	COLORECTAL CANCER	4	4
P-0006181	HH_IMPACT_PANCANPrimary1805	16.3	0	43	12	COLORECTAL CANCER	4	8
P-0011296	HH_IMPACT_PANCANPrimary1806	17.844	0	99	12	COLORECTAL CANCER	4	8
P-0004786	HH_IMPACT_PANCANPrimary1807	23.376	0	39	12	COLORECTAL CANCER	4	6
P-0004431	HH_IMPACT_PANCANPrimary1808	45.938	0	24	12	COLORECTAL CANCER	4	7
P-0009949	HH_IMPACT_PANCANPrimary1809	31.604	0	48	12	COLORECTAL CANCER	4	7
P-0010316	HH_IMPACT_PANCANPrimary181	1.8222	0	53	5	BLADDER CANCER	7	2
P-0003483	HH_IMPACT_PANCANPrimary1810	1.4341	1	10	12	COLORECTAL CANCER	4	5
P-0010275	HH_IMPACT_PANCANPrimary1811	1.9892	0	24	12	COLORECTAL CANCER	4	65
P-0012277	HH_IMPACT_PANCANPrimary1812	6.9825	0	27	12	COLORECTAL CANCER	4	7
P-0010432	HH_IMPACT_PANCANPrimary1813	0.056109	0	11	12	COLORECTAL CANCER	4	6
P-0013975	HH_IMPACT_PANCANPrimary1814	14.04	0	43	12	COLORECTAL CANCER	4	11
P-0005124	HH_IMPACT_PANCANPrimary1815	41.315	1	86	12	COLORECTAL CANCER	4	7
P-0007168	HH_IMPACT_PANCANPrimary1816	26.567	0	27	12	COLORECTAL CANCER	4	8
P-0003510	HH_IMPACT_PANCANPrimary1817	3.1604	0	60	12	COLORECTAL CANCER	4	4
P-0010710	HH_IMPACT_PANCANPrimary1818	14.365	0	196	12	COLORECTAL CANCER	4	6
P-0004083	HH_IMPACT_PANCANPrimary1819	5.7249	0	34	12	COLORECTAL CANCER	4	21
P-0008880	HH_IMPACT_PANCANPrimary182	0.000237	0	30	5	BLADDER CANCER	7	29
P-0014042	HH_IMPACT_PANCANPrimary1820	7.5946	0	24	12	COLORECTAL CANCER	4	7
P-0005200	HH_IMPACT_PANCANPrimary1821	10.124	0	22	12	COLORECTAL CANCER	4	7
P-0013400	HH_IMPACT_PANCANPrimary1822	0.52603	0	9	12	COLORECTAL CANCER	4	64
P-0002792	HH_IMPACT_PANCANPrimary1823	26.619	0	25	12	COLORECTAL CANCER	4	5
P-0010587	HH_IMPACT_PANCANPrimary1824	0.55811	0	44	12	COLORECTAL CANCER	4	86
P-0007541	HH_IMPACT_PANCANPrimary1825	9.85	0	6	12	COLORECTAL CANCER	4	5
P-0011520	HH_IMPACT_PANCANPrimary1826	21.096	0	15	12	COLORECTAL CANCER	4	9
P-0005439	HH_IMPACT_PANCANPrimary1827	56.249	1	34	12	COLORECTAL CANCER	4	7
P-0002488	HH_IMPACT_PANCANPrimary1828	76.206	1	95	12	COLORECTAL CANCER	4	9
P-0014415	HH_IMPACT_PANCANPrimary1829	1.2233	0	14	12	COLORECTAL CANCER	4	4
P-0007166	HH_IMPACT_PANCANPrimary183	3.7438	0	243	5	BLADDER CANCER	7	1
P-0000674	HH_IMPACT_PANCANPrimary1830	28.514	1	22	12	COLORECTAL CANCER	4	6
P-0008521	HH_IMPACT_PANCANPrimary1831	12.435	0	40	12	COLORECTAL CANCER	4	9
P-0007645	HH_IMPACT_PANCANPrimary1832	45.862	1	9	12	COLORECTAL CANCER	4	6
P-0010504	HH_IMPACT_PANCANPrimary1833	0.422	0	27	12	COLORECTAL CANCER	4	109
P-0003575	HH_IMPACT_PANCANPrimary1834	50.336	0	31	12	COLORECTAL CANCER	4	4
P-0006202	HH_IMPACT_PANCANPrimary1835	17.935	1	3	12	COLORECTAL CANCER	4	12
P-0004716	HH_IMPACT_PANCANPrimary1836	21.922	0	19	12	COLORECTAL CANCER	4	11
P-0013856	HH_IMPACT_PANCANPrimary1837	37.148	1	65	12	COLORECTAL CANCER	4	4
P-0009058	HH_IMPACT_PANCANPrimary1838	19.776	0	38	12	COLORECTAL CANCER	4	7
P-0009305	HH_IMPACT_PANCANPrimary1839	0.16919	0	7	12	COLORECTAL CANCER	4	7
P-0007755	HH_IMPACT_PANCANPrimary184	1.0374	0	159	5	BLADDER CANCER	7	18
P-0007591	HH_IMPACT_PANCANPrimary1840	32.711	1	79	12	COLORECTAL CANCER	4	6
P-0009013	HH_IMPACT_PANCANPrimary1841	5.3419	0	27	12	COLORECTAL CANCER	4	3
P-0005739	HH_IMPACT_PANCANPrimary1842	6.9854	0	30	12	COLORECTAL CANCER	4	6
P-0000520	HH_IMPACT_PANCANPrimary1843	21.677	0	86	12	COLORECTAL CANCER	4	5
P-0015735	HH_IMPACT_PANCANPrimary1844	9.6584	0	4	12	COLORECTAL CANCER	4	7
P-0013096	HH_IMPACT_PANCANPrimary1845	3.6591	0	42	12	COLORECTAL CANCER	4	3
P-0012683	HH_IMPACT_PANCANPrimary1846	31.036	0	7	12	COLORECTAL CANCER	4	10
P-0008022	HH_IMPACT_PANCANPrimary1847	21.517	0	26	12	COLORECTAL CANCER	4	7
P-0001690	HH_IMPACT_PANCANPrimary1848	21.153	0	27	12	COLORECTAL CANCER	4	6
P-0013010	HH_IMPACT_PANCANPrimary1849	0.005966	0	7	12	COLORECTAL CANCER	4	80
P-0000908	HH_IMPACT_PANCANPrimary185	39.376	0	36	5	BLADDER CANCER	7	29
P-0005137	HH_IMPACT_PANCANPrimary1850	39.85	1	160	12	COLORECTAL CANCER	4	6
P-0005381	HH_IMPACT_PANCANPrimary1851	37.211	0	10	12	COLORECTAL CANCER	4	7
P-0000561	HH_IMPACT_PANCANPrimary1852	0.015744	0	19	12	COLORECTAL CANCER	4	23
P-0003755	HH_IMPACT_PANCANPrimary1853	40.438	1	24	12	COLORECTAL CANCER	4	2
P-0003796	HH_IMPACT_PANCANPrimary1854	0.45454	0	58	12	COLORECTAL CANCER	4	33
P-0004007	HH_IMPACT_PANCANPrimary1855	0.73255	0	6	12	COLORECTAL CANCER	4	7
P-0012366	HH_IMPACT_PANCANPrimary1856	17.556	0	7	12	COLORECTAL CANCER	4	6
P-0002852	HH_IMPACT_PANCANPrimary1857	3.9033	1	37	12	COLORECTAL CANCER	4	9
P-0013963	HH_IMPACT_PANCANPrimary1858	1.5634	0	10	12	COLORECTAL CANCER	4	8
P-0007069	HH_IMPACT_PANCANPrimary1859	29.539	0	26	12	COLORECTAL CANCER	4	7
P-0004226	HH_IMPACT_PANCANPrimary186	5.5365	0	54	5	BLADDER CANCER	7	7
P-0002154	HH_IMPACT_PANCANPrimary1860	37.872	0	30	12	COLORECTAL CANCER	4	6
P-0007055	HH_IMPACT_PANCANPrimary1861	4.1324	0	12	12	COLORECTAL CANCER	4	55
P-0009964	HH_IMPACT_PANCANPrimary1862	13.508	0	16	12	COLORECTAL CANCER	4	34
P-0010159	HH_IMPACT_PANCANPrimary1863	20.526	0	7	12	COLORECTAL CANCER	4	9
P-0014827	HH_IMPACT_PANCANPrimary1864	5.5847	0	18	12	COLORECTAL CANCER	4	12
P-0012033	HH_IMPACT_PANCANPrimary1865	1.6053	1	24	12	COLORECTAL CANCER	4	8
P-0004967	HH_IMPACT_PANCANPrimary1866	29.424	0	18	12	COLORECTAL CANCER	4	6
P-0005270	HH_IMPACT_PANCANPrimary1867	2.2039	0	239	12	COLORECTAL CANCER	4	73
P-0007600	HH_IMPACT_PANCANPrimary1868	2.8736	0	24	12	COLORECTAL CANCER	4	5
P-0002164	HH_IMPACT_PANCANPrimary1869	44.509	0	25	12	COLORECTAL CANCER	4	7
P-0006190	HH_IMPACT_PANCANPrimary187	40.168	1	125	5	BLADDER CANCER	7	31
P-0005102	HH_IMPACT_PANCANPrimary1870	5.7137	0	14	12	COLORECTAL CANCER	4	6
P-0007365	HH_IMPACT_PANCANPrimary1871	20.879	1	93	12	COLORECTAL CANCER	4	8
P-0009192	HH_IMPACT_PANCANPrimary1872	21.471	0	24	12	COLORECTAL CANCER	4	8
P-0006564	HH_IMPACT_PANCANPrimary1873	1.4525	0	17	12	COLORECTAL CANCER	4	3
P-0009053	HH_IMPACT_PANCANPrimary1874	0.35356	0	8	12	COLORECTAL CANCER	4	5
P-0000982	HH_IMPACT_PANCANPrimary1875	26.263	1	10	12	COLORECTAL CANCER	4	9
P-0010207	HH_IMPACT_PANCANPrimary1876	30.255	0	14	12	COLORECTAL CANCER	4	4
P-0013263	HH_IMPACT_PANCANPrimary1877	1.7754	0	16	12	COLORECTAL CANCER	4	9
P-0009561	HH_IMPACT_PANCANPrimary1878	56.694	0	43	12	COLORECTAL CANCER	4	7
P-0005163	HH_IMPACT_PANCANPrimary1879	12.8	0	20	12	COLORECTAL CANCER	4	6
P-0002186	HH_IMPACT_PANCANPrimary188	18.742	0	25	5	BLADDER CANCER	7	48
P-0009712	HH_IMPACT_PANCANPrimary1880	0.41315	1	16	12	COLORECTAL CANCER	4	6
P-0006778	HH_IMPACT_PANCANPrimary1881	16.776	0	16	12	COLORECTAL CANCER	4	5
P-0013907	HH_IMPACT_PANCANPrimary1882	3.949	0	21	12	COLORECTAL CANCER	4	7
P-0013169	HH_IMPACT_PANCANPrimary1883	4.013	0	1	12	COLORECTAL CANCER	4	74
P-0009167	HH_IMPACT_PANCANPrimary1884	3.9321	0	12	12	COLORECTAL CANCER	4	5
P-0008745	HH_IMPACT_PANCANPrimary1885	6.3949	0	260	12	COLORECTAL CANCER	4	28
P-0002670	HH_IMPACT_PANCANPrimary1886	25.032	0	58	12	COLORECTAL CANCER	4	8
P-0006581	HH_IMPACT_PANCANPrimary1887	11.181	0	171	12	COLORECTAL CANCER	4	10
P-0012823	HH_IMPACT_PANCANPrimary1888	11.219	0	6	12	COLORECTAL CANCER	4	8
P-0009851	HH_IMPACT_PANCANPrimary1889	11.815	0	8	12	COLORECTAL CANCER	4	7
P-0010582	HH_IMPACT_PANCANPrimary189	5.5708	0	47	5	BLADDER CANCER	7	19
P-0010932	HH_IMPACT_PANCANPrimary1890	0.19728	0	41	12	COLORECTAL CANCER	4	3
P-0001020	HH_IMPACT_PANCANPrimary1891	1.8308	0	5	12	COLORECTAL CANCER	4	25
P-0001640	HH_IMPACT_PANCANPrimary1892	25.182	0	95	12	COLORECTAL CANCER	4	2
P-0001577	HH_IMPACT_PANCANPrimary1893	29.106	0	37	12	COLORECTAL CANCER	4	3
P-0006853	HH_IMPACT_PANCANPrimary1894	13.516	1	31	12	COLORECTAL CANCER	4	4
P-0001079	HH_IMPACT_PANCANPrimary1895	27.137	1	36	12	COLORECTAL CANCER	4	10
P-0010428	HH_IMPACT_PANCANPrimary1896	14.212	0	20	12	COLORECTAL CANCER	4	6
P-0002902	HH_IMPACT_PANCANPrimary1897	2.2179	0	196	12	COLORECTAL CANCER	4	10
P-0008875	HH_IMPACT_PANCANPrimary1898	44.21	0	45	12	COLORECTAL CANCER	4	8
P-0007203	HH_IMPACT_PANCANPrimary1899	1.1171	0	10	12	COLORECTAL CANCER	4	2
P-0009107	HH_IMPACT_PANCANPrimary19	5.0497	0	83	2	AMPULLARY CARCINOMA	32	7
P-0002953	HH_IMPACT_PANCANPrimary190	13.166	0	24	5	BLADDER CANCER	7	19
P-0009954	HH_IMPACT_PANCANPrimary1900	45.027	0	11	12	COLORECTAL CANCER	4	7
P-0003301	HH_IMPACT_PANCANPrimary1901	0.097869	1	25	12	COLORECTAL CANCER	4	6
P-0010330	HH_IMPACT_PANCANPrimary1902	2.602	0	9	12	COLORECTAL CANCER	4	10
P-0009185	HH_IMPACT_PANCANPrimary1903	30.07	0	28	12	COLORECTAL CANCER	4	5
P-0002327	HH_IMPACT_PANCANPrimary1904	1.5039	1	13	12	COLORECTAL CANCER	4	8
P-0013704	HH_IMPACT_PANCANPrimary1905	13.385	0	24	12	COLORECTAL CANCER	4	12
P-0007739	HH_IMPACT_PANCANPrimary1906	0.30831	0	170	12	COLORECTAL CANCER	4	36
P-0004454	HH_IMPACT_PANCANPrimary1907	15.115	0	210	12	COLORECTAL CANCER	4	6
P-0006960	HH_IMPACT_PANCANPrimary1908	10.368	0	26	12	COLORECTAL CANCER	4	352
P-0010512	HH_IMPACT_PANCANPrimary1909	47.338	0	9	12	COLORECTAL CANCER	4	6
P-0005308	HH_IMPACT_PANCANPrimary191	11.178	0	4	5	BLADDER CANCER	7	28
P-0002791	HH_IMPACT_PANCANPrimary1910	9.5022	1	37	12	COLORECTAL CANCER	4	3
P-0007489	HH_IMPACT_PANCANPrimary1911	26.016	0	168	12	COLORECTAL CANCER	4	5
P-0013648	HH_IMPACT_PANCANPrimary1912	65.046	0	54	12	COLORECTAL CANCER	4	5
P-0010365	HH_IMPACT_PANCANPrimary1913	23.631	0	9	12	COLORECTAL CANCER	4	7
P-0011384	HH_IMPACT_PANCANPrimary1914	29.621	0	7	12	COLORECTAL CANCER	4	6
P-0005443	HH_IMPACT_PANCANPrimary1915	5.1781	0	312	12	COLORECTAL CANCER	4	44
P-0005560	HH_IMPACT_PANCANPrimary1916	0.44642	0	60	12	COLORECTAL CANCER	4	49
P-0007586	HH_IMPACT_PANCANPrimary1917	29.682	0	61	12	COLORECTAL CANCER	4	4
P-0008321	HH_IMPACT_PANCANPrimary1918	26.996	1	23	12	COLORECTAL CANCER	4	7
P-0007414	HH_IMPACT_PANCANPrimary1919	8.8626	0	44	12	COLORECTAL CANCER	4	2
P-0002599	HH_IMPACT_PANCANPrimary192	22.276	0	68	5	BLADDER CANCER	7	9
P-0008651	HH_IMPACT_PANCANPrimary1920	15.189	0	36	12	COLORECTAL CANCER	4	7
P-0005788	HH_IMPACT_PANCANPrimary1921	0.54864	1	12	12	COLORECTAL CANCER	4	6
P-0012266	HH_IMPACT_PANCANPrimary1922	0.006214	0	10	12	COLORECTAL CANCER	4	7
P-0009871	HH_IMPACT_PANCANPrimary1923	0.20943	1	24	12	COLORECTAL CANCER	4	6
P-0000997	HH_IMPACT_PANCANPrimary1924	51.106	1	39	12	COLORECTAL CANCER	4	16
P-0001318	HH_IMPACT_PANCANPrimary1925	2.0951	1	219	12	COLORECTAL CANCER	4	7
P-0001499	HH_IMPACT_PANCANPrimary1926	2.7985	1	17	12	COLORECTAL CANCER	4	3
P-0008159	HH_IMPACT_PANCANPrimary1927	2.687	0	10	12	COLORECTAL CANCER	4	6
P-0006512	HH_IMPACT_PANCANPrimary1928	18.896	0	18	12	COLORECTAL CANCER	4	8
P-0009362	HH_IMPACT_PANCANPrimary1929	11.135	0	17	12	COLORECTAL CANCER	4	9
P-0010400	HH_IMPACT_PANCANPrimary193	11.425	0	19	5	BLADDER CANCER	7	2
P-0008397	HH_IMPACT_PANCANPrimary1930	15.961	0	21	13	EMBRYONAL TUMOR	23	3
P-0009217	HH_IMPACT_PANCANPrimary1931	30.542	0	14	13	EMBRYONAL TUMOR	23	1
P-0005162	HH_IMPACT_PANCANPrimary1932	17.984	0	18	13	EMBRYONAL TUMOR	23	3
P-0003256	HH_IMPACT_PANCANPrimary1933	22.077	0	34	13	EMBRYONAL TUMOR	23	2
P-0012425	HH_IMPACT_PANCANPrimary1934	28.988	0	24	13	EMBRYONAL TUMOR	23	4
P-0004932	HH_IMPACT_PANCANPrimary1935	19.503	0	39	13	EMBRYONAL TUMOR	23	1
P-0007103	HH_IMPACT_PANCANPrimary1936	25.501	0	29	13	EMBRYONAL TUMOR	23	2
P-0003064	HH_IMPACT_PANCANPrimary1937	67.029	0	78	13	EMBRYONAL TUMOR	23	5
P-0009078	HH_IMPACT_PANCANPrimary1938	13.376	0	77	13	EMBRYONAL TUMOR	23	1
P-0005018	HH_IMPACT_PANCANPrimary1939	40.118	0	21	13	EMBRYONAL TUMOR	23	2
P-0009618	HH_IMPACT_PANCANPrimary194	0.000887	0	11	5	BLADDER CANCER	7	3
P-0012672	HH_IMPACT_PANCANPrimary1940	46.023	0	205	13	EMBRYONAL TUMOR	23	6
P-0002604	HH_IMPACT_PANCANPrimary1941	34.505	1	27	13	EMBRYONAL TUMOR	23	1
P-0006446	HH_IMPACT_PANCANPrimary1942	8.0639	1	19	13	EMBRYONAL TUMOR	23	2
P-0012549	HH_IMPACT_PANCANPrimary1943	0.7449	0	9	13	EMBRYONAL TUMOR	23	1
P-0009197	HH_IMPACT_PANCANPrimary1944	19.006	1	10	13	EMBRYONAL TUMOR	23	1
P-0012451	HH_IMPACT_PANCANPrimary1945	43.794	0	4	13	EMBRYONAL TUMOR	23	4
P-0006383	HH_IMPACT_PANCANPrimary1946	23.449	0	93	13	EMBRYONAL TUMOR	23	5
P-0003159	HH_IMPACT_PANCANPrimary1947	7.4637	0	25	13	EMBRYONAL TUMOR	23	2
P-0008381	HH_IMPACT_PANCANPrimary1948	23.388	0	24	13	EMBRYONAL TUMOR	23	1
P-0005680	HH_IMPACT_PANCANPrimary1949	41.4	0	21	13	EMBRYONAL TUMOR	23	1
P-0005606	HH_IMPACT_PANCANPrimary195	7.1923	0	74	5	BLADDER CANCER	7	37
P-0005322	HH_IMPACT_PANCANPrimary1950	0.26456	0	21	13	EMBRYONAL TUMOR	23	1
P-0005280	HH_IMPACT_PANCANPrimary1951	47.806	0	35	13	EMBRYONAL TUMOR	23	3
P-0007807	HH_IMPACT_PANCANPrimary1952	0.56967	0	6	13	EMBRYONAL TUMOR	23	1
P-0003571	HH_IMPACT_PANCANPrimary1953	13	1	24	13	EMBRYONAL TUMOR	23	1
P-0001432	HH_IMPACT_PANCANPrimary1954	0.363	1	13	13	EMBRYONAL TUMOR	23	1
P-0009599	HH_IMPACT_PANCANPrimary1955	49.716	0	12	13	EMBRYONAL TUMOR	23	4
P-0005846	HH_IMPACT_PANCANPrimary1956	15.737	0	21	13	EMBRYONAL TUMOR	23	1
P-0002578	HH_IMPACT_PANCANPrimary1957	70.273	0	30	13	EMBRYONAL TUMOR	23	3
P-0006011	HH_IMPACT_PANCANPrimary1958	11.396	0	82	13	EMBRYONAL TUMOR	23	1
P-0009792	HH_IMPACT_PANCANPrimary1959	5.2508	0	11	13	EMBRYONAL TUMOR	23	5
P-0008734	HH_IMPACT_PANCANPrimary196	59.186	0	32	5	BLADDER CANCER	7	19
P-0005362	HH_IMPACT_PANCANPrimary1960	0.016716	0	21	13	EMBRYONAL TUMOR	23	1
P-0006319	HH_IMPACT_PANCANPrimary1961	44.423	0	22	13	EMBRYONAL TUMOR	23	1
P-0014706	HH_IMPACT_PANCANPrimary1962	12.63	0	35	14	ENDOMETRIAL CANCER	14	3
P-0002708	HH_IMPACT_PANCANPrimary1963	46.828	0	55	14	ENDOMETRIAL CANCER	14	4
P-0007155	HH_IMPACT_PANCANPrimary1964	23.056	0	54	14	ENDOMETRIAL CANCER	14	7
P-0015235	HH_IMPACT_PANCANPrimary1965	16.469	0	101	14	ENDOMETRIAL CANCER	14	3
P-0011509	HH_IMPACT_PANCANPrimary1966	0.31252	0	1	14	ENDOMETRIAL CANCER	14	4
P-0003544	HH_IMPACT_PANCANPrimary1967	26.558	0	76	14	ENDOMETRIAL CANCER	14	1
P-0009835	HH_IMPACT_PANCANPrimary1968	23.899	0	23	14	ENDOMETRIAL CANCER	14	3
P-0012058	HH_IMPACT_PANCANPrimary1969	0.326	0	10	14	ENDOMETRIAL CANCER	14	9
P-0010803	HH_IMPACT_PANCANPrimary197	0.19791	0	7	5	BLADDER CANCER	7	86
P-0012441	HH_IMPACT_PANCANPrimary1970	0.29591	0	155	14	ENDOMETRIAL CANCER	14	44
P-0014237	HH_IMPACT_PANCANPrimary1971	46.604	0	14	14	ENDOMETRIAL CANCER	14	2
P-0006805	HH_IMPACT_PANCANPrimary1972	2.1078	0	36	14	ENDOMETRIAL CANCER	14	2
P-0014436	HH_IMPACT_PANCANPrimary1973	4.628	0	104	14	ENDOMETRIAL CANCER	14	4
P-0001286	HH_IMPACT_PANCANPrimary1974	8.3044	0	38	14	ENDOMETRIAL CANCER	14	9
P-0005181	HH_IMPACT_PANCANPrimary1975	2.049	0	52	14	ENDOMETRIAL CANCER	14	7
P-0011145	HH_IMPACT_PANCANPrimary1976	35.656	1	16	14	ENDOMETRIAL CANCER	14	3
P-0002337	HH_IMPACT_PANCANPrimary1977	31.005	1	11	14	ENDOMETRIAL CANCER	14	4
P-0013723	HH_IMPACT_PANCANPrimary1978	5.7983	0	109	14	ENDOMETRIAL CANCER	14	7
P-0011581	HH_IMPACT_PANCANPrimary1979	0.35807	0	16	14	ENDOMETRIAL CANCER	14	9
P-0003391	HH_IMPACT_PANCANPrimary198	0.058247	0	75	5	BLADDER CANCER	7	9
P-0013961	HH_IMPACT_PANCANPrimary1980	0.16197	0	4	14	ENDOMETRIAL CANCER	14	3
P-0000025	HH_IMPACT_PANCANPrimary1981	0.004174	0	73	14	ENDOMETRIAL CANCER	14	1
P-0003244	HH_IMPACT_PANCANPrimary1982	16.152	0	55	14	ENDOMETRIAL CANCER	14	5
P-0011570	HH_IMPACT_PANCANPrimary1983	0.59456	0	5	14	ENDOMETRIAL CANCER	14	113
P-0015334	HH_IMPACT_PANCANPrimary1984	21.883	0	23	14	ENDOMETRIAL CANCER	14	3
P-0015103	HH_IMPACT_PANCANPrimary1985	0.005103	0	50	14	ENDOMETRIAL CANCER	14	3
P-0002357	HH_IMPACT_PANCANPrimary1986	1.8907	0	29	14	ENDOMETRIAL CANCER	14	4
P-0013512	HH_IMPACT_PANCANPrimary1987	0.17766	0	15	14	ENDOMETRIAL CANCER	14	11
P-0008313	HH_IMPACT_PANCANPrimary1988	22.593	0	19	14	ENDOMETRIAL CANCER	14	3
P-0004528	HH_IMPACT_PANCANPrimary1989	46.26	1	28	14	ENDOMETRIAL CANCER	14	7
P-0011387	HH_IMPACT_PANCANPrimary199	7.0564	0	293	5	BLADDER CANCER	7	8
P-0000839	HH_IMPACT_PANCANPrimary1990	38.552	0	54	14	ENDOMETRIAL CANCER	14	2
P-0012988	HH_IMPACT_PANCANPrimary1991	2.7031	0	48	14	ENDOMETRIAL CANCER	14	159
P-0012876	HH_IMPACT_PANCANPrimary1992	0.011174	0	6	14	ENDOMETRIAL CANCER	14	8
P-0000145	HH_IMPACT_PANCANPrimary1993	0.81834	1	35	14	ENDOMETRIAL CANCER	14	2
P-0003982	HH_IMPACT_PANCANPrimary1994	4.6261	1	80	14	ENDOMETRIAL CANCER	14	7
P-0012242	HH_IMPACT_PANCANPrimary1995	0.15588	0	1	14	ENDOMETRIAL CANCER	14	3
P-0007398	HH_IMPACT_PANCANPrimary1996	16.769	1	61	14	ENDOMETRIAL CANCER	14	6
P-0012670	HH_IMPACT_PANCANPrimary1997	0.23366	0	164	14	ENDOMETRIAL CANCER	14	120
P-0000698	HH_IMPACT_PANCANPrimary1998	1.2373	1	35	14	ENDOMETRIAL CANCER	14	4
P-0001240	HH_IMPACT_PANCANPrimary1999	21.117	1	13	14	ENDOMETRIAL CANCER	14	12
P-0010304	HH_IMPACT_PANCANPrimary2	31.06	0	18	1	ADRENOCORTICAL CARCINOMA	33	2
P-0002037	HH_IMPACT_PANCANPrimary20	16.589	0	23	2	AMPULLARY CARCINOMA	32	3
P-0005427	HH_IMPACT_PANCANPrimary200	0.000198	0	75	5	BLADDER CANCER	7	20
P-0015559	HH_IMPACT_PANCANPrimary2000	29.314	0	12	14	ENDOMETRIAL CANCER	14	1
P-0013080	HH_IMPACT_PANCANPrimary2001	0.20752	1	4	14	ENDOMETRIAL CANCER	14	13
P-0007628	HH_IMPACT_PANCANPrimary2002	4.3444	0	99	14	ENDOMETRIAL CANCER	14	6
P-0000135	HH_IMPACT_PANCANPrimary2003	30.744	1	29	14	ENDOMETRIAL CANCER	14	6
P-0011569	HH_IMPACT_PANCANPrimary2004	0.63472	0	2	14	ENDOMETRIAL CANCER	14	47
P-0002142	HH_IMPACT_PANCANPrimary2005	6.4943	0	24	14	ENDOMETRIAL CANCER	14	6
P-0013537	HH_IMPACT_PANCANPrimary2006	0.17942	0	10	14	ENDOMETRIAL CANCER	14	190
P-0002945	HH_IMPACT_PANCANPrimary2007	21.258	1	16	14	ENDOMETRIAL CANCER	14	6
P-0012113	HH_IMPACT_PANCANPrimary2008	0.19963	0	7	14	ENDOMETRIAL CANCER	14	246
P-0013014	HH_IMPACT_PANCANPrimary2009	0.040443	0	1	14	ENDOMETRIAL CANCER	14	9
P-0005359	HH_IMPACT_PANCANPrimary201	3.822	0	100	5	BLADDER CANCER	7	40
P-0002315	HH_IMPACT_PANCANPrimary2010	32.517	0	321	14	ENDOMETRIAL CANCER	14	9
P-0000343	HH_IMPACT_PANCANPrimary2011	0.87418	1	29	14	ENDOMETRIAL CANCER	14	4
P-0003764	HH_IMPACT_PANCANPrimary2012	59.256	1	29	14	ENDOMETRIAL CANCER	14	2
P-0006201	HH_IMPACT_PANCANPrimary2013	0.70047	0	36	14	ENDOMETRIAL CANCER	14	52
P-0008936	HH_IMPACT_PANCANPrimary2014	0.012414	0	33	14	ENDOMETRIAL CANCER	14	5
P-0011385	HH_IMPACT_PANCANPrimary2015	0.36421	0	78	14	ENDOMETRIAL CANCER	14	56
P-0014708	HH_IMPACT_PANCANPrimary2016	5.6475	0	21	14	ENDOMETRIAL CANCER	14	4
P-0009595	HH_IMPACT_PANCANPrimary2017	17.314	1	15	14	ENDOMETRIAL CANCER	14	4
P-0010671	HH_IMPACT_PANCANPrimary2018	3.1417	0	11	14	ENDOMETRIAL CANCER	14	26
P-0012305	HH_IMPACT_PANCANPrimary2019	6.3216	0	8	14	ENDOMETRIAL CANCER	14	4
P-0001008	HH_IMPACT_PANCANPrimary202	12.834	1	144	5	BLADDER CANCER	7	10
P-0010782	HH_IMPACT_PANCANPrimary2020	43.557	1	11	14	ENDOMETRIAL CANCER	14	4
P-0015478	HH_IMPACT_PANCANPrimary2021	0.003324	0	14	14	ENDOMETRIAL CANCER	14	7
P-0013350	HH_IMPACT_PANCANPrimary2022	0.000304	0	4	14	ENDOMETRIAL CANCER	14	149
P-0005577	HH_IMPACT_PANCANPrimary2023	19.396	0	18	14	ENDOMETRIAL CANCER	14	4
P-0014579	HH_IMPACT_PANCANPrimary2024	11.097	0	54	14	ENDOMETRIAL CANCER	14	11
P-0011344	HH_IMPACT_PANCANPrimary2025	32.141	1	10	14	ENDOMETRIAL CANCER	14	6
P-0004818	HH_IMPACT_PANCANPrimary2026	34.878	0	442	14	ENDOMETRIAL CANCER	14	4
P-0012397	HH_IMPACT_PANCANPrimary2027	0.36496	0	5	14	ENDOMETRIAL CANCER	14	223
P-0012943	HH_IMPACT_PANCANPrimary2028	0.071584	0	7	14	ENDOMETRIAL CANCER	14	4
P-0006849	HH_IMPACT_PANCANPrimary2029	2.0536	0	22	14	ENDOMETRIAL CANCER	14	36
P-0002576	HH_IMPACT_PANCANPrimary203	54.866	1	97	5	BLADDER CANCER	7	3
P-0011262	HH_IMPACT_PANCANPrimary2030	0.18033	0	18	14	ENDOMETRIAL CANCER	14	52
P-0015135	HH_IMPACT_PANCANPrimary2031	8.0131	0	88	14	ENDOMETRIAL CANCER	14	5
P-0000614	HH_IMPACT_PANCANPrimary2032	0.091829	1	15	14	ENDOMETRIAL CANCER	14	33
P-0012314	HH_IMPACT_PANCANPrimary2033	5.7937	0	5	14	ENDOMETRIAL CANCER	14	1
P-0004929	HH_IMPACT_PANCANPrimary2034	20.127	0	59	14	ENDOMETRIAL CANCER	14	6
P-0007608	HH_IMPACT_PANCANPrimary2035	24.814	0	15	14	ENDOMETRIAL CANCER	14	3
P-0012819	HH_IMPACT_PANCANPrimary2036	0.18349	0	6	14	ENDOMETRIAL CANCER	14	31
P-0011222	HH_IMPACT_PANCANPrimary2037	0.32448	0	9	14	ENDOMETRIAL CANCER	14	29
P-0012179	HH_IMPACT_PANCANPrimary2038	4.3736	0	16	14	ENDOMETRIAL CANCER	14	59
P-0005532	HH_IMPACT_PANCANPrimary2039	0.1699	1	24	14	ENDOMETRIAL CANCER	14	2
P-0006934	HH_IMPACT_PANCANPrimary204	24.746	0	176	5	BLADDER CANCER	7	5
P-0013112	HH_IMPACT_PANCANPrimary2040	29.274	0	113	14	ENDOMETRIAL CANCER	14	6
P-0012655	HH_IMPACT_PANCANPrimary2041	17.501	0	17	14	ENDOMETRIAL CANCER	14	7
P-0013452	HH_IMPACT_PANCANPrimary2042	4.4285	0	125	14	ENDOMETRIAL CANCER	14	22
P-0012542	HH_IMPACT_PANCANPrimary2043	3.764	0	7	14	ENDOMETRIAL CANCER	14	13
P-0014632	HH_IMPACT_PANCANPrimary2044	0.16936	0	18	14	ENDOMETRIAL CANCER	14	2
P-0010283	HH_IMPACT_PANCANPrimary2045	17.443	1	21	14	ENDOMETRIAL CANCER	14	6
P-0012537	HH_IMPACT_PANCANPrimary2046	0.42213	0	3	14	ENDOMETRIAL CANCER	14	2
P-0010217	HH_IMPACT_PANCANPrimary2047	0.10945	0	38	14	ENDOMETRIAL CANCER	14	6
P-0000321	HH_IMPACT_PANCANPrimary2048	38.488	1	74	14	ENDOMETRIAL CANCER	14	6
P-0012755	HH_IMPACT_PANCANPrimary2049	0.20204	0	5	14	ENDOMETRIAL CANCER	14	6
P-0009086	HH_IMPACT_PANCANPrimary205	28.042	0	18	5	BLADDER CANCER	7	6
P-0012832	HH_IMPACT_PANCANPrimary2050	1.5652	0	5	14	ENDOMETRIAL CANCER	14	12
P-0011448	HH_IMPACT_PANCANPrimary2051	5.3124	0	7	14	ENDOMETRIAL CANCER	14	12
P-0011224	HH_IMPACT_PANCANPrimary2052	3.8383	0	8	14	ENDOMETRIAL CANCER	14	7
P-0012506	HH_IMPACT_PANCANPrimary2053	11.847	0	5	14	ENDOMETRIAL CANCER	14	5
P-0016005	HH_IMPACT_PANCANPrimary2054	37.835	0	17	14	ENDOMETRIAL CANCER	14	5
P-0009651	HH_IMPACT_PANCANPrimary2055	25.398	0	127	14	ENDOMETRIAL CANCER	14	7
P-0010221	HH_IMPACT_PANCANPrimary2056	32.737	1	56	14	ENDOMETRIAL CANCER	14	5
P-0011433	HH_IMPACT_PANCANPrimary2057	40.558	0	9	14	ENDOMETRIAL CANCER	14	3
P-0012848	HH_IMPACT_PANCANPrimary2058	1.8262	0	14	14	ENDOMETRIAL CANCER	14	27
P-0002577	HH_IMPACT_PANCANPrimary2059	2.1922	1	24	14	ENDOMETRIAL CANCER	14	5
P-0010531	HH_IMPACT_PANCANPrimary206	37.892	0	12	5	BLADDER CANCER	7	40
P-0013402	HH_IMPACT_PANCANPrimary2060	63.092	0	39	14	ENDOMETRIAL CANCER	14	3
P-0015139	HH_IMPACT_PANCANPrimary2061	28.771	0	14	14	ENDOMETRIAL CANCER	14	7
P-0012363	HH_IMPACT_PANCANPrimary2062	0.035044	0	49	14	ENDOMETRIAL CANCER	14	6
P-0012140	HH_IMPACT_PANCANPrimary2063	0.16563	0	38	14	ENDOMETRIAL CANCER	14	6
P-0010967	HH_IMPACT_PANCANPrimary2064	0.008322	0	26	14	ENDOMETRIAL CANCER	14	162
P-0011101	HH_IMPACT_PANCANPrimary2065	1.68	1	206	14	ENDOMETRIAL CANCER	14	7
P-0004255	HH_IMPACT_PANCANPrimary2066	0.06439	0	64	14	ENDOMETRIAL CANCER	14	28
P-0000055	HH_IMPACT_PANCANPrimary2067	42.03	0	67	14	ENDOMETRIAL CANCER	14	6
P-0000156	HH_IMPACT_PANCANPrimary2068	54.566	1	30	14	ENDOMETRIAL CANCER	14	3
P-0001820	HH_IMPACT_PANCANPrimary2069	20.704	0	42	14	ENDOMETRIAL CANCER	14	2
P-0000071	HH_IMPACT_PANCANPrimary207	5.003	0	54	5	BLADDER CANCER	7	10
P-0012816	HH_IMPACT_PANCANPrimary2070	3.5757	0	44	14	ENDOMETRIAL CANCER	14	6
P-0000080	HH_IMPACT_PANCANPrimary2071	32.789	1	8	14	ENDOMETRIAL CANCER	14	5
P-0002784	HH_IMPACT_PANCANPrimary2072	16.43	1	17	14	ENDOMETRIAL CANCER	14	4
P-0013359	HH_IMPACT_PANCANPrimary2073	35.492	0	6	14	ENDOMETRIAL CANCER	14	2
P-0002829	HH_IMPACT_PANCANPrimary2074	15.068	1	18	14	ENDOMETRIAL CANCER	14	4
P-0012881	HH_IMPACT_PANCANPrimary2075	0.003459	0	6	14	ENDOMETRIAL CANCER	14	80
P-0000465	HH_IMPACT_PANCANPrimary2076	13.333	1	57	14	ENDOMETRIAL CANCER	14	2
P-0004075	HH_IMPACT_PANCANPrimary2077	0.089503	1	20	14	ENDOMETRIAL CANCER	14	3
P-0012599	HH_IMPACT_PANCANPrimary2078	27.406	0	5	14	ENDOMETRIAL CANCER	14	5
P-0007371	HH_IMPACT_PANCANPrimary2079	54.805	0	57	14	ENDOMETRIAL CANCER	14	7
P-0010199	HH_IMPACT_PANCANPrimary208	3.447	0	93	5	BLADDER CANCER	7	18
P-0003876	HH_IMPACT_PANCANPrimary2080	72.736	0	38	14	ENDOMETRIAL CANCER	14	4
P-0000566	HH_IMPACT_PANCANPrimary2081	0.33882	1	37	14	ENDOMETRIAL CANCER	14	4
P-0004017	HH_IMPACT_PANCANPrimary2082	0.63371	1	24	14	ENDOMETRIAL CANCER	14	10
P-0005564	HH_IMPACT_PANCANPrimary2083	18.315	1	181	14	ENDOMETRIAL CANCER	14	114
P-0008394	HH_IMPACT_PANCANPrimary2084	2.0756	1	36	14	ENDOMETRIAL CANCER	14	4
P-0005285	HH_IMPACT_PANCANPrimary2085	0.026341	1	18	14	ENDOMETRIAL CANCER	14	7
P-0000416	HH_IMPACT_PANCANPrimary2086	3.5227	0	26	14	ENDOMETRIAL CANCER	14	3
P-0001791	HH_IMPACT_PANCANPrimary2087	27.527	1	41	14	ENDOMETRIAL CANCER	14	23
P-0012726	HH_IMPACT_PANCANPrimary2088	0.18744	0	5	14	ENDOMETRIAL CANCER	14	41
P-0008516	HH_IMPACT_PANCANPrimary2089	17.468	0	40	14	ENDOMETRIAL CANCER	14	3
P-0002584	HH_IMPACT_PANCANPrimary209	36.472	1	281	5	BLADDER CANCER	7	8
P-0008717	HH_IMPACT_PANCANPrimary2090	0.15017	0	24	14	ENDOMETRIAL CANCER	14	4
P-0006482	HH_IMPACT_PANCANPrimary2091	24.18	0	188	14	ENDOMETRIAL CANCER	14	4
P-0005067	HH_IMPACT_PANCANPrimary2092	1.7489	1	49	14	ENDOMETRIAL CANCER	14	3
P-0013703	HH_IMPACT_PANCANPrimary2093	0.43253	0	13	14	ENDOMETRIAL CANCER	14	8
P-0003204	HH_IMPACT_PANCANPrimary2094	44.327	1	50	14	ENDOMETRIAL CANCER	14	3
P-0005883	HH_IMPACT_PANCANPrimary2095	16.889	1	192	14	ENDOMETRIAL CANCER	14	8
P-0004173	HH_IMPACT_PANCANPrimary2096	23.198	0	110	14	ENDOMETRIAL CANCER	14	7
P-0013680	HH_IMPACT_PANCANPrimary2097	0.074761	0	75	14	ENDOMETRIAL CANCER	14	2
P-0013750	HH_IMPACT_PANCANPrimary2098	0.000128	0	2	14	ENDOMETRIAL CANCER	14	4
P-0014426	HH_IMPACT_PANCANPrimary2099	73.841	0	243	14	ENDOMETRIAL CANCER	14	4
P-0004638	HH_IMPACT_PANCANPrimary21	8.4867	1	13	2	AMPULLARY CARCINOMA	32	10
P-0001704	HH_IMPACT_PANCANPrimary210	22.618	0	41	5	BLADDER CANCER	7	6
P-0007178	HH_IMPACT_PANCANPrimary2100	14.42	1	43	14	ENDOMETRIAL CANCER	14	7
P-0003038	HH_IMPACT_PANCANPrimary2101	24.753	1	18	14	ENDOMETRIAL CANCER	14	6
P-0001038	HH_IMPACT_PANCANPrimary2102	61.805	1	21	14	ENDOMETRIAL CANCER	14	2
P-0009709	HH_IMPACT_PANCANPrimary2103	7.2162	0	24	14	ENDOMETRIAL CANCER	14	4
P-0000878	HH_IMPACT_PANCANPrimary2104	68.813	1	12	14	ENDOMETRIAL CANCER	14	3
P-0012254	HH_IMPACT_PANCANPrimary2105	21.735	0	15	14	ENDOMETRIAL CANCER	14	5
P-0015737	HH_IMPACT_PANCANPrimary2106	4.3616	0	188	14	ENDOMETRIAL CANCER	14	6
P-0005501	HH_IMPACT_PANCANPrimary2107	4.9601	0	37	14	ENDOMETRIAL CANCER	14	3
P-0000061	HH_IMPACT_PANCANPrimary2108	3.772	1	30	14	ENDOMETRIAL CANCER	14	3
P-0001456	HH_IMPACT_PANCANPrimary2109	10.917	0	48	14	ENDOMETRIAL CANCER	14	4
P-0003790	HH_IMPACT_PANCANPrimary211	21.524	1	22	5	BLADDER CANCER	7	12
P-0000230	HH_IMPACT_PANCANPrimary2110	6.3733	0	77	14	ENDOMETRIAL CANCER	14	4
P-0010310	HH_IMPACT_PANCANPrimary2111	15.841	1	10	14	ENDOMETRIAL CANCER	14	9
P-0012445	HH_IMPACT_PANCANPrimary2112	0.17537	0	9	14	ENDOMETRIAL CANCER	14	171
P-0013384	HH_IMPACT_PANCANPrimary2113	0.56524	0	6	14	ENDOMETRIAL CANCER	14	3
P-0003219	HH_IMPACT_PANCANPrimary2114	0.46746	0	31	14	ENDOMETRIAL CANCER	14	3
P-0000578	HH_IMPACT_PANCANPrimary2115	2.0729	1	49	14	ENDOMETRIAL CANCER	14	1
P-0001005	HH_IMPACT_PANCANPrimary2116	0.86372	1	34	14	ENDOMETRIAL CANCER	14	6
P-0015115	HH_IMPACT_PANCANPrimary2117	10.403	0	34	14	ENDOMETRIAL CANCER	14	10
P-0015986	HH_IMPACT_PANCANPrimary2118	20.548	0	117	14	ENDOMETRIAL CANCER	14	6
P-0009316	HH_IMPACT_PANCANPrimary2119	9.1218	0	32	14	ENDOMETRIAL CANCER	14	11
P-0004426	HH_IMPACT_PANCANPrimary212	3.944	0	233	5	BLADDER CANCER	7	7
P-0003221	HH_IMPACT_PANCANPrimary2120	11.461	0	66	14	ENDOMETRIAL CANCER	14	3
P-0004902	HH_IMPACT_PANCANPrimary2121	0.10217	1	10	14	ENDOMETRIAL CANCER	14	4
P-0005085	HH_IMPACT_PANCANPrimary2122	4.0469	0	39	14	ENDOMETRIAL CANCER	14	8
P-0012105	HH_IMPACT_PANCANPrimary2123	43.61	0	49	14	ENDOMETRIAL CANCER	14	3
P-0014710	HH_IMPACT_PANCANPrimary2124	0.001825	0	23	14	ENDOMETRIAL CANCER	14	7
P-0013891	HH_IMPACT_PANCANPrimary2125	0.087524	0	210	14	ENDOMETRIAL CANCER	14	5
P-0014960	HH_IMPACT_PANCANPrimary2126	50.492	1	56	14	ENDOMETRIAL CANCER	14	2
P-0013939	HH_IMPACT_PANCANPrimary2127	0.000883	0	4	14	ENDOMETRIAL CANCER	14	5
P-0002454	HH_IMPACT_PANCANPrimary2128	33.6	0	25	15	ESOPHAGOGASTRIC CANCER	10	6
P-0010833	HH_IMPACT_PANCANPrimary2129	0.4012	0	18	15	ESOPHAGOGASTRIC CANCER	10	21
P-0003809	HH_IMPACT_PANCANPrimary213	0.42748	0	87	5	BLADDER CANCER	7	12
P-0007159	HH_IMPACT_PANCANPrimary2130	12.969	0	16	15	ESOPHAGOGASTRIC CANCER	10	4
P-0008178	HH_IMPACT_PANCANPrimary2131	27.767	0	44	15	ESOPHAGOGASTRIC CANCER	10	5
P-0004689	HH_IMPACT_PANCANPrimary2132	0.50348	0	2	15	ESOPHAGOGASTRIC CANCER	10	6
P-0003078	HH_IMPACT_PANCANPrimary2133	32.616	1	2	15	ESOPHAGOGASTRIC CANCER	10	10
P-0006604	HH_IMPACT_PANCANPrimary2134	0.79802	0	33	15	ESOPHAGOGASTRIC CANCER	10	4
P-0000787	HH_IMPACT_PANCANPrimary2135	0.90063	1	4	15	ESOPHAGOGASTRIC CANCER	10	1
P-0009400	HH_IMPACT_PANCANPrimary2136	31.542	0	177	15	ESOPHAGOGASTRIC CANCER	10	4
P-0003630	HH_IMPACT_PANCANPrimary2137	42.113	1	46	15	ESOPHAGOGASTRIC CANCER	10	1
P-0009872	HH_IMPACT_PANCANPrimary2138	27.142	0	22	15	ESOPHAGOGASTRIC CANCER	10	5
P-0008188	HH_IMPACT_PANCANPrimary2139	1.0385	1	16	15	ESOPHAGOGASTRIC CANCER	10	48
P-0004757	HH_IMPACT_PANCANPrimary214	18.492	0	57	5	BLADDER CANCER	7	12
P-0004076	HH_IMPACT_PANCANPrimary2140	2.1724	0	44	15	ESOPHAGOGASTRIC CANCER	10	53
P-0004016	HH_IMPACT_PANCANPrimary2141	30.891	1	12	15	ESOPHAGOGASTRIC CANCER	10	6
P-0004046	HH_IMPACT_PANCANPrimary2142	3.4914	1	32	15	ESOPHAGOGASTRIC CANCER	10	11
P-0001298	HH_IMPACT_PANCANPrimary2143	4.8295	0	39	15	ESOPHAGOGASTRIC CANCER	10	5
P-0002132	HH_IMPACT_PANCANPrimary2144	23.523	1	324	15	ESOPHAGOGASTRIC CANCER	10	1
P-0004557	HH_IMPACT_PANCANPrimary2145	0.040981	0	16	15	ESOPHAGOGASTRIC CANCER	10	1
P-0010429	HH_IMPACT_PANCANPrimary2146	0.66446	0	14	15	ESOPHAGOGASTRIC CANCER	10	2
P-0007531	HH_IMPACT_PANCANPrimary2147	3.4483	0	44	15	ESOPHAGOGASTRIC CANCER	10	9
P-0015641	HH_IMPACT_PANCANPrimary2148	26.666	0	26	15	ESOPHAGOGASTRIC CANCER	10	4
P-0005984	HH_IMPACT_PANCANPrimary2149	46.228	0	34	15	ESOPHAGOGASTRIC CANCER	10	10
P-0002610	HH_IMPACT_PANCANPrimary215	5.229	1	312	5	BLADDER CANCER	7	5
P-0006919	HH_IMPACT_PANCANPrimary2150	23.024	1	14	15	ESOPHAGOGASTRIC CANCER	10	1
P-0005919	HH_IMPACT_PANCANPrimary2151	22.011	0	18	15	ESOPHAGOGASTRIC CANCER	10	9
P-0005618	HH_IMPACT_PANCANPrimary2152	5.9765	0	12	15	ESOPHAGOGASTRIC CANCER	10	11
P-0004116	HH_IMPACT_PANCANPrimary2153	23.977	1	37	15	ESOPHAGOGASTRIC CANCER	10	14
P-0004605	HH_IMPACT_PANCANPrimary2154	45.327	0	21	15	ESOPHAGOGASTRIC CANCER	10	6
P-0001850	HH_IMPACT_PANCANPrimary2155	2.8475	0	31	15	ESOPHAGOGASTRIC CANCER	10	1
P-0008039	HH_IMPACT_PANCANPrimary2156	0.000328	1	19	15	ESOPHAGOGASTRIC CANCER	10	3
P-0007386	HH_IMPACT_PANCANPrimary2157	5.2647	0	28	15	ESOPHAGOGASTRIC CANCER	10	6
P-0009563	HH_IMPACT_PANCANPrimary2158	19.682	1	6	15	ESOPHAGOGASTRIC CANCER	10	9
P-0001699	HH_IMPACT_PANCANPrimary2159	54.7	1	412	15	ESOPHAGOGASTRIC CANCER	10	1
P-0008240	HH_IMPACT_PANCANPrimary216	8.2634	0	42	5	BLADDER CANCER	7	9
P-0001510	HH_IMPACT_PANCANPrimary2160	36.879	1	35	15	ESOPHAGOGASTRIC CANCER	10	5
P-0008318	HH_IMPACT_PANCANPrimary2161	0.41799	1	132	15	ESOPHAGOGASTRIC CANCER	10	2
P-0001158	HH_IMPACT_PANCANPrimary2162	5.4897	1	30	15	ESOPHAGOGASTRIC CANCER	10	5
P-0001077	HH_IMPACT_PANCANPrimary2163	32.126	1	20	15	ESOPHAGOGASTRIC CANCER	10	6
P-0000938	HH_IMPACT_PANCANPrimary2164	10.257	0	32	15	ESOPHAGOGASTRIC CANCER	10	3
P-0009503	HH_IMPACT_PANCANPrimary2165	14.548	0	8	15	ESOPHAGOGASTRIC CANCER	10	4
P-0008392	HH_IMPACT_PANCANPrimary2166	0.058283	0	17	15	ESOPHAGOGASTRIC CANCER	10	1
P-0005019	HH_IMPACT_PANCANPrimary2167	41.747	1	123	15	ESOPHAGOGASTRIC CANCER	10	6
P-0002712	HH_IMPACT_PANCANPrimary2168	1.5349	1	47	15	ESOPHAGOGASTRIC CANCER	10	3
P-0004244	HH_IMPACT_PANCANPrimary2169	0.037706	0	17	15	ESOPHAGOGASTRIC CANCER	10	2
P-0003844	HH_IMPACT_PANCANPrimary217	10.198	0	56	5	BLADDER CANCER	7	20
P-0004536	HH_IMPACT_PANCANPrimary2170	17.338	1	23	15	ESOPHAGOGASTRIC CANCER	10	1
P-0007903	HH_IMPACT_PANCANPrimary2171	13.326	0	8	15	ESOPHAGOGASTRIC CANCER	10	6
P-0010313	HH_IMPACT_PANCANPrimary2172	30.861	0	18	15	ESOPHAGOGASTRIC CANCER	10	5
P-0001543	HH_IMPACT_PANCANPrimary2173	21.131	1	41	15	ESOPHAGOGASTRIC CANCER	10	4
P-0000574	HH_IMPACT_PANCANPrimary2174	6.036	1	17	15	ESOPHAGOGASTRIC CANCER	10	2
P-0005899	HH_IMPACT_PANCANPrimary2175	19.349	1	110	15	ESOPHAGOGASTRIC CANCER	10	8
P-0007572	HH_IMPACT_PANCANPrimary2176	3.2879	0	2	15	ESOPHAGOGASTRIC CANCER	10	10
P-0007311	HH_IMPACT_PANCANPrimary2177	25.48	0	102	15	ESOPHAGOGASTRIC CANCER	10	31
P-0003915	HH_IMPACT_PANCANPrimary2178	4.0851	1	26	15	ESOPHAGOGASTRIC CANCER	10	6
P-0007227	HH_IMPACT_PANCANPrimary2179	18.306	0	9	15	ESOPHAGOGASTRIC CANCER	10	2
P-0007002	HH_IMPACT_PANCANPrimary218	27.613	0	125	5	BLADDER CANCER	7	9
P-0001047	HH_IMPACT_PANCANPrimary2180	1.6704	1	51	15	ESOPHAGOGASTRIC CANCER	10	6
P-0010858	HH_IMPACT_PANCANPrimary2181	0.36069	0	12	15	ESOPHAGOGASTRIC CANCER	10	26
P-0000144	HH_IMPACT_PANCANPrimary2182	0.005336	1	24	15	ESOPHAGOGASTRIC CANCER	10	5
P-0007995	HH_IMPACT_PANCANPrimary2183	3.5863	0	27	15	ESOPHAGOGASTRIC CANCER	10	32
P-0000180	HH_IMPACT_PANCANPrimary2184	2.8845	1	12	15	ESOPHAGOGASTRIC CANCER	10	4
P-0003650	HH_IMPACT_PANCANPrimary2185	1.6853	0	199	15	ESOPHAGOGASTRIC CANCER	10	63
P-0006911	HH_IMPACT_PANCANPrimary2186	0.002389	0	194	15	ESOPHAGOGASTRIC CANCER	10	3
P-0016008	HH_IMPACT_PANCANPrimary2187	42.938	0	8	15	ESOPHAGOGASTRIC CANCER	10	5
P-0003516	HH_IMPACT_PANCANPrimary2188	5.0161	1	4	15	ESOPHAGOGASTRIC CANCER	10	1
P-0003930	HH_IMPACT_PANCANPrimary2189	15.291	1	26	15	ESOPHAGOGASTRIC CANCER	10	6
P-0006645	HH_IMPACT_PANCANPrimary219	8.0249	0	21	5	BLADDER CANCER	7	41
P-0009868	HH_IMPACT_PANCANPrimary2190	40.387	0	10	15	ESOPHAGOGASTRIC CANCER	10	4
P-0006880	HH_IMPACT_PANCANPrimary2191	7.4095	0	8	15	ESOPHAGOGASTRIC CANCER	10	5
P-0009067	HH_IMPACT_PANCANPrimary2192	18.681	0	26	15	ESOPHAGOGASTRIC CANCER	10	5
P-0007118	HH_IMPACT_PANCANPrimary2193	24.407	0	11	15	ESOPHAGOGASTRIC CANCER	10	7
P-0000225	HH_IMPACT_PANCANPrimary2194	3.1776	1	8	15	ESOPHAGOGASTRIC CANCER	10	8
P-0005991	HH_IMPACT_PANCANPrimary2195	33.819	0	13	15	ESOPHAGOGASTRIC CANCER	10	4
P-0001275	HH_IMPACT_PANCANPrimary2196	20.309	1	20	15	ESOPHAGOGASTRIC CANCER	10	1
P-0013879	HH_IMPACT_PANCANPrimary2197	12.449	1	101	15	ESOPHAGOGASTRIC CANCER	10	3
P-0002495	HH_IMPACT_PANCANPrimary2198	0.13709	1	13	15	ESOPHAGOGASTRIC CANCER	10	2
P-0009088	HH_IMPACT_PANCANPrimary2199	1.054	1	14	15	ESOPHAGOGASTRIC CANCER	10	5
P-0006688	HH_IMPACT_PANCANPrimary22	31.336	1	40	2	AMPULLARY CARCINOMA	32	4
P-0004056	HH_IMPACT_PANCANPrimary220	24.109	1	18	5	BLADDER CANCER	7	15
P-0006838	HH_IMPACT_PANCANPrimary2200	42.647	1	39	15	ESOPHAGOGASTRIC CANCER	10	12
P-0002549	HH_IMPACT_PANCANPrimary2201	0.002943	1	8	15	ESOPHAGOGASTRIC CANCER	10	8
P-0000062	HH_IMPACT_PANCANPrimary2202	40.736	1	52	15	ESOPHAGOGASTRIC CANCER	10	6
P-0001222	HH_IMPACT_PANCANPrimary2203	5.4859	1	16	15	ESOPHAGOGASTRIC CANCER	10	9
P-0001172	HH_IMPACT_PANCANPrimary2204	5.4056	0	182	15	ESOPHAGOGASTRIC CANCER	10	2
P-0005167	HH_IMPACT_PANCANPrimary2205	9.1911	0	24	15	ESOPHAGOGASTRIC CANCER	10	6
P-0001495	HH_IMPACT_PANCANPrimary2206	34.527	1	32	15	ESOPHAGOGASTRIC CANCER	10	6
P-0001323	HH_IMPACT_PANCANPrimary2207	25.439	1	9	15	ESOPHAGOGASTRIC CANCER	10	4
P-0004958	HH_IMPACT_PANCANPrimary2208	19.126	0	20	15	ESOPHAGOGASTRIC CANCER	10	4
P-0002553	HH_IMPACT_PANCANPrimary2209	0.060972	1	20	15	ESOPHAGOGASTRIC CANCER	10	1
P-0004176	HH_IMPACT_PANCANPrimary221	0.37797	0	22	5	BLADDER CANCER	7	7
P-0006836	HH_IMPACT_PANCANPrimary2210	0.23952	0	7	15	ESOPHAGOGASTRIC CANCER	10	6
P-0000538	HH_IMPACT_PANCANPrimary2211	22.184	0	52	15	ESOPHAGOGASTRIC CANCER	10	3
P-0003894	HH_IMPACT_PANCANPrimary2212	38.108	1	13	15	ESOPHAGOGASTRIC CANCER	10	13
P-0002737	HH_IMPACT_PANCANPrimary2213	3.1745	0	142	15	ESOPHAGOGASTRIC CANCER	10	6
P-0007163	HH_IMPACT_PANCANPrimary2214	2.9075	0	43	15	ESOPHAGOGASTRIC CANCER	10	4
P-0002801	HH_IMPACT_PANCANPrimary2215	10.924	0	16	15	ESOPHAGOGASTRIC CANCER	10	10
P-0002044	HH_IMPACT_PANCANPrimary2216	14.245	1	15	15	ESOPHAGOGASTRIC CANCER	10	7
P-0005488	HH_IMPACT_PANCANPrimary2217	41.391	0	30	15	ESOPHAGOGASTRIC CANCER	10	11
P-0004043	HH_IMPACT_PANCANPrimary2218	23.259	1	40	15	ESOPHAGOGASTRIC CANCER	10	5
P-0006414	HH_IMPACT_PANCANPrimary2219	9.1022	0	16	15	ESOPHAGOGASTRIC CANCER	10	7
P-0003690	HH_IMPACT_PANCANPrimary222	12.688	0	171	5	BLADDER CANCER	7	9
P-0000121	HH_IMPACT_PANCANPrimary2220	6.5242	0	21	15	ESOPHAGOGASTRIC CANCER	10	3
P-0009631	HH_IMPACT_PANCANPrimary2221	23.961	0	12	15	ESOPHAGOGASTRIC CANCER	10	4
P-0010810	HH_IMPACT_PANCANPrimary2222	0.046432	0	7	15	ESOPHAGOGASTRIC CANCER	10	2
P-0009159	HH_IMPACT_PANCANPrimary2223	16.826	0	47	15	ESOPHAGOGASTRIC CANCER	10	2
P-0004326	HH_IMPACT_PANCANPrimary2224	0.14685	1	213	15	ESOPHAGOGASTRIC CANCER	10	4
P-0000814	HH_IMPACT_PANCANPrimary2225	6.838	1	26	15	ESOPHAGOGASTRIC CANCER	10	2
P-0000178	HH_IMPACT_PANCANPrimary2226	10.16	0	35	15	ESOPHAGOGASTRIC CANCER	10	6
P-0000115	HH_IMPACT_PANCANPrimary2227	3.3624	0	38	15	ESOPHAGOGASTRIC CANCER	10	6
P-0006752	HH_IMPACT_PANCANPrimary2228	2.2222	0	27	15	ESOPHAGOGASTRIC CANCER	10	41
P-0000186	HH_IMPACT_PANCANPrimary2229	6.5351	1	5	15	ESOPHAGOGASTRIC CANCER	10	6
P-0007017	HH_IMPACT_PANCANPrimary223	11.597	1	39	5	BLADDER CANCER	7	8
P-0007895	HH_IMPACT_PANCANPrimary2230	16.699	0	16	15	ESOPHAGOGASTRIC CANCER	10	4
P-0000488	HH_IMPACT_PANCANPrimary2231	0.007787	1	28	15	ESOPHAGOGASTRIC CANCER	10	1
P-0006748	HH_IMPACT_PANCANPrimary2232	0.7906	0	16	15	ESOPHAGOGASTRIC CANCER	10	3
P-0008711	HH_IMPACT_PANCANPrimary2233	15.87	0	53	15	ESOPHAGOGASTRIC CANCER	10	4
P-0006012	HH_IMPACT_PANCANPrimary2234	0.48319	0	24	15	ESOPHAGOGASTRIC CANCER	10	1
P-0005431	HH_IMPACT_PANCANPrimary2235	8.0652	1	36	15	ESOPHAGOGASTRIC CANCER	10	1
P-0004044	HH_IMPACT_PANCANPrimary2236	7.625	0	18	15	ESOPHAGOGASTRIC CANCER	10	5
P-0000383	HH_IMPACT_PANCANPrimary2237	22.228	1	8	15	ESOPHAGOGASTRIC CANCER	10	3
P-0009368	HH_IMPACT_PANCANPrimary2238	16.877	0	50	15	ESOPHAGOGASTRIC CANCER	10	2
P-0000076	HH_IMPACT_PANCANPrimary2239	0.002313	0	43	15	ESOPHAGOGASTRIC CANCER	10	3
P-0010826	HH_IMPACT_PANCANPrimary224	0.35419	0	407	5	BLADDER CANCER	7	5
P-0000977	HH_IMPACT_PANCANPrimary2240	19.503	1	11	15	ESOPHAGOGASTRIC CANCER	10	7
P-0006112	HH_IMPACT_PANCANPrimary2241	21.281	1	38	15	ESOPHAGOGASTRIC CANCER	10	8
P-0006909	HH_IMPACT_PANCANPrimary2242	40.512	0	95	15	ESOPHAGOGASTRIC CANCER	10	8
P-0002845	HH_IMPACT_PANCANPrimary2243	25.793	0	25	15	ESOPHAGOGASTRIC CANCER	10	5
P-0002208	HH_IMPACT_PANCANPrimary2244	18.477	1	36	15	ESOPHAGOGASTRIC CANCER	10	2
P-0003713	HH_IMPACT_PANCANPrimary2245	35.43	0	23	15	ESOPHAGOGASTRIC CANCER	10	7
P-0006333	HH_IMPACT_PANCANPrimary2246	14.688	0	98	15	ESOPHAGOGASTRIC CANCER	10	3
P-0002428	HH_IMPACT_PANCANPrimary2247	9.734	1	13	15	ESOPHAGOGASTRIC CANCER	10	6
P-0005500	HH_IMPACT_PANCANPrimary2248	0.39312	1	146	15	ESOPHAGOGASTRIC CANCER	10	25
P-0002192	HH_IMPACT_PANCANPrimary2249	28.243	1	11	15	ESOPHAGOGASTRIC CANCER	10	11
P-0003389	HH_IMPACT_PANCANPrimary225	23.166	0	42	5	BLADDER CANCER	7	4
P-0009785	HH_IMPACT_PANCANPrimary2250	7.0588	0	15	15	ESOPHAGOGASTRIC CANCER	10	2
P-0000553	HH_IMPACT_PANCANPrimary2251	5.7939	1	25	15	ESOPHAGOGASTRIC CANCER	10	7
P-0005767	HH_IMPACT_PANCANPrimary2252	33.181	0	47	15	ESOPHAGOGASTRIC CANCER	10	8
P-0008809	HH_IMPACT_PANCANPrimary2253	0.27025	0	7	15	ESOPHAGOGASTRIC CANCER	10	1
P-0006448	HH_IMPACT_PANCANPrimary2254	38.221	0	17	15	ESOPHAGOGASTRIC CANCER	10	10
P-0009739	HH_IMPACT_PANCANPrimary2255	22.086	0	46	15	ESOPHAGOGASTRIC CANCER	10	4
P-0003679	HH_IMPACT_PANCANPrimary2256	9.3522	1	17	15	ESOPHAGOGASTRIC CANCER	10	7
P-0000485	HH_IMPACT_PANCANPrimary2257	5.3086	1	94	15	ESOPHAGOGASTRIC CANCER	10	13
P-0005300	HH_IMPACT_PANCANPrimary2258	14.397	0	253	15	ESOPHAGOGASTRIC CANCER	10	5
P-0003983	HH_IMPACT_PANCANPrimary2259	3.3097	1	44	15	ESOPHAGOGASTRIC CANCER	10	11
P-0000283	HH_IMPACT_PANCANPrimary226	1.9657	0	87	5	BLADDER CANCER	7	9
P-0001551	HH_IMPACT_PANCANPrimary2260	1.438	1	22	15	ESOPHAGOGASTRIC CANCER	10	1
P-0012720	HH_IMPACT_PANCANPrimary2261	34.452	0	8	15	ESOPHAGOGASTRIC CANCER	10	3
P-0006610	HH_IMPACT_PANCANPrimary2262	25.293	0	42	15	ESOPHAGOGASTRIC CANCER	10	4
P-0005702	HH_IMPACT_PANCANPrimary2263	0.44779	1	5	15	ESOPHAGOGASTRIC CANCER	10	1
P-0004541	HH_IMPACT_PANCANPrimary2264	17.196	0	9	15	ESOPHAGOGASTRIC CANCER	10	4
P-0005058	HH_IMPACT_PANCANPrimary2265	1.6529	0	23	15	ESOPHAGOGASTRIC CANCER	10	3
P-0003944	HH_IMPACT_PANCANPrimary2266	56.597	1	26	15	ESOPHAGOGASTRIC CANCER	10	5
P-0000221	HH_IMPACT_PANCANPrimary2267	10.483	1	27	15	ESOPHAGOGASTRIC CANCER	10	1
P-0006859	HH_IMPACT_PANCANPrimary2268	0.56238	0	22	15	ESOPHAGOGASTRIC CANCER	10	9
P-0003981	HH_IMPACT_PANCANPrimary2269	48.019	1	44	15	ESOPHAGOGASTRIC CANCER	10	5
P-0005206	HH_IMPACT_PANCANPrimary227	1.4031	0	27	5	BLADDER CANCER	7	2
P-0006078	HH_IMPACT_PANCANPrimary2270	3.4608	0	19	15	ESOPHAGOGASTRIC CANCER	10	5
P-0011531	HH_IMPACT_PANCANPrimary2271	0.27678	0	63	15	ESOPHAGOGASTRIC CANCER	10	8
P-0000776	HH_IMPACT_PANCANPrimary2272	28.175	1	125	15	ESOPHAGOGASTRIC CANCER	10	2
P-0005106	HH_IMPACT_PANCANPrimary2273	51.329	0	21	15	ESOPHAGOGASTRIC CANCER	10	8
P-0010317	HH_IMPACT_PANCANPrimary2274	48.317	1	26	15	ESOPHAGOGASTRIC CANCER	10	3
P-0005930	HH_IMPACT_PANCANPrimary2275	69.206	0	19	15	ESOPHAGOGASTRIC CANCER	10	5
P-0000870	HH_IMPACT_PANCANPrimary2276	3.208	1	29	15	ESOPHAGOGASTRIC CANCER	10	3
P-0003547	HH_IMPACT_PANCANPrimary2277	13.403	1	9	15	ESOPHAGOGASTRIC CANCER	10	3
P-0005312	HH_IMPACT_PANCANPrimary2278	43.3	1	7	15	ESOPHAGOGASTRIC CANCER	10	40
P-0002710	HH_IMPACT_PANCANPrimary2279	23.867	1	23	15	ESOPHAGOGASTRIC CANCER	10	9
P-0003682	HH_IMPACT_PANCANPrimary228	9.0272	0	44	5	BLADDER CANCER	7	9
P-0002072	HH_IMPACT_PANCANPrimary2280	17.241	1	8	15	ESOPHAGOGASTRIC CANCER	10	1
P-0002152	HH_IMPACT_PANCANPrimary2281	27.966	1	4	15	ESOPHAGOGASTRIC CANCER	10	2
P-0000716	HH_IMPACT_PANCANPrimary2282	40.798	1	16	15	ESOPHAGOGASTRIC CANCER	10	6
P-0009183	HH_IMPACT_PANCANPrimary2283	0.16677	0	237	15	ESOPHAGOGASTRIC CANCER	10	5
P-0007845	HH_IMPACT_PANCANPrimary2284	16.262	0	21	15	ESOPHAGOGASTRIC CANCER	10	2
P-0009055	HH_IMPACT_PANCANPrimary2285	3.3722	1	9	15	ESOPHAGOGASTRIC CANCER	10	8
P-0005683	HH_IMPACT_PANCANPrimary2286	22.418	0	34	15	ESOPHAGOGASTRIC CANCER	10	8
P-0002113	HH_IMPACT_PANCANPrimary2287	5.1179	0	97	15	ESOPHAGOGASTRIC CANCER	10	88
P-0012339	HH_IMPACT_PANCANPrimary2288	0.45385	0	7	15	ESOPHAGOGASTRIC CANCER	10	3
P-0008417	HH_IMPACT_PANCANPrimary2289	1.1485	0	16	15	ESOPHAGOGASTRIC CANCER	10	10
P-0008345	HH_IMPACT_PANCANPrimary229	2.0543	0	295	5	BLADDER CANCER	7	41
P-0004998	HH_IMPACT_PANCANPrimary2290	20.365	1	22	15	ESOPHAGOGASTRIC CANCER	10	9
P-0009100	HH_IMPACT_PANCANPrimary2291	16.656	1	106	15	ESOPHAGOGASTRIC CANCER	10	3
P-0009637	HH_IMPACT_PANCANPrimary2292	0.8178	1	16	15	ESOPHAGOGASTRIC CANCER	10	4
P-0008956	HH_IMPACT_PANCANPrimary2293	4.5351	0	12	15	ESOPHAGOGASTRIC CANCER	10	11
P-0003477	HH_IMPACT_PANCANPrimary2294	28.087	1	7	15	ESOPHAGOGASTRIC CANCER	10	4
P-0004616	HH_IMPACT_PANCANPrimary2295	19.869	1	9	15	ESOPHAGOGASTRIC CANCER	10	9
P-0001194	HH_IMPACT_PANCANPrimary2296	17.494	1	4	15	ESOPHAGOGASTRIC CANCER	10	10
P-0010492	HH_IMPACT_PANCANPrimary2297	0.38471	0	11	15	ESOPHAGOGASTRIC CANCER	10	2
P-0000899	HH_IMPACT_PANCANPrimary2298	20.087	1	7	15	ESOPHAGOGASTRIC CANCER	10	5
P-0007653	HH_IMPACT_PANCANPrimary2299	0.131	0	30	15	ESOPHAGOGASTRIC CANCER	10	1
P-0013018	HH_IMPACT_PANCANPrimary23	40.578	0	24	2	AMPULLARY CARCINOMA	32	2
P-0007421	HH_IMPACT_PANCANPrimary230	0.1525	0	19	5	BLADDER CANCER	7	2
P-0015331	HH_IMPACT_PANCANPrimary2300	24.737	0	11	15	ESOPHAGOGASTRIC CANCER	10	19
P-0008844	HH_IMPACT_PANCANPrimary2301	0.000163	0	12	15	ESOPHAGOGASTRIC CANCER	10	5
P-0006475	HH_IMPACT_PANCANPrimary2302	1.8391	1	24	15	ESOPHAGOGASTRIC CANCER	10	5
P-0012627	HH_IMPACT_PANCANPrimary2303	30.599	0	14	15	ESOPHAGOGASTRIC CANCER	10	11
P-0007412	HH_IMPACT_PANCANPrimary2304	3.856	0	51	15	ESOPHAGOGASTRIC CANCER	10	2
P-0002743	HH_IMPACT_PANCANPrimary2305	10.682	1	34	15	ESOPHAGOGASTRIC CANCER	10	5
P-0009065	HH_IMPACT_PANCANPrimary2306	12.296	0	33	15	ESOPHAGOGASTRIC CANCER	10	1
P-0006357	HH_IMPACT_PANCANPrimary2307	29.935	0	16	15	ESOPHAGOGASTRIC CANCER	10	5
P-0005995	HH_IMPACT_PANCANPrimary2308	2.1876	0	19	15	ESOPHAGOGASTRIC CANCER	10	7
P-0006651	HH_IMPACT_PANCANPrimary2309	0.20814	0	56	15	ESOPHAGOGASTRIC CANCER	10	4
P-0011245	HH_IMPACT_PANCANPrimary231	8.0269	0	25	5	BLADDER CANCER	7	2
P-0006722	HH_IMPACT_PANCANPrimary2310	11.475	0	15	15	ESOPHAGOGASTRIC CANCER	10	7
P-0010220	HH_IMPACT_PANCANPrimary2311	23.578	1	43	15	ESOPHAGOGASTRIC CANCER	10	9
P-0004025	HH_IMPACT_PANCANPrimary2312	3.5672	1	8	15	ESOPHAGOGASTRIC CANCER	10	5
P-0009337	HH_IMPACT_PANCANPrimary2313	3.7446	0	21	15	ESOPHAGOGASTRIC CANCER	10	4
P-0006360	HH_IMPACT_PANCANPrimary2314	3.8025	0	20	15	ESOPHAGOGASTRIC CANCER	10	4
P-0003231	HH_IMPACT_PANCANPrimary2315	0.13123	0	53	15	ESOPHAGOGASTRIC CANCER	10	1
P-0000722	HH_IMPACT_PANCANPrimary2316	9.2222	1	9	15	ESOPHAGOGASTRIC CANCER	10	1
P-0003426	HH_IMPACT_PANCANPrimary2317	0.4642	1	7	15	ESOPHAGOGASTRIC CANCER	10	1
P-0011284	HH_IMPACT_PANCANPrimary2318	24.745	0	18	15	ESOPHAGOGASTRIC CANCER	10	7
P-0008926	HH_IMPACT_PANCANPrimary2319	0.079258	0	31	15	ESOPHAGOGASTRIC CANCER	10	2
P-0003920	HH_IMPACT_PANCANPrimary232	3.6121	0	27	5	BLADDER CANCER	7	25
P-0008187	HH_IMPACT_PANCANPrimary2320	49.4	0	18	15	ESOPHAGOGASTRIC CANCER	10	6
P-0006877	HH_IMPACT_PANCANPrimary2321	26.335	0	14	15	ESOPHAGOGASTRIC CANCER	10	11
P-0000730	HH_IMPACT_PANCANPrimary2322	8.1396	1	29	15	ESOPHAGOGASTRIC CANCER	10	3
P-0008305	HH_IMPACT_PANCANPrimary2323	16.477	0	18	15	ESOPHAGOGASTRIC CANCER	10	3
P-0006732	HH_IMPACT_PANCANPrimary2324	4.6642	0	42	15	ESOPHAGOGASTRIC CANCER	10	4
P-0000797	HH_IMPACT_PANCANPrimary2325	0.48144	1	13	15	ESOPHAGOGASTRIC CANCER	10	1
P-0001764	HH_IMPACT_PANCANPrimary2326	51.432	1	5	15	ESOPHAGOGASTRIC CANCER	10	7
P-0011175	HH_IMPACT_PANCANPrimary2327	4.1046	0	7	15	ESOPHAGOGASTRIC CANCER	10	6
P-0002161	HH_IMPACT_PANCANPrimary2328	12.414	1	41	15	ESOPHAGOGASTRIC CANCER	10	5
P-0000369	HH_IMPACT_PANCANPrimary2329	0.042887	0	34	15	ESOPHAGOGASTRIC CANCER	10	1
P-0008311	HH_IMPACT_PANCANPrimary233	29.019	1	73	5	BLADDER CANCER	7	9
P-0001733	HH_IMPACT_PANCANPrimary2330	34.423	0	29	15	ESOPHAGOGASTRIC CANCER	10	4
P-0005637	HH_IMPACT_PANCANPrimary2331	22.726	0	30	15	ESOPHAGOGASTRIC CANCER	10	2
P-0004533	HH_IMPACT_PANCANPrimary2332	0.63654	1	15	15	ESOPHAGOGASTRIC CANCER	10	4
P-0003521	HH_IMPACT_PANCANPrimary2333	17.719	1	96	15	ESOPHAGOGASTRIC CANCER	10	7
P-0003466	HH_IMPACT_PANCANPrimary2334	22.809	1	318	15	ESOPHAGOGASTRIC CANCER	10	9
P-0006148	HH_IMPACT_PANCANPrimary2335	13.651	0	12	15	ESOPHAGOGASTRIC CANCER	10	5
P-0009918	HH_IMPACT_PANCANPrimary2336	2.2034	0	24	15	ESOPHAGOGASTRIC CANCER	10	63
P-0008536	HH_IMPACT_PANCANPrimary2337	58.096	1	10	15	ESOPHAGOGASTRIC CANCER	10	5
P-0004407	HH_IMPACT_PANCANPrimary2338	11.243	0	50	15	ESOPHAGOGASTRIC CANCER	10	6
P-0000249	HH_IMPACT_PANCANPrimary2339	9.965	1	36	15	ESOPHAGOGASTRIC CANCER	10	1
P-0004766	HH_IMPACT_PANCANPrimary234	2.0692	1	21	5	BLADDER CANCER	7	2
P-0000605	HH_IMPACT_PANCANPrimary2340	0.007063	0	30	15	ESOPHAGOGASTRIC CANCER	10	17
P-0000342	HH_IMPACT_PANCANPrimary2341	14.541	1	17	15	ESOPHAGOGASTRIC CANCER	10	5
P-0004546	HH_IMPACT_PANCANPrimary2342	0.78463	0	17	15	ESOPHAGOGASTRIC CANCER	10	2
P-0000282	HH_IMPACT_PANCANPrimary2343	0.40187	1	35	15	ESOPHAGOGASTRIC CANCER	10	1
P-0000117	HH_IMPACT_PANCANPrimary2344	34.606	1	117	15	ESOPHAGOGASTRIC CANCER	10	4
P-0009257	HH_IMPACT_PANCANPrimary2345	1.2334	1	10	15	ESOPHAGOGASTRIC CANCER	10	1
P-0004268	HH_IMPACT_PANCANPrimary2346	5.9341	1	10	15	ESOPHAGOGASTRIC CANCER	10	6
P-0002460	HH_IMPACT_PANCANPrimary2347	25.42	1	31	15	ESOPHAGOGASTRIC CANCER	10	3
P-0009066	HH_IMPACT_PANCANPrimary2348	1.0913	0	41	15	ESOPHAGOGASTRIC CANCER	10	10
P-0001137	HH_IMPACT_PANCANPrimary2349	18.148	0	27	15	ESOPHAGOGASTRIC CANCER	10	3
P-0015564	HH_IMPACT_PANCANPrimary235	50.094	0	29	5	BLADDER CANCER	7	31
P-0003248	HH_IMPACT_PANCANPrimary2350	0.20342	1	29	15	ESOPHAGOGASTRIC CANCER	10	1
P-0008271	HH_IMPACT_PANCANPrimary2351	31.737	0	17	15	ESOPHAGOGASTRIC CANCER	10	7
P-0000444	HH_IMPACT_PANCANPrimary2352	11.043	1	41	15	ESOPHAGOGASTRIC CANCER	10	13
P-0003536	HH_IMPACT_PANCANPrimary2353	21.845	0	44	15	ESOPHAGOGASTRIC CANCER	10	8
P-0007969	HH_IMPACT_PANCANPrimary2354	0.72557	0	24	15	ESOPHAGOGASTRIC CANCER	10	46
P-0003914	HH_IMPACT_PANCANPrimary2355	2.4329	1	9	15	ESOPHAGOGASTRIC CANCER	10	9
P-0006519	HH_IMPACT_PANCANPrimary2356	7.7633	0	19	15	ESOPHAGOGASTRIC CANCER	10	8
P-0007225	HH_IMPACT_PANCANPrimary2357	53.15	1	26	16	GASTROINTESTINAL NEUROENDOCRINE TUMOR	29	5
P-0004179	HH_IMPACT_PANCANPrimary2358	23.37	0	127	16	GASTROINTESTINAL NEUROENDOCRINE TUMOR	29	3
P-0004106	HH_IMPACT_PANCANPrimary2359	12.111	0	72	16	GASTROINTESTINAL NEUROENDOCRINE TUMOR	29	1
P-0011414	HH_IMPACT_PANCANPrimary236	37.48	0	180	5	BLADDER CANCER	7	7
P-0006152	HH_IMPACT_PANCANPrimary2360	7.8011	0	8	16	GASTROINTESTINAL NEUROENDOCRINE TUMOR	29	13
P-0004543	HH_IMPACT_PANCANPrimary2361	17.787	1	118	16	GASTROINTESTINAL NEUROENDOCRINE TUMOR	29	1
P-0012693	HH_IMPACT_PANCANPrimary2362	11.65	0	7	16	GASTROINTESTINAL NEUROENDOCRINE TUMOR	29	9
P-0009118	HH_IMPACT_PANCANPrimary2363	18.137	1	175	16	GASTROINTESTINAL NEUROENDOCRINE TUMOR	29	8
P-0002782	HH_IMPACT_PANCANPrimary2364	1.7299	1	492	16	GASTROINTESTINAL NEUROENDOCRINE TUMOR	29	7
P-0000970	HH_IMPACT_PANCANPrimary2365	4.264	0	56	16	GASTROINTESTINAL NEUROENDOCRINE TUMOR	29	1
P-0002505	HH_IMPACT_PANCANPrimary2366	1.6251	0	190	16	GASTROINTESTINAL NEUROENDOCRINE TUMOR	29	2
P-0006058	HH_IMPACT_PANCANPrimary2367	11.43	0	16	16	GASTROINTESTINAL NEUROENDOCRINE TUMOR	29	4
P-0001401	HH_IMPACT_PANCANPrimary2368	19.99	0	78	16	GASTROINTESTINAL NEUROENDOCRINE TUMOR	29	3
P-0001107	HH_IMPACT_PANCANPrimary2369	22.469	1	4	16	GASTROINTESTINAL NEUROENDOCRINE TUMOR	29	7
P-0003071	HH_IMPACT_PANCANPrimary237	24.375	1	32	5	BLADDER CANCER	7	6
P-0010265	HH_IMPACT_PANCANPrimary2370	8.3348	0	43	16	GASTROINTESTINAL NEUROENDOCRINE TUMOR	29	1
P-0003515	HH_IMPACT_PANCANPrimary2371	3.7078	1	7	16	GASTROINTESTINAL NEUROENDOCRINE TUMOR	29	2
P-0010712	HH_IMPACT_PANCANPrimary2372	27.703	0	6	16	GASTROINTESTINAL NEUROENDOCRINE TUMOR	29	10
P-0015553	HH_IMPACT_PANCANPrimary2373	63.464	0	115	16	GASTROINTESTINAL NEUROENDOCRINE TUMOR	29	10
P-0004954	HH_IMPACT_PANCANPrimary2374	0.000178	0	20	16	GASTROINTESTINAL NEUROENDOCRINE TUMOR	29	47
P-0009927	HH_IMPACT_PANCANPrimary2375	0.31471	0	10	16	GASTROINTESTINAL NEUROENDOCRINE TUMOR	29	3
P-0013583	HH_IMPACT_PANCANPrimary2376	41.937	0	7	16	GASTROINTESTINAL NEUROENDOCRINE TUMOR	29	5
P-0015826	HH_IMPACT_PANCANPrimary2377	4.8614	0	1	17	GASTROINTESTINAL STROMAL TUMOR	21	5
P-0007149	HH_IMPACT_PANCANPrimary2378	5.3175	0	15	17	GASTROINTESTINAL STROMAL TUMOR	21	8
P-0013795	HH_IMPACT_PANCANPrimary2379	18.751	0	4	17	GASTROINTESTINAL STROMAL TUMOR	21	5
P-0005232	HH_IMPACT_PANCANPrimary238	20.078	0	37	5	BLADDER CANCER	7	8
P-0003471	HH_IMPACT_PANCANPrimary2380	0.005759	0	23	17	GASTROINTESTINAL STROMAL TUMOR	21	1
P-0013024	HH_IMPACT_PANCANPrimary2381	22.215	0	27	17	GASTROINTESTINAL STROMAL TUMOR	21	1
P-0005780	HH_IMPACT_PANCANPrimary2382	1.7272	0	17	17	GASTROINTESTINAL STROMAL TUMOR	21	1
P-0013789	HH_IMPACT_PANCANPrimary2383	12.896	0	87	17	GASTROINTESTINAL STROMAL TUMOR	21	1
P-0008247	HH_IMPACT_PANCANPrimary2384	0.000489	0	104	17	GASTROINTESTINAL STROMAL TUMOR	21	1
P-0013006	HH_IMPACT_PANCANPrimary2385	20.396	0	7	17	GASTROINTESTINAL STROMAL TUMOR	21	4
P-0006473	HH_IMPACT_PANCANPrimary2386	41.377	0	20	17	GASTROINTESTINAL STROMAL TUMOR	21	2
P-0003416	HH_IMPACT_PANCANPrimary2387	22.117	0	25	17	GASTROINTESTINAL STROMAL TUMOR	21	2
P-0006449	HH_IMPACT_PANCANPrimary2388	0.092912	0	3	17	GASTROINTESTINAL STROMAL TUMOR	21	1
P-0006295	HH_IMPACT_PANCANPrimary2389	2.5637	0	102	17	GASTROINTESTINAL STROMAL TUMOR	21	2
P-0008149	HH_IMPACT_PANCANPrimary239	64.053	0	13	5	BLADDER CANCER	7	2
P-0012411	HH_IMPACT_PANCANPrimary2390	17.871	0	3	17	GASTROINTESTINAL STROMAL TUMOR	21	2
P-0001692	HH_IMPACT_PANCANPrimary2391	42.367	0	2	17	GASTROINTESTINAL STROMAL TUMOR	21	2
P-0008865	HH_IMPACT_PANCANPrimary2392	18.648	0	7	17	GASTROINTESTINAL STROMAL TUMOR	21	3
P-0004657	HH_IMPACT_PANCANPrimary2393	11.491	0	156	17	GASTROINTESTINAL STROMAL TUMOR	21	1
P-0008468	HH_IMPACT_PANCANPrimary2394	33.868	0	19	17	GASTROINTESTINAL STROMAL TUMOR	21	1
P-0012248	HH_IMPACT_PANCANPrimary2395	15.66	0	204	17	GASTROINTESTINAL STROMAL TUMOR	21	1
P-0001254	HH_IMPACT_PANCANPrimary2396	46.566	0	25	17	GASTROINTESTINAL STROMAL TUMOR	21	1
P-0006293	HH_IMPACT_PANCANPrimary2397	13.751	0	16	17	GASTROINTESTINAL STROMAL TUMOR	21	5
P-0013039	HH_IMPACT_PANCANPrimary2398	17.793	0	103	17	GASTROINTESTINAL STROMAL TUMOR	21	2
P-0006755	HH_IMPACT_PANCANPrimary2399	25.811	0	27	17	GASTROINTESTINAL STROMAL TUMOR	21	1
P-0002503	HH_IMPACT_PANCANPrimary24	6.1956	0	22	2	AMPULLARY CARCINOMA	32	6
P-0010033	HH_IMPACT_PANCANPrimary240	9.3192	0	45	5	BLADDER CANCER	7	9
P-0007501	HH_IMPACT_PANCANPrimary2400	9.5859	0	24	17	GASTROINTESTINAL STROMAL TUMOR	21	1
P-0013447	HH_IMPACT_PANCANPrimary2401	15.45	0	144	17	GASTROINTESTINAL STROMAL TUMOR	21	2
P-0005338	HH_IMPACT_PANCANPrimary2402	10.573	0	89	17	GASTROINTESTINAL STROMAL TUMOR	21	8
P-0005986	HH_IMPACT_PANCANPrimary2403	13.699	0	124	17	GASTROINTESTINAL STROMAL TUMOR	21	2
P-0014521	HH_IMPACT_PANCANPrimary2404	8.3058	0	200	17	GASTROINTESTINAL STROMAL TUMOR	21	1
P-0003927	HH_IMPACT_PANCANPrimary2405	5.0899	0	28	17	GASTROINTESTINAL STROMAL TUMOR	21	1
P-0010485	HH_IMPACT_PANCANPrimary2406	5.3142	0	10	17	GASTROINTESTINAL STROMAL TUMOR	21	1
P-0013007	HH_IMPACT_PANCANPrimary2407	34.113	0	38	17	GASTROINTESTINAL STROMAL TUMOR	21	2
P-0002680	HH_IMPACT_PANCANPrimary2408	29.016	1	103	17	GASTROINTESTINAL STROMAL TUMOR	21	2
P-0005481	HH_IMPACT_PANCANPrimary2409	3.6471	0	17	17	GASTROINTESTINAL STROMAL TUMOR	21	1
P-0006902	HH_IMPACT_PANCANPrimary241	2.9334	0	122	5	BLADDER CANCER	7	9
P-0005379	HH_IMPACT_PANCANPrimary2410	0.012557	0	104	17	GASTROINTESTINAL STROMAL TUMOR	21	3
P-0005330	HH_IMPACT_PANCANPrimary2411	41.517	1	83	17	GASTROINTESTINAL STROMAL TUMOR	21	3
P-0001512	HH_IMPACT_PANCANPrimary2412	28.067	0	39	17	GASTROINTESTINAL STROMAL TUMOR	21	2
P-0015913	HH_IMPACT_PANCANPrimary2413	24.633	0	110	17	GASTROINTESTINAL STROMAL TUMOR	21	4
P-0002868	HH_IMPACT_PANCANPrimary2414	0.009045	0	27	17	GASTROINTESTINAL STROMAL TUMOR	21	1
P-0004225	HH_IMPACT_PANCANPrimary2415	5.7289	0	22	17	GASTROINTESTINAL STROMAL TUMOR	21	2
P-0002672	HH_IMPACT_PANCANPrimary2416	15.574	0	36	17	GASTROINTESTINAL STROMAL TUMOR	21	16
P-0005626	HH_IMPACT_PANCANPrimary2417	28.596	0	19	17	GASTROINTESTINAL STROMAL TUMOR	21	2
P-0003162	HH_IMPACT_PANCANPrimary2418	29.575	0	24	17	GASTROINTESTINAL STROMAL TUMOR	21	4
P-0012228	HH_IMPACT_PANCANPrimary2419	55.791	0	40	17	GASTROINTESTINAL STROMAL TUMOR	21	5
P-0003370	HH_IMPACT_PANCANPrimary242	0.001376	0	29	5	BLADDER CANCER	7	8
P-0004305	HH_IMPACT_PANCANPrimary2420	7.7848	0	344	17	GASTROINTESTINAL STROMAL TUMOR	21	1
P-0007268	HH_IMPACT_PANCANPrimary2421	9.9766	0	76	17	GASTROINTESTINAL STROMAL TUMOR	21	1
P-0005605	HH_IMPACT_PANCANPrimary2422	15.687	0	24	17	GASTROINTESTINAL STROMAL TUMOR	21	2
P-0013440	HH_IMPACT_PANCANPrimary2423	29.766	0	21	17	GASTROINTESTINAL STROMAL TUMOR	21	2
P-0000306	HH_IMPACT_PANCANPrimary2424	17.04	0	135	17	GASTROINTESTINAL STROMAL TUMOR	21	1
P-0010175	HH_IMPACT_PANCANPrimary2425	21.782	0	162	17	GASTROINTESTINAL STROMAL TUMOR	21	2
P-0000696	HH_IMPACT_PANCANPrimary2426	15.342	0	168	17	GASTROINTESTINAL STROMAL TUMOR	21	5
P-0004776	HH_IMPACT_PANCANPrimary2427	2.5579	0	20	17	GASTROINTESTINAL STROMAL TUMOR	21	2
P-0004651	HH_IMPACT_PANCANPrimary2428	23.823	0	30	17	GASTROINTESTINAL STROMAL TUMOR	21	1
P-0003287	HH_IMPACT_PANCANPrimary2429	19.696	0	41	17	GASTROINTESTINAL STROMAL TUMOR	21	8
P-0013893	HH_IMPACT_PANCANPrimary243	47.807	0	227	5	BLADDER CANCER	7	5
P-0007967	HH_IMPACT_PANCANPrimary2430	50.474	0	17	17	GASTROINTESTINAL STROMAL TUMOR	21	2
P-0002525	HH_IMPACT_PANCANPrimary2431	35.375	0	47	17	GASTROINTESTINAL STROMAL TUMOR	21	1
P-0006120	HH_IMPACT_PANCANPrimary2432	16.256	0	116	17	GASTROINTESTINAL STROMAL TUMOR	21	2
P-0008084	HH_IMPACT_PANCANPrimary2433	30.608	0	91	17	GASTROINTESTINAL STROMAL TUMOR	21	3
P-0013017	HH_IMPACT_PANCANPrimary2434	40.294	0	72	17	GASTROINTESTINAL STROMAL TUMOR	21	2
P-0011178	HH_IMPACT_PANCANPrimary2435	7.8538	0	2	17	GASTROINTESTINAL STROMAL TUMOR	21	2
P-0003490	HH_IMPACT_PANCANPrimary2436	8.8689	0	20	17	GASTROINTESTINAL STROMAL TUMOR	21	1
P-0004937	HH_IMPACT_PANCANPrimary2437	65.405	0	83	17	GASTROINTESTINAL STROMAL TUMOR	21	3
P-0013110	HH_IMPACT_PANCANPrimary2438	40.412	0	223	17	GASTROINTESTINAL STROMAL TUMOR	21	6
P-0000501	HH_IMPACT_PANCANPrimary2439	0.59554	0	85	17	GASTROINTESTINAL STROMAL TUMOR	21	2
P-0015560	HH_IMPACT_PANCANPrimary244	14.073	0	78	5	BLADDER CANCER	7	24
P-0013433	HH_IMPACT_PANCANPrimary2440	12.362	0	5	17	GASTROINTESTINAL STROMAL TUMOR	21	2
P-0004883	HH_IMPACT_PANCANPrimary2441	61.647	0	20	17	GASTROINTESTINAL STROMAL TUMOR	21	3
P-0003457	HH_IMPACT_PANCANPrimary2442	21.782	0	23	17	GASTROINTESTINAL STROMAL TUMOR	21	1
P-0009195	HH_IMPACT_PANCANPrimary2443	5.7564	0	57	17	GASTROINTESTINAL STROMAL TUMOR	21	1
P-0004760	HH_IMPACT_PANCANPrimary2444	12.697	0	63	17	GASTROINTESTINAL STROMAL TUMOR	21	2
P-0006320	HH_IMPACT_PANCANPrimary2445	24.409	0	27	17	GASTROINTESTINAL STROMAL TUMOR	21	1
P-0014247	HH_IMPACT_PANCANPrimary2446	3.1948	0	6	17	GASTROINTESTINAL STROMAL TUMOR	21	1
P-0007374	HH_IMPACT_PANCANPrimary2447	3.3987	0	42	17	GASTROINTESTINAL STROMAL TUMOR	21	1
P-0014399	HH_IMPACT_PANCANPrimary2448	26.78	0	31	17	GASTROINTESTINAL STROMAL TUMOR	21	2
P-0008587	HH_IMPACT_PANCANPrimary2449	2.1923	0	26	18	GERM CELL TUMOR	12	1
P-0000410	HH_IMPACT_PANCANPrimary245	17.897	1	18	5	BLADDER CANCER	7	8
P-0004868	HH_IMPACT_PANCANPrimary2450	22.57	0	47	18	GERM CELL TUMOR	12	1
P-0001004	HH_IMPACT_PANCANPrimary2451	0.96525	0	50	18	GERM CELL TUMOR	12	1
P-0001048	HH_IMPACT_PANCANPrimary2452	27.529	0	46	18	GERM CELL TUMOR	12	1
P-0002203	HH_IMPACT_PANCANPrimary2453	25.951	1	21	18	GERM CELL TUMOR	12	1
P-0008813	HH_IMPACT_PANCANPrimary2454	5.3683	0	15	18	GERM CELL TUMOR	12	1
P-0004273	HH_IMPACT_PANCANPrimary2455	21.075	0	9	18	GERM CELL TUMOR	12	1
P-0003564	HH_IMPACT_PANCANPrimary2456	14.374	1	11	18	GERM CELL TUMOR	12	2
P-0013001	HH_IMPACT_PANCANPrimary2457	38.178	0	101	18	GERM CELL TUMOR	12	4
P-0006017	HH_IMPACT_PANCANPrimary2458	22.353	0	95	18	GERM CELL TUMOR	12	1
P-0007884	HH_IMPACT_PANCANPrimary2459	39.951	0	182	18	GERM CELL TUMOR	12	3
P-0004366	HH_IMPACT_PANCANPrimary246	9.3256	0	62	5	BLADDER CANCER	7	6
P-0011137	HH_IMPACT_PANCANPrimary2460	76.714	0	8	18	GERM CELL TUMOR	12	3
P-0000108	HH_IMPACT_PANCANPrimary2461	47.312	0	33	18	GERM CELL TUMOR	12	3
P-0000784	HH_IMPACT_PANCANPrimary2462	27.024	1	27	18	GERM CELL TUMOR	12	5
P-0003445	HH_IMPACT_PANCANPrimary2463	35.767	0	56	18	GERM CELL TUMOR	12	1
P-0003745	HH_IMPACT_PANCANPrimary2464	6.6829	0	164	18	GERM CELL TUMOR	12	1
P-0011536	HH_IMPACT_PANCANPrimary2465	14.042	0	7	18	GERM CELL TUMOR	12	1
P-0005777	HH_IMPACT_PANCANPrimary2466	28.983	0	210	18	GERM CELL TUMOR	12	3
P-0002579	HH_IMPACT_PANCANPrimary2467	3.4698	0	31	18	GERM CELL TUMOR	12	1
P-0010026	HH_IMPACT_PANCANPrimary2468	36.761	0	33	18	GERM CELL TUMOR	12	2
P-0005441	HH_IMPACT_PANCANPrimary2469	13.974	0	20	18	GERM CELL TUMOR	12	2
P-0014421	HH_IMPACT_PANCANPrimary247	23.221	0	34	5	BLADDER CANCER	7	6
P-0004302	HH_IMPACT_PANCANPrimary2470	2.21	0	71	18	GERM CELL TUMOR	12	3
P-0001844	HH_IMPACT_PANCANPrimary2471	10.24	1	16	18	GERM CELL TUMOR	12	7
P-0003105	HH_IMPACT_PANCANPrimary2472	12.114	0	38	18	GERM CELL TUMOR	12	2
P-0000771	HH_IMPACT_PANCANPrimary2473	5.7002	0	44	18	GERM CELL TUMOR	12	3
P-0007053	HH_IMPACT_PANCANPrimary2474	51.762	0	21	18	GERM CELL TUMOR	12	1
P-0008962	HH_IMPACT_PANCANPrimary2475	58.362	0	14	18	GERM CELL TUMOR	12	6
P-0001542	HH_IMPACT_PANCANPrimary2476	38.822	0	36	18	GERM CELL TUMOR	12	1
P-0000429	HH_IMPACT_PANCANPrimary2477	36.153	0	95	18	GERM CELL TUMOR	12	2
P-0003067	HH_IMPACT_PANCANPrimary2478	9.4977	0	49	18	GERM CELL TUMOR	12	1
P-0007920	HH_IMPACT_PANCANPrimary2479	6.1493	0	77	18	GERM CELL TUMOR	12	2
P-0004224	HH_IMPACT_PANCANPrimary248	22.419	0	25	5	BLADDER CANCER	7	9
P-0005572	HH_IMPACT_PANCANPrimary2480	14.124	1	2	18	GERM CELL TUMOR	12	1
P-0004373	HH_IMPACT_PANCANPrimary2481	35.511	0	24	18	GERM CELL TUMOR	12	2
P-0001897	HH_IMPACT_PANCANPrimary2482	33.913	1	18	18	GERM CELL TUMOR	12	1
P-0014132	HH_IMPACT_PANCANPrimary2483	0.52172	0	157	18	GERM CELL TUMOR	12	1
P-0006600	HH_IMPACT_PANCANPrimary2484	45.085	0	40	18	GERM CELL TUMOR	12	2
P-0000095	HH_IMPACT_PANCANPrimary2485	3.0349	0	48	18	GERM CELL TUMOR	12	4
P-0014154	HH_IMPACT_PANCANPrimary2486	20.343	1	13	18	GERM CELL TUMOR	12	5
P-0002480	HH_IMPACT_PANCANPrimary2487	11.829	0	49	18	GERM CELL TUMOR	12	4
P-0001562	HH_IMPACT_PANCANPrimary2488	5.3501	0	50	18	GERM CELL TUMOR	12	1
P-0006111	HH_IMPACT_PANCANPrimary2489	35.978	0	21	18	GERM CELL TUMOR	12	1
P-0004330	HH_IMPACT_PANCANPrimary249	0.33311	0	35	5	BLADDER CANCER	7	65
P-0009797	HH_IMPACT_PANCANPrimary2490	16.854	0	18	18	GERM CELL TUMOR	12	1
P-0005276	HH_IMPACT_PANCANPrimary2491	52.816	0	99	18	GERM CELL TUMOR	12	1
P-0004763	HH_IMPACT_PANCANPrimary2492	14.841	0	88	18	GERM CELL TUMOR	12	4
P-0003463	HH_IMPACT_PANCANPrimary2493	74.078	0	81	18	GERM CELL TUMOR	12	4
P-0011430	HH_IMPACT_PANCANPrimary2494	37.384	1	12	18	GERM CELL TUMOR	12	2
P-0006187	HH_IMPACT_PANCANPrimary2495	30.806	0	105	18	GERM CELL TUMOR	12	2
P-0003018	HH_IMPACT_PANCANPrimary2496	20.783	1	17	18	GERM CELL TUMOR	12	5
P-0008001	HH_IMPACT_PANCANPrimary2497	33.654	0	14	18	GERM CELL TUMOR	12	2
P-0000992	HH_IMPACT_PANCANPrimary2498	32.618	0	49	18	GERM CELL TUMOR	12	1
P-0000654	HH_IMPACT_PANCANPrimary2499	42.493	0	38	18	GERM CELL TUMOR	12	3
P-0012009	HH_IMPACT_PANCANPrimary25	0.35643	0	9	2	AMPULLARY CARCINOMA	32	1
P-0007658	HH_IMPACT_PANCANPrimary250	54.856	0	13	5	BLADDER CANCER	7	20
P-0005116	HH_IMPACT_PANCANPrimary2500	0.01666	0	23	18	GERM CELL TUMOR	12	2
P-0004577	HH_IMPACT_PANCANPrimary2501	29.974	0	108	18	GERM CELL TUMOR	12	1
P-0004014	HH_IMPACT_PANCANPrimary2502	50.87	0	77	18	GERM CELL TUMOR	12	1
P-0008309	HH_IMPACT_PANCANPrimary2503	24.504	0	56	18	GERM CELL TUMOR	12	4
P-0008342	HH_IMPACT_PANCANPrimary2504	47.372	0	86	18	GERM CELL TUMOR	12	2
P-0001918	HH_IMPACT_PANCANPrimary2505	49.465	0	44	18	GERM CELL TUMOR	12	4
P-0004034	HH_IMPACT_PANCANPrimary2506	38.362	0	42	18	GERM CELL TUMOR	12	4
P-0002849	HH_IMPACT_PANCANPrimary2507	7.4991	0	50	18	GERM CELL TUMOR	12	3
P-0008017	HH_IMPACT_PANCANPrimary2508	19.301	1	12	18	GERM CELL TUMOR	12	1
P-0004002	HH_IMPACT_PANCANPrimary2509	18.262	1	27	18	GERM CELL TUMOR	12	4
P-0005143	HH_IMPACT_PANCANPrimary251	9.4448	0	51	5	BLADDER CANCER	7	8
P-0006229	HH_IMPACT_PANCANPrimary2510	61.938	0	192	18	GERM CELL TUMOR	12	6
P-0003326	HH_IMPACT_PANCANPrimary2511	0.09089	0	44	18	GERM CELL TUMOR	12	1
P-0007056	HH_IMPACT_PANCANPrimary2512	11.414	0	21	18	GERM CELL TUMOR	12	2
P-0003830	HH_IMPACT_PANCANPrimary2513	27.513	0	102	18	GERM CELL TUMOR	12	3
P-0002799	HH_IMPACT_PANCANPrimary2514	28.771	1	21	18	GERM CELL TUMOR	12	4
P-0000461	HH_IMPACT_PANCANPrimary2515	20.378	0	91	18	GERM CELL TUMOR	12	5
P-0008783	HH_IMPACT_PANCANPrimary2516	42.469	0	100	18	GERM CELL TUMOR	12	2
P-0008995	HH_IMPACT_PANCANPrimary2517	2.0779	1	10	18	GERM CELL TUMOR	12	2
P-0006552	HH_IMPACT_PANCANPrimary2518	11.945	0	85	18	GERM CELL TUMOR	12	1
P-0000598	HH_IMPACT_PANCANPrimary2519	21.261	1	18	18	GERM CELL TUMOR	12	2
P-0009099	HH_IMPACT_PANCANPrimary252	54.167	0	17	5	BLADDER CANCER	7	12
P-0009179	HH_IMPACT_PANCANPrimary2520	2.2696	0	62	18	GERM CELL TUMOR	12	2
P-0002094	HH_IMPACT_PANCANPrimary2521	9.7874	0	25	18	GERM CELL TUMOR	12	1
P-0014138	HH_IMPACT_PANCANPrimary2522	44.266	0	27	18	GERM CELL TUMOR	12	2
P-0008842	HH_IMPACT_PANCANPrimary2523	10.893	0	12	18	GERM CELL TUMOR	12	2
P-0000799	HH_IMPACT_PANCANPrimary2524	32.705	0	39	18	GERM CELL TUMOR	12	3
P-0002896	HH_IMPACT_PANCANPrimary2525	18.394	0	162	18	GERM CELL TUMOR	12	3
P-0002457	HH_IMPACT_PANCANPrimary2526	13.483	1	6	18	GERM CELL TUMOR	12	2
P-0002634	HH_IMPACT_PANCANPrimary2527	17.02	0	54	18	GERM CELL TUMOR	12	2
P-0002732	HH_IMPACT_PANCANPrimary2528	35.526	1	26	18	GERM CELL TUMOR	12	1
P-0002569	HH_IMPACT_PANCANPrimary2529	47.012	0	60	18	GERM CELL TUMOR	12	5
P-0006927	HH_IMPACT_PANCANPrimary253	7.9358	0	456	5	BLADDER CANCER	7	10
P-0004429	HH_IMPACT_PANCANPrimary2530	6.6279	0	58	18	GERM CELL TUMOR	12	1
P-0010567	HH_IMPACT_PANCANPrimary2531	40.57	0	19	18	GERM CELL TUMOR	12	2
P-0003533	HH_IMPACT_PANCANPrimary2532	13.452	1	25	18	GERM CELL TUMOR	12	2
P-0010846	HH_IMPACT_PANCANPrimary2533	52.119	0	254	18	GERM CELL TUMOR	12	2
P-0003451	HH_IMPACT_PANCANPrimary2534	28.004	0	102	18	GERM CELL TUMOR	12	1
P-0003022	HH_IMPACT_PANCANPrimary2535	14.146	0	80	18	GERM CELL TUMOR	12	1
P-0002947	HH_IMPACT_PANCANPrimary2536	29.755	0	24	18	GERM CELL TUMOR	12	2
P-0003576	HH_IMPACT_PANCANPrimary2537	30.347	0	25	18	GERM CELL TUMOR	12	4
P-0003777	HH_IMPACT_PANCANPrimary2538	20.012	0	22	18	GERM CELL TUMOR	12	4
P-0005425	HH_IMPACT_PANCANPrimary2539	59.256	0	102	18	GERM CELL TUMOR	12	2
P-0005076	HH_IMPACT_PANCANPrimary254	4.3922	0	20	5	BLADDER CANCER	7	9
P-0007524	HH_IMPACT_PANCANPrimary2540	24.966	0	13	18	GERM CELL TUMOR	12	2
P-0012893	HH_IMPACT_PANCANPrimary2541	23.019	0	71	18	GERM CELL TUMOR	12	1
P-0000648	HH_IMPACT_PANCANPrimary2542	0.000772	0	34	18	GERM CELL TUMOR	12	2
P-0002688	HH_IMPACT_PANCANPrimary2543	6.1853	0	36	18	GERM CELL TUMOR	12	2
P-0010500	HH_IMPACT_PANCANPrimary2544	3.7573	0	28	18	GERM CELL TUMOR	12	3
P-0010646	HH_IMPACT_PANCANPrimary2545	18.69	0	12	18	GERM CELL TUMOR	12	1
P-0003834	HH_IMPACT_PANCANPrimary2546	0.002931	0	62	18	GERM CELL TUMOR	12	2
P-0005973	HH_IMPACT_PANCANPrimary2547	46.466	0	107	18	GERM CELL TUMOR	12	3
P-0003019	HH_IMPACT_PANCANPrimary2548	51.146	0	32	18	GERM CELL TUMOR	12	3
P-0003798	HH_IMPACT_PANCANPrimary2549	18.541	0	48	18	GERM CELL TUMOR	12	7
P-0005905	HH_IMPACT_PANCANPrimary255	5.052	0	61	5	BLADDER CANCER	7	5
P-0003849	HH_IMPACT_PANCANPrimary2550	1.2617	0	23	18	GERM CELL TUMOR	12	3
P-0002011	HH_IMPACT_PANCANPrimary2551	5.8731	1	16	18	GERM CELL TUMOR	12	2
P-0003245	HH_IMPACT_PANCANPrimary2552	0.42516	0	101	18	GERM CELL TUMOR	12	1
P-0001657	HH_IMPACT_PANCANPrimary2553	36.715	0	32	18	GERM CELL TUMOR	12	1
P-0006350	HH_IMPACT_PANCANPrimary2554	15.216	1	55	18	GERM CELL TUMOR	12	1
P-0002636	HH_IMPACT_PANCANPrimary2555	46.579	0	66	18	GERM CELL TUMOR	12	1
P-0004398	HH_IMPACT_PANCANPrimary2556	26.529	0	50	18	GERM CELL TUMOR	12	1
P-0003349	HH_IMPACT_PANCANPrimary2557	5.1198	0	61	18	GERM CELL TUMOR	12	4
P-0005964	HH_IMPACT_PANCANPrimary2558	21.533	0	34	18	GERM CELL TUMOR	12	2
P-0005099	HH_IMPACT_PANCANPrimary2559	30.214	0	101	18	GERM CELL TUMOR	12	1
P-0011141	HH_IMPACT_PANCANPrimary256	17.971	0	17	5	BLADDER CANCER	7	7
P-0011518	HH_IMPACT_PANCANPrimary2560	18.94	0	13	18	GERM CELL TUMOR	12	4
P-0014307	HH_IMPACT_PANCANPrimary2561	1.2284	0	5	18	GERM CELL TUMOR	12	3
P-0002624	HH_IMPACT_PANCANPrimary2562	37.283	0	76	18	GERM CELL TUMOR	12	1
P-0012983	HH_IMPACT_PANCANPrimary2563	0.13002	0	10	18	GERM CELL TUMOR	12	3
P-0003929	HH_IMPACT_PANCANPrimary2564	2.314	0	50	18	GERM CELL TUMOR	12	3
P-0001430	HH_IMPACT_PANCANPrimary2565	53.86	0	30	18	GERM CELL TUMOR	12	1
P-0001856	HH_IMPACT_PANCANPrimary2566	38.59	0	48	18	GERM CELL TUMOR	12	2
P-0004880	HH_IMPACT_PANCANPrimary2567	28.882	1	17	18	GERM CELL TUMOR	12	1
P-0010972	HH_IMPACT_PANCANPrimary2568	21.713	0	7	18	GERM CELL TUMOR	12	1
P-0004095	HH_IMPACT_PANCANPrimary2569	0.20098	1	20	19	GESTATIONAL TROPHOBLASTIC DISEASE	50	3
P-0015456	HH_IMPACT_PANCANPrimary257	26.36	0	8	5	BLADDER CANCER	7	7
P-0009199	HH_IMPACT_PANCANPrimary2570	9.4212	0	18	19	GESTATIONAL TROPHOBLASTIC DISEASE	50	2
P-0004135	HH_IMPACT_PANCANPrimary2571	22.243	1	6	19	GESTATIONAL TROPHOBLASTIC DISEASE	50	4
P-0001450	HH_IMPACT_PANCANPrimary2572	25.387	0	25	20	GLIOMA	3	5
P-0001991	HH_IMPACT_PANCANPrimary2573	29.679	1	247	20	GLIOMA	3	10
P-0004119	HH_IMPACT_PANCANPrimary2574	14.481	0	51	20	GLIOMA	3	4
P-0015455	HH_IMPACT_PANCANPrimary2575	10.909	0	3	20	GLIOMA	3	2
P-0012681	HH_IMPACT_PANCANPrimary2576	16.725	0	4	20	GLIOMA	3	3
P-0006782	HH_IMPACT_PANCANPrimary2577	12.972	0	97	20	GLIOMA	3	17
P-0013092	HH_IMPACT_PANCANPrimary2578	10.157	0	13	20	GLIOMA	3	4
P-0009201	HH_IMPACT_PANCANPrimary2579	36.237	0	4	20	GLIOMA	3	5
P-0000079	HH_IMPACT_PANCANPrimary258	21.53	1	13	5	BLADDER CANCER	7	4
P-0008531	HH_IMPACT_PANCANPrimary2580	6.7518	0	10	20	GLIOMA	3	10
P-0003269	HH_IMPACT_PANCANPrimary2581	5.6031	0	108	20	GLIOMA	3	8
P-0010003	HH_IMPACT_PANCANPrimary2582	8.3062	0	12	20	GLIOMA	3	3
P-0010534	HH_IMPACT_PANCANPrimary2583	5.4563	0	10	20	GLIOMA	3	3
P-0000944	HH_IMPACT_PANCANPrimary2584	14.074	1	63	20	GLIOMA	3	112
P-0000761	HH_IMPACT_PANCANPrimary2585	21.684	1	136	20	GLIOMA	3	2
P-0008725	HH_IMPACT_PANCANPrimary2586	8.3301	0	7	20	GLIOMA	3	8
P-0003598	HH_IMPACT_PANCANPrimary2587	16.862	0	37	20	GLIOMA	3	2
P-0000679	HH_IMPACT_PANCANPrimary2588	15.672	1	22	20	GLIOMA	3	8
P-0002015	HH_IMPACT_PANCANPrimary2589	25.337	0	29	20	GLIOMA	3	2
P-0002741	HH_IMPACT_PANCANPrimary259	32.133	1	198	5	BLADDER CANCER	7	7
P-0005929	HH_IMPACT_PANCANPrimary2590	9.305	1	15	20	GLIOMA	3	6
P-0002815	HH_IMPACT_PANCANPrimary2591	5.7111	0	56	20	GLIOMA	3	4
P-0011580	HH_IMPACT_PANCANPrimary2592	20.655	1	9	20	GLIOMA	3	3
P-0004849	HH_IMPACT_PANCANPrimary2593	5.5589	1	19	20	GLIOMA	3	7
P-0006554	HH_IMPACT_PANCANPrimary2594	11.835	0	253	20	GLIOMA	3	47
P-0014478	HH_IMPACT_PANCANPrimary2595	8.9883	0	12	20	GLIOMA	3	6
P-0004270	HH_IMPACT_PANCANPrimary2596	9.2506	0	85	20	GLIOMA	3	4
P-0012209	HH_IMPACT_PANCANPrimary2597	23.717	0	219	20	GLIOMA	3	5
P-0005302	HH_IMPACT_PANCANPrimary2598	17.087	0	27	20	GLIOMA	3	4
P-0004233	HH_IMPACT_PANCANPrimary2599	14.82	0	18	20	GLIOMA	3	4
P-0008034	HH_IMPACT_PANCANPrimary26	5.4293	0	23	2	AMPULLARY CARCINOMA	32	38
P-0003408	HH_IMPACT_PANCANPrimary260	15.941	0	47	5	BLADDER CANCER	7	6
P-0002107	HH_IMPACT_PANCANPrimary2600	0.009572	1	29	20	GLIOMA	3	7
P-0011009	HH_IMPACT_PANCANPrimary2601	19.433	0	6	20	GLIOMA	3	9
P-0011460	HH_IMPACT_PANCANPrimary2602	27.504	0	7	20	GLIOMA	3	7
P-0000677	HH_IMPACT_PANCANPrimary2603	29.984	0	10	20	GLIOMA	3	3
P-0009327	HH_IMPACT_PANCANPrimary2604	20.018	1	1	20	GLIOMA	3	4
P-0013587	HH_IMPACT_PANCANPrimary2605	0.11249	0	5	20	GLIOMA	3	7
P-0007744	HH_IMPACT_PANCANPrimary2606	9.2642	0	62	20	GLIOMA	3	1
P-0003783	HH_IMPACT_PANCANPrimary2607	18.779	0	22	20	GLIOMA	3	3
P-0003467	HH_IMPACT_PANCANPrimary2608	14.033	0	32	20	GLIOMA	3	6
P-0008384	HH_IMPACT_PANCANPrimary2609	6.7542	0	185	20	GLIOMA	3	3
P-0005054	HH_IMPACT_PANCANPrimary261	25.96	0	32	5	BLADDER CANCER	7	21
P-0003458	HH_IMPACT_PANCANPrimary2610	1.067	1	43	20	GLIOMA	3	14
P-0011219	HH_IMPACT_PANCANPrimary2611	23.469	0	7	20	GLIOMA	3	5
P-0015377	HH_IMPACT_PANCANPrimary2612	13.558	0	4	20	GLIOMA	3	6
P-0007314	HH_IMPACT_PANCANPrimary2613	15.935	0	17	20	GLIOMA	3	1
P-0001975	HH_IMPACT_PANCANPrimary2614	9.3649	0	28	20	GLIOMA	3	5
P-0008388	HH_IMPACT_PANCANPrimary2615	36.505	1	159	20	GLIOMA	3	30
P-0012717	HH_IMPACT_PANCANPrimary2616	24.486	0	4	20	GLIOMA	3	2
P-0001731	HH_IMPACT_PANCANPrimary2617	32.605	0	4	20	GLIOMA	3	5
P-0009113	HH_IMPACT_PANCANPrimary2618	28.315	0	10	20	GLIOMA	3	10
P-0007989	HH_IMPACT_PANCANPrimary2619	17.051	0	7	20	GLIOMA	3	4
P-0003186	HH_IMPACT_PANCANPrimary262	8.6566	0	38	5	BLADDER CANCER	7	3
P-0001471	HH_IMPACT_PANCANPrimary2620	32.594	0	25	20	GLIOMA	3	6
P-0006970	HH_IMPACT_PANCANPrimary2621	0.22068	1	13	20	GLIOMA	3	5
P-0005615	HH_IMPACT_PANCANPrimary2622	23.637	1	16	20	GLIOMA	3	6
P-0004531	HH_IMPACT_PANCANPrimary2623	25.397	1	257	20	GLIOMA	3	10
P-0006045	HH_IMPACT_PANCANPrimary2624	28.116	0	8	20	GLIOMA	3	3
P-0000759	HH_IMPACT_PANCANPrimary2625	18.288	1	11	20	GLIOMA	3	5
P-0015369	HH_IMPACT_PANCANPrimary2626	15.095	0	2	20	GLIOMA	3	2
P-0006441	HH_IMPACT_PANCANPrimary2627	26.135	0	23	20	GLIOMA	3	5
P-0006500	HH_IMPACT_PANCANPrimary2628	14.379	1	58	20	GLIOMA	3	6
P-0010516	HH_IMPACT_PANCANPrimary2629	16.773	0	80	20	GLIOMA	3	3
P-0009876	HH_IMPACT_PANCANPrimary263	23.144	0	15	5	BLADDER CANCER	7	8
P-0003900	HH_IMPACT_PANCANPrimary2630	27.709	1	69	20	GLIOMA	3	418
P-0011202	HH_IMPACT_PANCANPrimary2631	30.577	0	6	20	GLIOMA	3	2
P-0006786	HH_IMPACT_PANCANPrimary2632	19.94	1	8	20	GLIOMA	3	5
P-0000760	HH_IMPACT_PANCANPrimary2633	20.353	1	59	20	GLIOMA	3	8
P-0015024	HH_IMPACT_PANCANPrimary2634	16.111	0	4	20	GLIOMA	3	3
P-0004971	HH_IMPACT_PANCANPrimary2635	9.6281	0	13	20	GLIOMA	3	5
P-0010911	HH_IMPACT_PANCANPrimary2636	0.002986	0	20	20	GLIOMA	3	5
P-0009649	HH_IMPACT_PANCANPrimary2637	14.102	1	10	20	GLIOMA	3	6
P-0004627	HH_IMPACT_PANCANPrimary2638	18.455	0	15	20	GLIOMA	3	6
P-0008677	HH_IMPACT_PANCANPrimary2639	50.739	0	2	20	GLIOMA	3	6
P-0003530	HH_IMPACT_PANCANPrimary264	68.08	0	80	5	BLADDER CANCER	7	2
P-0008258	HH_IMPACT_PANCANPrimary2640	14.365	1	10	20	GLIOMA	3	4
P-0008380	HH_IMPACT_PANCANPrimary2641	24.836	0	13	20	GLIOMA	3	3
P-0003339	HH_IMPACT_PANCANPrimary2642	11.827	0	42	20	GLIOMA	3	3
P-0009264	HH_IMPACT_PANCANPrimary2643	6.3424	0	1	20	GLIOMA	3	4
P-0005303	HH_IMPACT_PANCANPrimary2644	14.072	0	21	20	GLIOMA	3	4
P-0004035	HH_IMPACT_PANCANPrimary2645	19.444	1	11	20	GLIOMA	3	4
P-0009600	HH_IMPACT_PANCANPrimary2646	10.732	1	19	20	GLIOMA	3	3
P-0011199	HH_IMPACT_PANCANPrimary2647	12.23	0	2	20	GLIOMA	3	3
P-0005012	HH_IMPACT_PANCANPrimary2648	16.548	0	17	20	GLIOMA	3	6
P-0008656	HH_IMPACT_PANCANPrimary2649	14.27	0	13	20	GLIOMA	3	6
P-0008425	HH_IMPACT_PANCANPrimary265	0.17958	1	12	5	BLADDER CANCER	7	7
P-0002216	HH_IMPACT_PANCANPrimary2650	11.029	0	7	20	GLIOMA	3	4
P-0012794	HH_IMPACT_PANCANPrimary2651	9.79	0	9	20	GLIOMA	3	6
P-0011401	HH_IMPACT_PANCANPrimary2652	14.038	0	7	20	GLIOMA	3	3
P-0004259	HH_IMPACT_PANCANPrimary2653	4.9587	1	133	20	GLIOMA	3	6
P-0006947	HH_IMPACT_PANCANPrimary2654	6.1619	0	45	20	GLIOMA	3	7
P-0008416	HH_IMPACT_PANCANPrimary2655	5.1597	0	11	20	GLIOMA	3	7
P-0015230	HH_IMPACT_PANCANPrimary2656	0.095737	0	1	20	GLIOMA	3	3
P-0000906	HH_IMPACT_PANCANPrimary2657	17.299	0	61	20	GLIOMA	3	7
P-0002572	HH_IMPACT_PANCANPrimary2658	12.609	0	33	20	GLIOMA	3	3
P-0004609	HH_IMPACT_PANCANPrimary2659	14.952	1	12	20	GLIOMA	3	5
P-0006705	HH_IMPACT_PANCANPrimary266	1.0161	0	25	5	BLADDER CANCER	7	8
P-0012250	HH_IMPACT_PANCANPrimary2660	14.283	0	5	20	GLIOMA	3	4
P-0003827	HH_IMPACT_PANCANPrimary2661	18.802	0	62	20	GLIOMA	3	2
P-0010004	HH_IMPACT_PANCANPrimary2662	18.901	1	10	20	GLIOMA	3	4
P-0010753	HH_IMPACT_PANCANPrimary2663	15.502	1	19	20	GLIOMA	3	3
P-0002051	HH_IMPACT_PANCANPrimary2664	3.0517	0	41	20	GLIOMA	3	4
P-0007844	HH_IMPACT_PANCANPrimary2665	6.6822	0	6	20	GLIOMA	3	3
P-0002606	HH_IMPACT_PANCANPrimary2666	45.504	0	14	20	GLIOMA	3	7
P-0004256	HH_IMPACT_PANCANPrimary2667	8.4641	1	51	20	GLIOMA	3	4
P-0011001	HH_IMPACT_PANCANPrimary2668	6.9729	0	99	20	GLIOMA	3	8
P-0010530	HH_IMPACT_PANCANPrimary2669	26.682	0	6	20	GLIOMA	3	4
P-0000063	HH_IMPACT_PANCANPrimary267	50.467	0	43	5	BLADDER CANCER	7	15
P-0007339	HH_IMPACT_PANCANPrimary2670	0.005917	0	12	20	GLIOMA	3	4
P-0009436	HH_IMPACT_PANCANPrimary2671	12.704	1	24	20	GLIOMA	3	5
P-0009998	HH_IMPACT_PANCANPrimary2672	20.215	0	21	20	GLIOMA	3	4
P-0004846	HH_IMPACT_PANCANPrimary2673	13.024	0	17	20	GLIOMA	3	6
P-0004338	HH_IMPACT_PANCANPrimary2674	22.943	1	12	20	GLIOMA	3	7
P-0013783	HH_IMPACT_PANCANPrimary2675	31.148	0	6	20	GLIOMA	3	9
P-0007173	HH_IMPACT_PANCANPrimary2676	37.271	0	17	20	GLIOMA	3	2
P-0013276	HH_IMPACT_PANCANPrimary2677	35.462	0	52	20	GLIOMA	3	6
P-0012312	HH_IMPACT_PANCANPrimary2678	30.523	0	17	20	GLIOMA	3	4
P-0004721	HH_IMPACT_PANCANPrimary2679	29.09	0	89	20	GLIOMA	3	6
P-0000877	HH_IMPACT_PANCANPrimary268	15.393	0	39	5	BLADDER CANCER	7	9
P-0004430	HH_IMPACT_PANCANPrimary2680	16.485	1	6	20	GLIOMA	3	4
P-0008225	HH_IMPACT_PANCANPrimary2681	2.7753	0	49	20	GLIOMA	3	3
P-0003693	HH_IMPACT_PANCANPrimary2682	53.651	1	13	20	GLIOMA	3	7
P-0007991	HH_IMPACT_PANCANPrimary2683	8.5519	1	11	20	GLIOMA	3	1
P-0014318	HH_IMPACT_PANCANPrimary2684	12.164	1	4	20	GLIOMA	3	4
P-0001920	HH_IMPACT_PANCANPrimary2685	14.062	0	36	20	GLIOMA	3	3
P-0013747	HH_IMPACT_PANCANPrimary2686	8.2176	0	4	20	GLIOMA	3	4
P-0003781	HH_IMPACT_PANCANPrimary2687	0.40043	0	23	20	GLIOMA	3	4
P-0005852	HH_IMPACT_PANCANPrimary2688	17.835	1	12	20	GLIOMA	3	9
P-0000749	HH_IMPACT_PANCANPrimary2689	35.383	0	78	20	GLIOMA	3	8
P-0005251	HH_IMPACT_PANCANPrimary269	0.011801	0	18	5	BLADDER CANCER	7	12
P-0002833	HH_IMPACT_PANCANPrimary2690	46.231	1	14	20	GLIOMA	3	2
P-0008060	HH_IMPACT_PANCANPrimary2691	5.8946	0	78	20	GLIOMA	3	6
P-0012997	HH_IMPACT_PANCANPrimary2692	8.7723	0	125	20	GLIOMA	3	3
P-0001569	HH_IMPACT_PANCANPrimary2693	17.71	0	59	20	GLIOMA	3	4
P-0009447	HH_IMPACT_PANCANPrimary2694	17.594	0	147	20	GLIOMA	3	5
P-0002936	HH_IMPACT_PANCANPrimary2695	15.495	0	31	20	GLIOMA	3	6
P-0004209	HH_IMPACT_PANCANPrimary2696	11.967	1	12	20	GLIOMA	3	2
P-0010792	HH_IMPACT_PANCANPrimary2697	52.62	0	77	20	GLIOMA	3	3
P-0013676	HH_IMPACT_PANCANPrimary2698	0.01773	0	110	20	GLIOMA	3	459
P-0010391	HH_IMPACT_PANCANPrimary2699	16.959	0	15	20	GLIOMA	3	4
P-0006477	HH_IMPACT_PANCANPrimary27	30.817	0	56	2	AMPULLARY CARCINOMA	32	2
P-0000386	HH_IMPACT_PANCANPrimary270	16.658	1	65	5	BLADDER CANCER	7	7
P-0003319	HH_IMPACT_PANCANPrimary2700	4.5295	1	19	20	GLIOMA	3	1
P-0010369	HH_IMPACT_PANCANPrimary2701	21.65	0	27	20	GLIOMA	3	3
P-0002656	HH_IMPACT_PANCANPrimary2702	0.16141	0	4	20	GLIOMA	3	2
P-0005539	HH_IMPACT_PANCANPrimary2703	43.995	0	19	20	GLIOMA	3	3
P-0009415	HH_IMPACT_PANCANPrimary2704	27.066	0	5	20	GLIOMA	3	5
P-0011080	HH_IMPACT_PANCANPrimary2705	20.12	0	4	20	GLIOMA	3	8
P-0007024	HH_IMPACT_PANCANPrimary2706	12.105	0	13	20	GLIOMA	3	8
P-0012303	HH_IMPACT_PANCANPrimary2707	24.078	0	2	20	GLIOMA	3	3
P-0013673	HH_IMPACT_PANCANPrimary2708	18.591	0	42	20	GLIOMA	3	5
P-0015346	HH_IMPACT_PANCANPrimary2709	1.4899	0	4	20	GLIOMA	3	3
P-0003140	HH_IMPACT_PANCANPrimary271	32.03	0	122	5	BLADDER CANCER	7	4
P-0006019	HH_IMPACT_PANCANPrimary2710	6.3477	0	2	20	GLIOMA	3	5
P-0001049	HH_IMPACT_PANCANPrimary2711	10.033	1	17	20	GLIOMA	3	2
P-0004991	HH_IMPACT_PANCANPrimary2712	26.791	0	9	20	GLIOMA	3	3
P-0015712	HH_IMPACT_PANCANPrimary2713	3.1335	0	2	20	GLIOMA	3	3
P-0006667	HH_IMPACT_PANCANPrimary2714	22.743	0	14	20	GLIOMA	3	4
P-0005886	HH_IMPACT_PANCANPrimary2715	41.05	0	16	20	GLIOMA	3	5
P-0007917	HH_IMPACT_PANCANPrimary2716	15.331	0	66	20	GLIOMA	3	4
P-0002194	HH_IMPACT_PANCANPrimary2717	11.519	1	28	20	GLIOMA	3	2
P-0002022	HH_IMPACT_PANCANPrimary2718	8.6943	0	1	20	GLIOMA	3	6
P-0008035	HH_IMPACT_PANCANPrimary2719	4.2391	0	30	20	GLIOMA	3	5
P-0003362	HH_IMPACT_PANCANPrimary272	4.9833	1	35	5	BLADDER CANCER	7	27
P-0000378	HH_IMPACT_PANCANPrimary2720	19.959	1	36	20	GLIOMA	3	6
P-0013044	HH_IMPACT_PANCANPrimary2721	17.81	1	3	20	GLIOMA	3	8
P-0015912	HH_IMPACT_PANCANPrimary2722	5.8665	0	12	20	GLIOMA	3	4
P-0014152	HH_IMPACT_PANCANPrimary2723	28.942	0	1	20	GLIOMA	3	5
P-0000841	HH_IMPACT_PANCANPrimary2724	10.6	1	25	20	GLIOMA	3	3
P-0003805	HH_IMPACT_PANCANPrimary2725	21.806	1	20	20	GLIOMA	3	5
P-0007503	HH_IMPACT_PANCANPrimary2726	10.666	0	12	20	GLIOMA	3	5
P-0007756	HH_IMPACT_PANCANPrimary2727	19.54	1	15	20	GLIOMA	3	4
P-0005542	HH_IMPACT_PANCANPrimary2728	8.3384	0	18	20	GLIOMA	3	3
P-0009921	HH_IMPACT_PANCANPrimary2729	16.086	0	6	20	GLIOMA	3	3
P-0000400	HH_IMPACT_PANCANPrimary273	4.5564	1	288	5	BLADDER CANCER	7	5
P-0001730	HH_IMPACT_PANCANPrimary2730	15.716	0	25	20	GLIOMA	3	4
P-0006396	HH_IMPACT_PANCANPrimary2731	7.0963	0	60	20	GLIOMA	3	4
P-0009634	HH_IMPACT_PANCANPrimary2732	22.278	0	9	20	GLIOMA	3	5
P-0008242	HH_IMPACT_PANCANPrimary2733	14.107	1	53	20	GLIOMA	3	5
P-0003392	HH_IMPACT_PANCANPrimary2734	23.604	0	66	20	GLIOMA	3	3
P-0013029	HH_IMPACT_PANCANPrimary2735	27.882	1	48	20	GLIOMA	3	31
P-0002400	HH_IMPACT_PANCANPrimary2736	22.088	1	26	20	GLIOMA	3	6
P-0006465	HH_IMPACT_PANCANPrimary2737	17.081	0	5	20	GLIOMA	3	4
P-0007104	HH_IMPACT_PANCANPrimary2738	35.248	0	14	20	GLIOMA	3	4
P-0000657	HH_IMPACT_PANCANPrimary2739	16.695	1	64	20	GLIOMA	3	6
P-0003377	HH_IMPACT_PANCANPrimary274	12.185	0	26	5	BLADDER CANCER	7	14
P-0004807	HH_IMPACT_PANCANPrimary2740	10.526	1	17	20	GLIOMA	3	4
P-0000486	HH_IMPACT_PANCANPrimary2741	12.594	0	109	20	GLIOMA	3	4
P-0005299	HH_IMPACT_PANCANPrimary2742	56.803	0	1	20	GLIOMA	3	4
P-0013370	HH_IMPACT_PANCANPrimary2743	4.6735	1	101	20	GLIOMA	3	6
P-0002891	HH_IMPACT_PANCANPrimary2744	69.409	0	47	20	GLIOMA	3	7
P-0013360	HH_IMPACT_PANCANPrimary2745	6.968	0	1	20	GLIOMA	3	5
P-0013991	HH_IMPACT_PANCANPrimary2746	8.4063	0	85	20	GLIOMA	3	25
P-0003822	HH_IMPACT_PANCANPrimary2747	19.726	0	72	20	GLIOMA	3	5
P-0002862	HH_IMPACT_PANCANPrimary2748	28.62	0	23	20	GLIOMA	3	4
P-0005547	HH_IMPACT_PANCANPrimary2749	41.805	0	11	20	GLIOMA	3	3
P-0004622	HH_IMPACT_PANCANPrimary275	10.073	1	84	5	BLADDER CANCER	7	8
P-0001238	HH_IMPACT_PANCANPrimary2750	20.106	0	20	20	GLIOMA	3	4
P-0008189	HH_IMPACT_PANCANPrimary2751	52.805	0	10	20	GLIOMA	3	4
P-0006410	HH_IMPACT_PANCANPrimary2752	34.604	1	22	20	GLIOMA	3	6
P-0002648	HH_IMPACT_PANCANPrimary2753	15.519	0	19	20	GLIOMA	3	3
P-0004038	HH_IMPACT_PANCANPrimary2754	25.729	0	25	20	GLIOMA	3	7
P-0006846	HH_IMPACT_PANCANPrimary2755	12.071	0	10	20	GLIOMA	3	5
P-0009453	HH_IMPACT_PANCANPrimary2756	18.868	0	8	20	GLIOMA	3	4
P-0015424	HH_IMPACT_PANCANPrimary2757	15.194	0	1	20	GLIOMA	3	4
P-0005701	HH_IMPACT_PANCANPrimary2758	18.918	1	18	20	GLIOMA	3	5
P-0005951	HH_IMPACT_PANCANPrimary2759	7.8717	0	24	20	GLIOMA	3	2
P-0003307	HH_IMPACT_PANCANPrimary276	19.708	0	2	5	BLADDER CANCER	7	2
P-0009193	HH_IMPACT_PANCANPrimary2760	6.9755	0	25	20	GLIOMA	3	5
P-0005963	HH_IMPACT_PANCANPrimary2761	32.799	1	15	20	GLIOMA	3	3
P-0010060	HH_IMPACT_PANCANPrimary2762	11.487	0	9	20	GLIOMA	3	5
P-0015423	HH_IMPACT_PANCANPrimary2763	11.34	0	1	20	GLIOMA	3	4
P-0009365	HH_IMPACT_PANCANPrimary2764	20.059	1	10	20	GLIOMA	3	5
P-0008927	HH_IMPACT_PANCANPrimary2765	14.661	1	15	20	GLIOMA	3	5
P-0014677	HH_IMPACT_PANCANPrimary2766	1.0142	0	1	20	GLIOMA	3	3
P-0000651	HH_IMPACT_PANCANPrimary2767	59.056	0	27	20	GLIOMA	3	7
P-0006054	HH_IMPACT_PANCANPrimary2768	14.518	0	5	20	GLIOMA	3	3
P-0012244	HH_IMPACT_PANCANPrimary2769	22.47	0	1	20	GLIOMA	3	9
P-0006142	HH_IMPACT_PANCANPrimary277	20.049	0	30	5	BLADDER CANCER	7	9
P-0013455	HH_IMPACT_PANCANPrimary2770	12.061	0	202	20	GLIOMA	3	3
P-0015194	HH_IMPACT_PANCANPrimary2771	18.175	0	1	20	GLIOMA	3	2
P-0001052	HH_IMPACT_PANCANPrimary2772	21.884	1	27	20	GLIOMA	3	5
P-0010570	HH_IMPACT_PANCANPrimary2773	66.153	1	19	20	GLIOMA	3	5
P-0001843	HH_IMPACT_PANCANPrimary2774	30.017	0	39	20	GLIOMA	3	5
P-0012687	HH_IMPACT_PANCANPrimary2775	22.368	0	4	20	GLIOMA	3	5
P-0004515	HH_IMPACT_PANCANPrimary2776	2.622	0	20	20	GLIOMA	3	5
P-0011354	HH_IMPACT_PANCANPrimary2777	12.393	0	4	20	GLIOMA	3	1
P-0013632	HH_IMPACT_PANCANPrimary2778	4.6515	0	14	20	GLIOMA	3	1
P-0001929	HH_IMPACT_PANCANPrimary2779	8.3046	0	3	20	GLIOMA	3	3
P-0003555	HH_IMPACT_PANCANPrimary278	5.7204	0	27	5	BLADDER CANCER	7	72
P-0000960	HH_IMPACT_PANCANPrimary2780	11.372	1	17	20	GLIOMA	3	3
P-0011248	HH_IMPACT_PANCANPrimary2781	11.039	0	108	20	GLIOMA	3	8
P-0012522	HH_IMPACT_PANCANPrimary2782	14.232	0	5	20	GLIOMA	3	6
P-0014578	HH_IMPACT_PANCANPrimary2783	17.041	0	3	20	GLIOMA	3	8
P-0012697	HH_IMPACT_PANCANPrimary2784	6.2811	0	5	20	GLIOMA	3	4
P-0005610	HH_IMPACT_PANCANPrimary2785	10.7	1	45	20	GLIOMA	3	2
P-0010358	HH_IMPACT_PANCANPrimary2786	32.218	0	7	20	GLIOMA	3	6
P-0003120	HH_IMPACT_PANCANPrimary2787	8.0171	0	116	20	GLIOMA	3	46
P-0009612	HH_IMPACT_PANCANPrimary2788	21.261	0	3	20	GLIOMA	3	5
P-0005912	HH_IMPACT_PANCANPrimary2789	30.325	0	15	20	GLIOMA	3	4
P-0010254	HH_IMPACT_PANCANPrimary279	34.898	1	12	5	BLADDER CANCER	7	1
P-0015527	HH_IMPACT_PANCANPrimary2790	4.7462	0	112	20	GLIOMA	3	3
P-0003449	HH_IMPACT_PANCANPrimary2791	30.055	0	52	20	GLIOMA	3	5
P-0009219	HH_IMPACT_PANCANPrimary2792	6.5213	0	9	20	GLIOMA	3	5
P-0015603	HH_IMPACT_PANCANPrimary2793	21.306	0	15	20	GLIOMA	3	5
P-0005939	HH_IMPACT_PANCANPrimary2794	36.416	0	164	20	GLIOMA	3	7
P-0011213	HH_IMPACT_PANCANPrimary2795	15.334	0	6	20	GLIOMA	3	3
P-0005128	HH_IMPACT_PANCANPrimary2796	20.421	0	2	20	GLIOMA	3	10
P-0013259	HH_IMPACT_PANCANPrimary2797	12.409	0	4	20	GLIOMA	3	4
[truncated: 4,612 more rows]
